# Supplementary material for: CLUH granules coordinate translation of mitochondrial proteins with mTORC1 signaling and mitophagy
Source: EMBO J. 2020 Mar 9;39(9):e102731. doi: 10.15252/embj.2019102731 (PMC7196838; doi:10.15252/embj.2019102731)
Supplement: Supplementary file 3 — Dataset EV1 [file EMBJ-39-e102731-s003.xlsx]

## Sheet: Legend
Legend
For each comparison in individual tabs, transcripts with a fold change > 2 and a p value < 0.01 are shown.

## Sheet: WT HBSS v Basal
EnsemblID	Basal Mean	HBSS Mean	FoldChange	pValue	EnsemblBuild	EnsemblSpecies	EnsemblID	Symbol	Description	ORF	Strand	EntrezGene	RefSeq	OriginalDB	ProbesetID	BiologicalProcess	MolecularFunction	CellularComponent
ENSMUSG00000042821	148.86	10.01	-10.23	0	93	mus_musculus	ENSMUSG00000042821	Snai1	snail family zinc finger 1 [Source:MGI Symbol;Acc:MGI:98330]	2:167538195-167542814	+	20613	NM_011427			positive regulation of epithelial to mesenchymal transition [GO:0010718];positive regulation of cell migration [GO:0030335];multicellular organism development [GO:0007275];positive regulation of transcription, DNA-templated [GO:0045893];negative regulation of transcription by RNA polymerase II [GO:0000122];cell migration [GO:0016477];roof of mouth development [GO:0060021];regulation of transcript…	metal ion binding [GO:0046872];DNA binding [GO:0003677];nucleic acid binding [GO:0003676];protein binding [GO:0005515];sequence-specific DNA binding [GO:0043565];kinase binding [GO:0019900];transcriptional repressor activity, RNA polymerase II proximal promoter sequence-specific DNA binding [GO:0001078];RNA polymerase II regulatory region sequence-specific DNA binding [GO:0000977];transcriptional…	nucleus [GO:0005634];cytosol [GO:0005829];cytoplasm [GO:0005737];pericentric heterochromatin [GO:0005721]	protein_coding
ENSMUSG00000040321	47.09	2.66	-7.6	0	93	mus_musculus	ENSMUSG00000040321	Zfp770	zinc finger protein 770 [Source:MGI Symbol;Acc:MGI:2445100]	2:114193461-114201469	-	228491	NM_175466			regulation of transcription, DNA-templated [GO:0006355];transcription, DNA-templated [GO:0006351];regulation of transcription by RNA polymerase II [GO:0006357]	metal ion binding [GO:0046872];DNA binding [GO:0003677];nucleic acid binding [GO:0003676];RNA polymerase II transcription factor activity, sequence-specific DNA binding [GO:0000981]	nucleus [GO:0005634]	protein_coding
ENSMUSG00000056035	13049	1309.3	-7.12	0	93	mus_musculus	ENSMUSG00000056035	Cyp3a11	cytochrome P450, family 3, subfamily a, polypeptide 11 [Source:MGI Symbol;Acc:MGI:88609]	5:145854426-145879964	-	13112	NM_007818			oxidation-reduction process [GO:0055114];response to bacterium [GO:0009617];demethylation [GO:0070988]	metal ion binding [GO:0046872];monooxygenase activity [GO:0004497];iron ion binding [GO:0005506];oxidoreductase activity [GO:0016491];oxidoreductase activity, acting on paired donors, with incorporation or reduction of molecular oxygen [GO:0016705];heme binding [GO:0020037];oxidoreductase activity, acting on paired donors, with incorporation or reduction of molecular oxygen, reduced flavin or fla…	membrane [GO:0016020];integral component of membrane [GO:0016021];intracellular membrane-bounded organelle [GO:0043231];endoplasmic reticulum [GO:0005783];endoplasmic reticulum membrane [GO:0005789];organelle membrane [GO:0031090]	protein_coding
ENSMUSG00000053600	37.69	3.03	-6.9	0	93	mus_musculus	ENSMUSG00000053600	Zfp472	zinc finger protein 472 [Source:MGI Symbol;Acc:MGI:2385049]	17:32965814-32979233	+	224691	NM_153063			regulation of transcription, DNA-templated [GO:0006355];biological_process [GO:0008150]	metal ion binding [GO:0046872];molecular_function [GO:0003674];nucleic acid binding [GO:0003676]	intracellular [GO:0005622];cellular_component [GO:0005575]	protein_coding
ENSMUSG00000042745	882.79	113.1	-6.79	0	93	mus_musculus	ENSMUSG00000042745	Id1	inhibitor of DNA binding 1 [Source:MGI Symbol;Acc:MGI:96396]	2:152736251-152737410	+	15901	NM_001355113;NM_010495			regulation of transcription, DNA-templated [GO:0006355];negative regulation of transcription, DNA-templated [GO:0045892];multicellular organism development [GO:0007275];transcription, DNA-templated [GO:0006351];positive regulation of gene expression [GO:0010628];negative regulation of gene expression [GO:0010629];negative regulation of protein binding [GO:0032091];negative regulation of transcrip…	protein binding [GO:0005515];protein homodimerization activity [GO:0042803];protein dimerization activity [GO:0046983];DNA binding transcription factor activity [GO:0003700];transcription factor binding [GO:0008134];protein C-terminus binding [GO:0008022];protein N-terminus binding [GO:0047485];protein self-association [GO:0043621];proteasome binding [GO:0070628]	nucleus [GO:0005634];nucleoplasm [GO:0005654];Golgi apparatus [GO:0005794];cytoplasm [GO:0005737];centrosome [GO:0005813]	protein_coding
ENSMUSG00000028035	380.09	45.89	-6.73	0	93	mus_musculus	ENSMUSG00000028035	Dnajb4	DnaJ heat shock protein family (Hsp40) member B4 [Source:MGI Symbol;Acc:MGI:1914285]	3:152178511-152210302	-	67035	NM_025926;NM_027287			protein folding [GO:0006457];positive regulation of ATPase activity [GO:0032781]	unfolded protein binding [GO:0051082];chaperone binding [GO:0051087];ATPase activator activity [GO:0001671]	membrane [GO:0016020];plasma membrane [GO:0005886];nucleoplasm [GO:0005654];cytosol [GO:0005829];cytoplasm [GO:0005737]	protein_coding
ENSMUSG00000019997	5547.33	682.11	-6.32	0	93	mus_musculus	ENSMUSG00000019997	Ctgf	connective tissue growth factor [Source:MGI Symbol;Acc:MGI:95537]	10:24595442-24598683	+	14219	NM_010217			regulation of cell growth [GO:0001558];regulation of signaling receptor activity [GO:0010469];cell adhesion [GO:0007155];positive regulation of gene expression [GO:0010628];intracellular signal transduction [GO:0035556];positive regulation of protein phosphorylation [GO:0001934];negative regulation of gene expression [GO:0010629];negative regulation of cell death [GO:0060548];cell migration [GO:0…	insulin-like growth factor binding [GO:0005520];heparin binding [GO:0008201];growth factor activity [GO:0008083];integrin binding [GO:0005178];protein C-terminus binding [GO:0008022];fibronectin binding [GO:0001968]	extracellular region [GO:0005576];extracellular space [GO:0005615];perinuclear region of cytoplasm [GO:0048471];cytosol [GO:0005829];extracellular matrix [GO:0031012];cell cortex [GO:0005938];cis-Golgi network [GO:0005801]	protein_coding
ENSMUSG00000003623	3158.48	415.54	-5.91	0	93	mus_musculus	ENSMUSG00000003623	Crot	carnitine O-octanoyltransferase [Source:MGI Symbol;Acc:MGI:1921364]	5:8966033-8997324	-	74114	NM_023733			generation of precursor metabolites and energy [GO:0006091];lipid metabolic process [GO:0006629];response to drug [GO:0042493];fatty acid metabolic process [GO:0006631];fatty acid beta-oxidation [GO:0006635];fatty acid transport [GO:0015908];medium-chain fatty acid metabolic process [GO:0051791];carnitine metabolic process [GO:0009437];coenzyme A metabolic process [GO:0015936]	transferase activity [GO:0016740];transferase activity, transferring acyl groups [GO:0016746];signaling receptor binding [GO:0005102];carnitine O-octanoyltransferase activity [GO:0008458]	intracellular membrane-bounded organelle [GO:0043231];mitochondrion [GO:0005739];peroxisome [GO:0005777]	protein_coding
ENSMUSG00000103756	6.7	0	-5.81	9e-05	93	mus_musculus	ENSMUSG00000103756		predicted gene, 37285 [Source:MGI Symbol;Acc:MGI:5610513]	1:66799659-66800797	-								TEC
ENSMUSG00000041483	379.59	44.26	-5.79	0	93	mus_musculus	ENSMUSG00000041483	Zfp281	zinc finger protein 281 [Source:MGI Symbol;Acc:MGI:3029290]	1:136624901-136630053	+	226442	NM_001160251;NM_177643			regulation of transcription, DNA-templated [GO:0006355];transcription, DNA-templated [GO:0006351];positive regulation of transcription, DNA-templated [GO:0045893];negative regulation of gene expression [GO:0010629];cell differentiation [GO:0030154];negative regulation of transcription by RNA polymerase II [GO:0000122];negative regulation of transcription, DNA-templated [GO:0045892];stem cell diff…	metal ion binding [GO:0046872];DNA binding [GO:0003677];nucleic acid binding [GO:0003676];protein binding [GO:0005515];DNA binding transcription factor activity [GO:0003700];RNA polymerase II proximal promoter sequence-specific DNA binding [GO:0000978];sequence-specific DNA binding [GO:0043565];transcriptional repressor activity, RNA polymerase II proximal promoter sequence-specific DNA binding […	nucleus [GO:0005634];nucleoplasm [GO:0005654]	protein_coding
ENSMUSG00000056592	21.6	1.99	-5.78	4e-06	93	mus_musculus	ENSMUSG00000056592	Zfp658	zinc finger protein 658 [Source:MGI Symbol;Acc:MGI:2652821]	7:43562256-43575461	+	210104	NM_001008549			regulation of transcription, DNA-templated [GO:0006355];biological_process [GO:0008150]	metal ion binding [GO:0046872];molecular_function [GO:0003674];nucleic acid binding [GO:0003676]	intracellular [GO:0005622];cellular_component [GO:0005575]	protein_coding
ENSMUSG00000029273	156.16	17.75	-5.56	2e-06	93	mus_musculus	ENSMUSG00000029273	Sult1d1	sulfotransferase family 1D, member 1 [Source:MGI Symbol;Acc:MGI:1926341]	5:87554645-87569027	-	53315	NM_016771			lipid metabolic process [GO:0006629];catecholamine metabolic process [GO:0006584];sulfate assimilation [GO:0000103];sulfation [GO:0051923]	transferase activity [GO:0016740];sulfotransferase activity [GO:0008146];aryl sulfotransferase activity [GO:0004062]	cytoplasm [GO:0005737]	protein_coding
ENSMUSG00000027660	616.98	75.25	-5.38	3e-06	93	mus_musculus	ENSMUSG00000027660	Skil	SKI-like [Source:MGI Symbol;Acc:MGI:106203]	3:31095058-31122577	+	20482	NM_001039090;NM_001271772;NM_011386			negative regulation of transcription by RNA polymerase II [GO:0000122];negative regulation of transforming growth factor beta receptor signaling pathway [GO:0030512];transforming growth factor beta receptor signaling pathway [GO:0007179];protein homotrimerization [GO:0070207];negative regulation of BMP signaling pathway [GO:0030514];skeletal muscle tissue development [GO:0007519];protein heterotr…	protein binding [GO:0005515];chromatin binding [GO:0003682];RNA polymerase II proximal promoter sequence-specific DNA binding [GO:0000978];protein-containing complex binding [GO:0044877];protein domain specific binding [GO:0019904];SMAD binding [GO:0046332];transcriptional repressor activity, RNA polymerase II proximal promoter sequence-specific DNA binding [GO:0001078];transcription corepressor …	nucleus [GO:0005634];protein-containing complex [GO:0032991];cytoplasm [GO:0005737];PML body [GO:0016605];acrosomal vesicle [GO:0001669]	protein_coding
ENSMUSG00000033715	167.66	20.83	-5.33	2e-06	93	mus_musculus	ENSMUSG00000033715	Akr1c14	aldo-keto reductase family 1, member C14 [Source:MGI Symbol;Acc:MGI:2145458]	13:4049011-4090688	+	105387	NM_134072			oxidation-reduction process [GO:0055114];hippocampus development [GO:0021766]	oxidoreductase activity [GO:0016491];steroid dehydrogenase activity [GO:0016229];androsterone dehydrogenase activity [GO:0047023]	cellular_component [GO:0005575]	protein_coding
ENSMUSG00000067424	13.34	0.9	-5.28	4.3e-05	93	mus_musculus	ENSMUSG00000067424	Zfp563	zinc finger protein 563 [Source:MGI Symbol;Acc:MGI:2677168]	17:33089310-33106203	+	240068	NM_001024950			regulation of transcription, DNA-templated [GO:0006355];biological_process [GO:0008150]	metal ion binding [GO:0046872];molecular_function [GO:0003674];nucleic acid binding [GO:0003676]	intracellular [GO:0005622];cellular_component [GO:0005575]	protein_coding
ENSMUSG00000075551	20.31	1.38	-5.23	0.000137	93	mus_musculus	ENSMUSG00000075551	Cyp3a41a	cytochrome P450, family 3, subfamily a, polypeptide 41A [Source:MGI Symbol;Acc:MGI:1858451]	5:145694049-145720136	-	53973	NM_017396			regulation of gene expression [GO:0010468];oxidation-reduction process [GO:0055114];demethylation [GO:0070988]	metal ion binding [GO:0046872];monooxygenase activity [GO:0004497];iron ion binding [GO:0005506];oxidoreductase activity [GO:0016491];oxidoreductase activity, acting on paired donors, with incorporation or reduction of molecular oxygen [GO:0016705];heme binding [GO:0020037];oxidoreductase activity, acting on paired donors, with incorporation or reduction of molecular oxygen, reduced flavin or fla…	membrane [GO:0016020];cellular_component [GO:0005575];intracellular membrane-bounded organelle [GO:0043231];endoplasmic reticulum [GO:0005783];endoplasmic reticulum membrane [GO:0005789];organelle membrane [GO:0031090]	protein_coding
ENSMUSG00000030929	47.3	5.91	-5.19	1e-06	93	mus_musculus	ENSMUSG00000030929	Eri2	exoribonuclease 2 [Source:MGI Symbol;Acc:MGI:1918401]	7:119768679-119794058	-	71151	NM_001355104;NM_027698			nucleic acid phosphodiester bond hydrolysis [GO:0090305];DNA metabolic process [GO:0006259]	nucleic acid binding [GO:0003676];zinc ion binding [GO:0008270];metal ion binding [GO:0046872];hydrolase activity [GO:0016787];nuclease activity [GO:0004518];exonuclease activity [GO:0004527]	membrane [GO:0016020];integral component of membrane [GO:0016021]	protein_coding
ENSMUSG00000030469	73.03	10.38	-5.13	0	93	mus_musculus	ENSMUSG00000030469	Zfp719	zinc finger protein 719 [Source:MGI Symbol;Acc:MGI:2444708]	7:43579610-43593235	+	210105	NM_172482			regulation of transcription, DNA-templated [GO:0006355]	metal ion binding [GO:0046872];nucleic acid binding [GO:0003676]	intracellular [GO:0005622]	protein_coding
ENSMUSG00000043336	28.33	3.54	-5.06	6e-06	93	mus_musculus	ENSMUSG00000043336	Filip1l	filamin A interacting protein 1-like [Source:MGI Symbol;Acc:MGI:1925999]	16:57353093-57573126	+	78749	NM_001040397;NM_001177871			biological_process [GO:0008150]	molecular_function [GO:0003674]	membrane [GO:0016020];cellular_component [GO:0005575];nucleus [GO:0005634];cytoplasm [GO:0005737]	protein_coding
ENSMUSG00000036501	342.47	52.19	-5.04	0	93	mus_musculus	ENSMUSG00000036501	Fam13b	family with sequence similarity 13, member B [Source:MGI Symbol;Acc:MGI:2447834]	18:34442352-34506823	-	225358	NM_146084			signal transduction [GO:0007165];positive regulation of GTPase activity [GO:0043547]	molecular_function [GO:0003674];GTPase activator activity [GO:0005096]		protein_coding
ENSMUSG00000074735	12.15	1.23	-5.04	6.7e-05	93	mus_musculus	ENSMUSG00000074735		predicted gene 21994 [Source:MGI Symbol;Acc:MGI:5439751]	2:150254518-150255591	-					regulation of transcription, DNA-templated [GO:0006355]	nucleic acid binding [GO:0003676];DNA binding transcription factor activity [GO:0003700]		protein_coding
ENSMUSG00000104528	9.17	0.36	-5.03	0.000235	93	mus_musculus	ENSMUSG00000104528		predicted gene 43314 [Source:MGI Symbol;Acc:MGI:5663451]	3:157894961-157897191	-								TEC
ENSMUSG00000032420	2656.32	392.72	-4.97	1e-06	93	mus_musculus	ENSMUSG00000032420	Nt5e	5' nucleotidase, ecto [Source:MGI Symbol;Acc:MGI:99782]	9:88327197-88372092	+	23959	NM_011851			dephosphorylation [GO:0016311];nucleotide catabolic process [GO:0009166];adenosine metabolic process [GO:0046085];negative regulation of inflammatory response [GO:0050728];purine nucleotide biosynthetic process [GO:0006164];leukocyte cell-cell adhesion [GO:0007159];AMP catabolic process [GO:0006196];adenosine biosynthetic process [GO:0046086]	metal ion binding [GO:0046872];hydrolase activity [GO:0016787];nucleotide binding [GO:0000166];hydrolase activity, acting on ester bonds [GO:0016788];5'-nucleotidase activity [GO:0008253];ferrous iron binding [GO:0008198]	membrane [GO:0016020];integral component of membrane [GO:0016021];plasma membrane [GO:0005886];nucleoplasm [GO:0005654];cytosol [GO:0005829];cell surface [GO:0009986];anchored component of membrane [GO:0031225];synaptic membrane [GO:0097060]	protein_coding
ENSMUSG00000063388	22.79	1.59	-4.97	0.000187	93	mus_musculus	ENSMUSG00000063388		cDNA sequence BC023105 [Source:MGI Symbol;Acc:MGI:2384767]	18:60441753-60442983	+								pseudogene
ENSMUSG00000095432	27.21	2.88	-4.93	4.4e-05	93	mus_musculus	ENSMUSG00000095432	Zfp748	zinc finger protein 748 [Source:MGI Symbol;Acc:MGI:1916455]	13:67538641-67553830	-	212276	NM_001035231			regulation of transcription, DNA-templated [GO:0006355];negative regulation of transcription by RNA polymerase II [GO:0000122]	metal ion binding [GO:0046872];nucleic acid binding [GO:0003676];protein binding [GO:0005515];protein binding, bridging [GO:0030674]	intracellular [GO:0005622];nucleus [GO:0005634];cytoplasm [GO:0005737]	protein_coding
ENSMUSG00000071722	23.39	2.37	-4.88	4.7e-05	93	mus_musculus	ENSMUSG00000071722	Spin4	spindlin family, member 4 [Source:MGI Symbol;Acc:MGI:2444925]	X:95022510-95026682	-	270624	NM_178753			biological_process [GO:0008150];gamete generation [GO:0007276]	methylated histone binding [GO:0035064]	cellular_component [GO:0005575]	protein_coding
ENSMUSG00000074194	12.22	0.9	-4.86	0.000129	93	mus_musculus	ENSMUSG00000074194	Zfp791	zinc finger protein 791 [Source:MGI Symbol;Acc:MGI:3648473]	8:85108553-85123095	-	244556	NM_001357366;NM_001037745			regulation of transcription, DNA-templated [GO:0006355];cellular response to DNA damage stimulus [GO:0006974]	metal ion binding [GO:0046872];molecular_function [GO:0003674];nucleic acid binding [GO:0003676]	intracellular [GO:0005622];nucleus [GO:0005634]	protein_coding
ENSMUSG00000036769	45.91	6.27	-4.84	5e-06	93	mus_musculus	ENSMUSG00000036769	Wdr44	WD repeat domain 44 [Source:MGI Symbol;Acc:MGI:1919654]	X:23693051-23806025	+	72404	NM_175180;NM_001305675			regulation of cell migration [GO:0030334]	Rab GTPase binding [GO:0017137]	membrane [GO:0016020];Golgi apparatus [GO:0005794];perinuclear region of cytoplasm [GO:0048471];cytoplasm [GO:0005737];endosome [GO:0005768];cytosol [GO:0005829];microtubule [GO:0005874];endosome membrane [GO:0010008]	protein_coding
ENSMUSG00000035898	135.51	19	-4.84	8e-06	93	mus_musculus	ENSMUSG00000035898	Uba6	ubiquitin-like modifier activating enzyme 6 [Source:MGI Symbol;Acc:MGI:1913894]	5:86109287-86172803	-	231380	NM_172712			protein ubiquitination [GO:0016567];cellular protein modification process [GO:0006464];locomotory behavior [GO:0007626];dendritic spine development [GO:0060996];ubiquitin-dependent protein catabolic process [GO:0006511];cellular response to DNA damage stimulus [GO:0006974];hippocampus development [GO:0021766];learning [GO:0007612];amygdala development [GO:0021764]	nucleotide binding [GO:0000166];ATP binding [GO:0005524];protein binding [GO:0005515];ubiquitin-like modifier activating enzyme activity [GO:0008641];ligase activity [GO:0016874];ubiquitin activating enzyme activity [GO:0004839];FAT10 activating enzyme activity [GO:0019780]	cytoplasm [GO:0005737]	protein_coding
ENSMUSG00000031696	1318.49	215.46	-4.8	0	93	mus_musculus	ENSMUSG00000031696	Vps35	VPS35 retromer complex component [Source:MGI Symbol;Acc:MGI:1890467]	8:85260392-85299802	-	65114	NM_022997			protein transport [GO:0015031];positive regulation of gene expression [GO:0010628];retrograde transport, endosome to Golgi [GO:0042147];negative regulation of cell death [GO:0060548];retrograde transport, endosome to plasma membrane [GO:1990126];transcytosis [GO:0045056];regulation of cellular protein metabolic process [GO:0032268];regulation of protein stability [GO:0031647];regulation of mitoch…	protein binding [GO:0005515];protein transporter activity [GO:0008565];D1 dopamine receptor binding [GO:0031748]	membrane [GO:0016020];cytosol [GO:0005829];cytoplasm [GO:0005737];postsynaptic density [GO:0014069];endosome membrane [GO:0010008];integral component of membrane [GO:0016021];endosome [GO:0005768];early endosome [GO:0005769];mitochondrion [GO:0005739];lysosome [GO:0005764];retromer complex [GO:0030904];late endosome [GO:0005770];retromer, cargo-selective complex [GO:0030906];neuronal cell body [G…	protein_coding
ENSMUSG00000031337	97.34	14.44	-4.8	3e-06	93	mus_musculus	ENSMUSG00000031337	Mtm1	X-linked myotubular myopathy gene 1 [Source:MGI Symbol;Acc:MGI:1099452]	X:71210767-71315691	+	17772	NM_001164193;NM_001164192;NM_001164190;NM_001164191;NM_019926			phosphatidylinositol dephosphorylation [GO:0046856];endosome to lysosome transport [GO:0008333];regulation of vacuole organization [GO:0044088];intermediate filament organization [GO:0045109];muscle cell cellular homeostasis [GO:0046716];mitochondrion distribution [GO:0048311];dephosphorylation [GO:0016311];peptidyl-tyrosine dephosphorylation [GO:0035335];protein transport [GO:0015031];lipid meta…	phosphatidylinositol-3-phosphatase activity [GO:0004438];phosphatidylinositol-3,5-bisphosphate 3-phosphatase activity [GO:0052629];protein tyrosine phosphatase activity [GO:0004725];phosphatase activity [GO:0016791];hydrolase activity [GO:0016787];phosphoprotein phosphatase activity [GO:0004721];protein binding [GO:0005515];phosphatidylinositol binding [GO:0035091];intermediate filament binding […	membrane [GO:0016020];plasma membrane [GO:0005886];cytosol [GO:0005829];cytoplasm [GO:0005737];cell projection [GO:0042995];filopodium [GO:0030175];endosome [GO:0005768];late endosome [GO:0005770];ruffle [GO:0001726];I band [GO:0031674]	protein_coding
ENSMUSG00000106178	4.46	0	-4.8	0.000516	93	mus_musculus	ENSMUSG00000106178		predicted gene 42987 [Source:MGI Symbol;Acc:MGI:5663124]	5:100884133-100886482	+								TEC
ENSMUSG00000046753	33.23	4.22	-4.75	4.1e-05	93	mus_musculus	ENSMUSG00000046753	Ccdc66	coiled-coil domain containing 66 [Source:MGI Symbol;Acc:MGI:2443639]	14:27481090-27508460	-	320234	NM_177111			cell projection organization [GO:0030030];cilium assembly [GO:0060271];microtubule bundle formation [GO:0001578];retinal rod cell development [GO:0046548];detection of light stimulus involved in visual perception [GO:0050908];retina homeostasis [GO:0001895];post-embryonic retina morphogenesis in camera-type eye [GO:0060060];regulation of protein localization to cilium [GO:1903564]	microtubule binding [GO:0008017];protein homodimerization activity [GO:0042803]	cytoplasm [GO:0005737];cytoskeleton [GO:0005856];cell projection [GO:0042995];microtubule [GO:0005874];centrosome [GO:0005813];microtubule organizing center [GO:0005815];cilium [GO:0005929];ciliary basal body [GO:0036064];photoreceptor inner segment [GO:0001917];centriolar satellite [GO:0034451];photoreceptor outer segment [GO:0001750]	protein_coding
ENSMUSG00000000787	2020.72	342.9	-4.72	0	93	mus_musculus	ENSMUSG00000000787	Ddx3x	DEAD/H (Asp-Glu-Ala-Asp/His) box polypeptide 3, X-linked [Source:MGI Symbol;Acc:MGI:103064]	X:13280970-13294052	+	13205	NM_010028			regulation of transcription, DNA-templated [GO:0006355];transcription, DNA-templated [GO:0006351];positive regulation of transcription by RNA polymerase II [GO:0045944];positive regulation of gene expression [GO:0010628];immune system process [GO:0002376];innate immune response [GO:0045087];intracellular signal transduction [GO:0035556];DNA duplex unwinding [GO:0032508];ribosome biogenesis [GO:00…	ATP binding [GO:0005524];hydrolase activity [GO:0016787];DNA binding [GO:0003677];nucleic acid binding [GO:0003676];RNA binding [GO:0003723];nucleotide binding [GO:0000166];helicase activity [GO:0004386];GTPase activity [GO:0003924];transcription factor binding [GO:0008134];protein serine/threonine kinase activator activity [GO:0043539];protein binding [GO:0005515];ATP-dependent RNA helicase acti…	membrane [GO:0016020];nucleus [GO:0005634];cytosol [GO:0005829];cytoplasm [GO:0005737];mitochondrion [GO:0005739];nuclear speck [GO:0016607];cytoplasmic stress granule [GO:0010494];mitochondrial outer membrane [GO:0005741];nucleolus [GO:0005730];eukaryotic translation initiation factor 3 complex [GO:0005852];cytosolic small ribosomal subunit [GO:0022627];cytoplasmic ribonucleoprotein granule [GO:…	protein_coding
ENSMUSG00000039756	359.83	64.62	-4.71	0	93	mus_musculus	ENSMUSG00000039756	Dnttip2	deoxynucleotidyltransferase, terminal, interacting protein 2 [Source:MGI Symbol;Acc:MGI:1923173]	3:122274388-122285271	+	99480	NM_153806			biological_process [GO:0008150];regulation of transcription, DNA-templated [GO:0006355];transcription, DNA-templated [GO:0006351]		nucleus [GO:0005634];nucleolus [GO:0005730]	protein_coding
ENSMUSG00000058355	1080.36	182.98	-4.69	0	93	mus_musculus	ENSMUSG00000058355	Abce1	ATP-binding cassette, sub-family E (OABP), member 1 [Source:MGI Symbol;Acc:MGI:1195458]	8:79683462-79711740	-	24015	NM_015751			ribosomal subunit export from nucleus [GO:0000054];translational initiation [GO:0006413];translational termination [GO:0006415];negative regulation of endoribonuclease activity [GO:0060702]	ATP binding [GO:0005524];nucleotide binding [GO:0000166];ATPase activity [GO:0016887];iron ion binding [GO:0005506];ribosomal small subunit binding [GO:0043024];endoribonuclease inhibitor activity [GO:0060698]	cytosol [GO:0005829];cytoplasm [GO:0005737];mitochondrion [GO:0005739];eukaryotic translation initiation factor 3 complex [GO:0005852]	protein_coding
ENSMUSG00000107019	14.17	1.37	-4.69	9.4e-05	93	mus_musculus	ENSMUSG00000107019		predicted gene 43682 [Source:MGI Symbol;Acc:MGI:5663819]	5:93176970-93179059	+								TEC
ENSMUSG00000091119	12.47	1.11	-4.67	0.000184	93	mus_musculus	ENSMUSG00000091119	Ccdc152	coiled-coil domain containing 152 [Source:MGI Symbol;Acc:MGI:3641617]	15:3280070-3303526	-	100039139	NM_001166063			biological_process [GO:0008150]	molecular_function [GO:0003674]	cellular_component [GO:0005575]	protein_coding
ENSMUSG00000026491	664.42	111.22	-4.65	1e-06	93	mus_musculus	ENSMUSG00000026491	Ahctf1	AT hook containing transcription factor 1 [Source:MGI Symbol;Acc:MGI:1915033]	1:179744894-179803680	-	226747	NM_026375			protein transport [GO:0015031];multicellular organism development [GO:0007275];transcription, DNA-templated [GO:0006351];mRNA transport [GO:0051028];nuclear pore complex assembly [GO:0051292];cell cycle [GO:0007049];cell division [GO:0051301];regulation of transcription, DNA-templated [GO:0006355];hemopoiesis [GO:0030097];regulation of cytokinesis [GO:0032465]	DNA binding [GO:0003677];DNA binding transcription factor activity [GO:0003700]	nucleus [GO:0005634];cytoplasm [GO:0005737];chromosome [GO:0005694];nuclear membrane [GO:0031965];nuclear pore [GO:0005643];chromosome, centromeric region [GO:0000775];nucleoplasm [GO:0005654];chromatin [GO:0000785];nuclear matrix [GO:0016363];kinetochore [GO:0000776];condensed chromosome kinetochore [GO:0000777];nuclear pore outer ring [GO:0031080]	protein_coding
ENSMUSG00000063683	2768.19	444.36	-4.65	3e-06	93	mus_musculus	ENSMUSG00000063683	Glyat	glycine-N-acyltransferase [Source:MGI Symbol;Acc:MGI:2147502]	19:12633308-12653911	+	107146	NM_145935			response to toxic substance [GO:0009636];glycine metabolic process [GO:0006544];monocarboxylic acid metabolic process [GO:0032787];benzoyl-CoA metabolic process [GO:1901787]	transferase activity [GO:0016740];transferase activity, transferring acyl groups [GO:0016746];glycine N-acyltransferase activity [GO:0047961];glycine N-benzoyltransferase activity [GO:0047962]	mitochondrion [GO:0005739]	protein_coding
ENSMUSG00000022797	387.51	66.36	-4.62	0	93	mus_musculus	ENSMUSG00000022797	Tfrc	transferrin receptor [Source:MGI Symbol;Acc:MGI:98822]	16:32608920-32632794	+	22042	NM_001357298;NM_011638			positive regulation of B cell proliferation [GO:0030890];cellular iron ion homeostasis [GO:0006879];receptor-mediated endocytosis [GO:0006898];cellular response to leukemia inhibitory factor [GO:1990830];endocytosis [GO:0006897];cellular response to drug [GO:0035690];iron ion transmembrane transport [GO:0034755];positive regulation of T cell proliferation [GO:0042102];receptor internalization [GO…	protein binding [GO:0005515];identical protein binding [GO:0042802];protein homodimerization activity [GO:0042803];double-stranded RNA binding [GO:0003725];chaperone binding [GO:0051087];Hsp70 protein binding [GO:0030544];iron ion transmembrane transporter activity [GO:0005381];transferrin receptor activity [GO:0004998];transferrin transmembrane transporter activity [GO:0033570]	membrane [GO:0016020];integral component of membrane [GO:0016021];extracellular space [GO:0005615];external side of plasma membrane [GO:0009897];plasma membrane [GO:0005886];nucleus [GO:0005634];perinuclear region of cytoplasm [GO:0048471];cell surface [GO:0009986];cytoplasm [GO:0005737];cytoplasmic vesicle [GO:0031410];extracellular region [GO:0005576];endosome membrane [GO:0010008];integral com…	protein_coding
ENSMUSG00000001833	387.41	63.19	-4.62	2e-06	93	mus_musculus	ENSMUSG00000001833	Sept7	septin 7 [Source:MGI Symbol;Acc:MGI:1335094]	9:25252439-25308571	+	235072	NM_009859;NM_001205367				nucleotide binding [GO:0000166];GTP binding [GO:0005525]	septin complex [GO:0031105]	protein_coding
ENSMUSG00000109032	6.51	0.33	-4.54	0.000678	93	mus_musculus	ENSMUSG00000109032	Gm7972	predicted gene 7972 [Source:MGI Symbol;Acc:MGI:3647337]	9:75468616-75486681	+	666190							transcribed_unprocessed_pseudogene
ENSMUSG00000074882	1113.35	204.27	-4.53	0	93	mus_musculus	ENSMUSG00000074882	Cyp2c68	cytochrome P450, family 2, subfamily c, polypeptide 68 [Source:MGI Symbol;Acc:MGI:3612287]	19:39688834-39741054	-	433247	NM_001039555			oxidation-reduction process [GO:0055114];epoxygenase P450 pathway [GO:0019373]	metal ion binding [GO:0046872];monooxygenase activity [GO:0004497];iron ion binding [GO:0005506];oxidoreductase activity [GO:0016491];oxidoreductase activity, acting on paired donors, with incorporation or reduction of molecular oxygen [GO:0016705];heme binding [GO:0020037];arachidonic acid epoxygenase activity [GO:0008392];steroid hydroxylase activity [GO:0008395]		protein_coding
ENSMUSG00000032423	600.96	112.4	-4.51	0	93	mus_musculus	ENSMUSG00000032423	Syncrip	synaptotagmin binding, cytoplasmic RNA interacting protein [Source:MGI Symbol;Acc:MGI:1891690]	9:88447009-88482574	-	56403	NM_019796;NM_001311113;NM_001284328;NM_019666			cellular response to interferon-gamma [GO:0071346];mRNA processing [GO:0006397];RNA splicing [GO:0008380];negative regulation of translation [GO:0017148];CRD-mediated mRNA stabilization [GO:0070934]	nucleic acid binding [GO:0003676];RNA binding [GO:0003723];poly(A) binding [GO:0008143]	nucleus [GO:0005634];cytoplasm [GO:0005737];endoplasmic reticulum [GO:0005783];nucleoplasm [GO:0005654];spliceosomal complex [GO:0005681];catalytic step 2 spliceosome [GO:0071013];intracellular membrane-bounded organelle [GO:0043231];ribonucleoprotein complex [GO:1990904];CRD-mediated mRNA stability complex [GO:0070937];GAIT complex [GO:0097452];histone pre-mRNA 3'end processing complex [GO:00712…	protein_coding
ENSMUSG00000061292	37.03	4.92	-4.5	9.2e-05	93	mus_musculus	ENSMUSG00000061292	Cyp3a59	cytochrome P450, family 3, subfamily a, polypeptide 59 [Source:MGI Symbol;Acc:MGI:3769707]	5:146079257-146113287	+	100041449	NM_001105160			oxidation-reduction process [GO:0055114]	molecular_function [GO:0003674];iron ion binding [GO:0005506];oxidoreductase activity, acting on paired donors, with incorporation or reduction of molecular oxygen [GO:0016705];heme binding [GO:0020037];testosterone 16-alpha-hydroxylase activity [GO:0008390];oxidoreductase activity, acting on paired donors, with incorporation or reduction of molecular oxygen, reduced flavin or flavoprotein as one…	membrane [GO:0016020];integral component of membrane [GO:0016021];cellular_component [GO:0005575]	protein_coding
ENSMUSG00000027820	16.2	1.79	-4.5	0.000213	93	mus_musculus	ENSMUSG00000027820	Mme	membrane metallo endopeptidase [Source:MGI Symbol;Acc:MGI:97004]	3:63241537-63386030	+	17380	NM_001289462;NM_008604;NM_001289463			proteolysis [GO:0006508];kidney development [GO:0001822];amyloid-beta metabolic process [GO:0050435];cellular response to cytokine stimulus [GO:0071345];cellular response to UV-B [GO:0071493];sensory perception of pain [GO:0019233];peptide metabolic process [GO:0006518];amyloid-beta clearance [GO:0097242];cellular response to UV-A [GO:0071492];creatinine metabolic process [GO:0046449];replicative…	metallopeptidase activity [GO:0008237];metalloendopeptidase activity [GO:0004222];metal ion binding [GO:0046872];hydrolase activity [GO:0016787];peptidase activity [GO:0008233];zinc ion binding [GO:0008270];endopeptidase activity [GO:0004175];peptide binding [GO:0042277];exopeptidase activity [GO:0008238]	membrane [GO:0016020];integral component of membrane [GO:0016021];plasma membrane [GO:0005886];cytoplasm [GO:0005737];axon [GO:0030424];synaptic vesicle [GO:0008021];dendrite [GO:0030425];synapse [GO:0045202];brush border [GO:0005903];neuron projection terminus [GO:0044306]	protein_coding
ENSMUSG00000052142	5.72	0.18	-4.47	0.000798	93	mus_musculus	ENSMUSG00000052142	Rasal3	RAS protein activator like 3 [Source:MGI Symbol;Acc:MGI:2444128]	17:32390659-32403583	-	320484	NM_178785;NM_001347343			signal transduction [GO:0007165];positive regulation of GTPase activity [GO:0043547];regulation of GTPase activity [GO:0043087];negative regulation of Ras protein signal transduction [GO:0046580];positive regulation of NK T cell proliferation [GO:0051142]	GTPase activator activity [GO:0005096]	cytoplasm [GO:0005737];cell cortex [GO:0005938];intrinsic component of the cytoplasmic side of the plasma membrane [GO:0031235];cytoplasmic side of membrane [GO:0098562]	protein_coding
ENSMUSG00000038174	68.26	10.86	-4.46	9e-06	93	mus_musculus	ENSMUSG00000038174	Fam126b	family with sequence similarity 126, member B [Source:MGI Symbol;Acc:MGI:1098784]	1:58522806-58586323	-	213056	NM_172513;NM_001310598;NM_001310599			biological_process [GO:0008150]	molecular_function [GO:0003674]	membrane [GO:0016020];plasma membrane [GO:0005886];cytoplasm [GO:0005737];cytosol [GO:0005829];intracellular [GO:0005622]	protein_coding
ENSMUSG00000083849	7.09	0.36	-4.42	0.000705	93	mus_musculus	ENSMUSG00000083849		predicted gene 13477 [Source:MGI Symbol;Acc:MGI:3652109]	2:44788265-44790951	+								processed_pseudogene
ENSMUSG00000020954	231.2	38.7	-4.37	1.3e-05	93	mus_musculus	ENSMUSG00000020954	Strn3	striatin, calmodulin binding protein 3 [Source:MGI Symbol;Acc:MGI:2151064]	12:51609632-51691897	-	94186	NM_052973;NM_001172098			positive regulation of transcription by RNA polymerase II [GO:0045944];negative regulation of transcription by RNA polymerase II [GO:0000122];negative regulation of transcription, DNA-templated [GO:0045892];response to estradiol [GO:0032355];negative regulation of intracellular estrogen receptor signaling pathway [GO:0033147]	calmodulin binding [GO:0005516];Rho GTPase binding [GO:0017048];protein-containing complex binding [GO:0044877];DNA binding transcription factor activity [GO:0003700];protein phosphatase 2A binding [GO:0051721];armadillo repeat domain binding [GO:0070016]	membrane [GO:0016020];nucleus [GO:0005634];nucleoplasm [GO:0005654];Golgi apparatus [GO:0005794];protein-containing complex [GO:0032991];cytoplasm [GO:0005737];plasma membrane [GO:0005886];neuronal cell body [GO:0043025];dendrite [GO:0030425];protein phosphatase type 2A complex [GO:0000159]	protein_coding
ENSMUSG00000073988	607.89	122.87	-4.36	0	93	mus_musculus	ENSMUSG00000073988	Ttpa	tocopherol (alpha) transfer protein [Source:MGI Symbol;Acc:MGI:1354168]	4:20007938-20030785	+	50500	NM_001317723;NM_015767			negative regulation of cell death [GO:0060548];embryonic placenta development [GO:0001892];response to pH [GO:0009268];placenta development [GO:0001890];vitamin transport [GO:0051180];response to toxic substance [GO:0009636];response to nutrient [GO:0007584];developmental process [GO:0032502];vitamin E metabolic process [GO:0042360];intracellular pH reduction [GO:0051452];negative regulation of e…	lipid binding [GO:0008289];phosphatidylinositol-3,4-bisphosphate binding [GO:0043325];vitamin E binding [GO:0008431];phosphatidylinositol-4,5-bisphosphate binding [GO:0005546];vitamin binding [GO:0019842];intermembrane lipid transfer activity [GO:0120013]	cytosol [GO:0005829];cytoplasm [GO:0005737];late endosome [GO:0005770]	protein_coding
ENSMUSG00000058900	117.09	19.93	-4.36	7e-06	93	mus_musculus	ENSMUSG00000058900	Rsl1	regulator of sex limited protein 1 [Source:MGI Symbol;Acc:MGI:3044162]	13:67173182-67184044	+	380855	NM_001013769			regulation of transcription, DNA-templated [GO:0006355];sex determination [GO:0007530];negative regulation of transcription by RNA polymerase II [GO:0000122];negative regulation of transcription, DNA-templated [GO:0045892];regulation of DNA methylation [GO:0044030]	metal ion binding [GO:0046872];nucleic acid binding [GO:0003676];sequence-specific DNA binding [GO:0043565];enhancer binding [GO:0035326]	intracellular [GO:0005622];cellular_component [GO:0005575]	protein_coding
ENSMUSG00000031403	308.29	63.52	-4.33	0	93	mus_musculus	ENSMUSG00000031403	Dkc1	dyskeratosis congenita 1, dyskerin [Source:MGI Symbol;Acc:MGI:1861727]	X:75095854-75109777	+	245474	NM_001030307			RNA processing [GO:0006396];rRNA processing [GO:0006364];ribosome biogenesis [GO:0042254];pseudouridine synthesis [GO:0001522];RNA modification [GO:0009451];positive regulation of cell proliferation [GO:0008284];positive regulation of telomere maintenance via telomerase [GO:0032212];positive regulation of telomerase activity [GO:0051973];telomere maintenance via telomerase [GO:0007004];scaRNA loc…	RNA binding [GO:0003723];isomerase activity [GO:0016853];protein binding [GO:0005515];pseudouridine synthase activity [GO:0009982];telomerase activity [GO:0003720];telomerase RNA binding [GO:0070034];box H/ACA snoRNA binding [GO:0034513]	nucleus [GO:0005634];nucleoplasm [GO:0005654];nucleolus [GO:0005730];fibrillar center [GO:0001650];Cajal body [GO:0015030];telomerase holoenzyme complex [GO:0005697];box H/ACA snoRNP complex [GO:0031429];box H/ACA telomerase RNP complex [GO:0090661]	protein_coding
ENSMUSG00000021270	2155.16	376.41	-4.33	9e-06	93	mus_musculus	ENSMUSG00000021270	Hsp90aa1	heat shock protein 90, alpha (cytosolic), class A member 1 [Source:MGI Symbol;Acc:MGI:96250]	12:110690605-110702728	-	15519	NM_010480			protein folding [GO:0006457];peptidyl-tyrosine phosphorylation [GO:0018108];positive regulation of protein phosphorylation [GO:0001934];response to stress [GO:0006950];protein stabilization [GO:0050821];positive regulation of lamellipodium assembly [GO:0010592];neuron migration [GO:0001764];response to heat [GO:0009408];positive regulation of cell size [GO:0045793];positive regulation of protein …	ATP binding [GO:0005524];protein binding [GO:0005515];nucleotide binding [GO:0000166];identical protein binding [GO:0042802];protein homodimerization activity [GO:0042803];unfolded protein binding [GO:0051082];GTP binding [GO:0005525];protein kinase binding [GO:0019901];ion channel binding [GO:0044325];ubiquitin protein ligase binding [GO:0031625];GTPase binding [GO:0051020];protein tyrosine kina…	membrane [GO:0016020];plasma membrane [GO:0005886];nucleus [GO:0005634];protein-containing complex [GO:0032991];perinuclear region of cytoplasm [GO:0048471];cytosol [GO:0005829];cell surface [GO:0009986];cytoplasm [GO:0005737];apical plasma membrane [GO:0016324];neuron projection [GO:0043005];neuronal cell body [GO:0043025];extracellular matrix [GO:0031012];basolateral plasma membrane [GO:0016323…	protein_coding
ENSMUSG00000030660	202.32	26.82	-4.33	0.000253	93	mus_musculus	ENSMUSG00000030660	Pik3c2a	phosphatidylinositol-4-phosphate 3-kinase catalytic subunit type 2 alpha [Source:MGI Symbol;Acc:MGI:1203729]	7:116337265-116443449	-	18704	NM_011083			phosphorylation [GO:0016310];phosphatidylinositol phosphorylation [GO:0046854];phosphatidylinositol-mediated signaling [GO:0048015];endocytosis [GO:0006897];positive regulation of cell migration involved in sprouting angiogenesis [GO:0090050]	transferase activity [GO:0016740];kinase activity [GO:0016301];phosphatidylinositol binding [GO:0035091];phosphatidylinositol 3-kinase activity [GO:0035004]	nucleus [GO:0005634];cytoplasm [GO:0005737];plasma membrane [GO:0005886];vesicle [GO:0031982];intracellular [GO:0005622]	protein_coding
ENSMUSG00000071180	185.56	35.76	-4.32	0	93	mus_musculus	ENSMUSG00000071180	Smim15	small integral membrane protein 15 [Source:MGI Symbol;Acc:MGI:1922866]	13:108044446-108049172	+	75616	NM_001048250			biological_process [GO:0008150]	molecular_function [GO:0003674]	membrane [GO:0016020];integral component of membrane [GO:0016021];cellular_component [GO:0005575]	protein_coding
ENSMUSG00000020124	293.96	53.36	-4.31	3e-06	93	mus_musculus	ENSMUSG00000020124	Usp15	ubiquitin specific peptidase 15 [Source:MGI Symbol;Acc:MGI:101857]	10:123105006-123196995	-	14479	NM_027604;NM_001301628			proteolysis [GO:0006508];ubiquitin-dependent protein catabolic process [GO:0006511];protein deubiquitination [GO:0016579];transforming growth factor beta receptor signaling pathway [GO:0007179];BMP signaling pathway [GO:0030509];pathway-restricted SMAD protein phosphorylation [GO:0060389];histone H2B conserved C-terminal lysine deubiquitination [GO:0035616];monoubiquitinated protein deubiquitinat…	hydrolase activity [GO:0016787];peptidase activity [GO:0008233];cysteine-type peptidase activity [GO:0008234];identical protein binding [GO:0042802];thiol-dependent ubiquitin-specific protease activity [GO:0004843];catalytic activity [GO:0003824];thiol-dependent ubiquitinyl hydrolase activity [GO:0036459];SMAD binding [GO:0046332];transforming growth factor beta receptor binding [GO:0005160];cyst…	nucleus [GO:0005634];cytosol [GO:0005829];cytoplasm [GO:0005737];mitochondrion [GO:0005739]	protein_coding
ENSMUSG00000059897	30.65	4.68	-4.31	0.000106	93	mus_musculus	ENSMUSG00000059897	Zfp930	zinc finger protein 930 [Source:MGI Symbol;Acc:MGI:2675306]	8:69209038-69230536	+	234358	NM_001013379			regulation of transcription, DNA-templated [GO:0006355]	metal ion binding [GO:0046872];nucleic acid binding [GO:0003676];DNA binding transcription factor activity [GO:0003700]	intracellular [GO:0005622];cellular_component [GO:0005575]	protein_coding
ENSMUSG00000041992	177.26	35.38	-4.29	0	93	mus_musculus	ENSMUSG00000041992	Rapgef5	Rap guanine nucleotide exchange factor (GEF) 5 [Source:MGI Symbol;Acc:MGI:2444365]	12:117516479-117759737	+	217944	NM_175930			intracellular signal transduction [GO:0035556];small GTPase mediated signal transduction [GO:0007264]	guanyl-nucleotide exchange factor activity [GO:0005085];GTP-dependent protein binding [GO:0030742];Rap guanyl-nucleotide exchange factor activity [GO:0017034]	nucleus [GO:0005634];nucleoplasm [GO:0005654];nuclear body [GO:0016604];intracellular [GO:0005622]	protein_coding
ENSMUSG00000039831	183.32	30.91	-4.28	2.4e-05	93	mus_musculus	ENSMUSG00000039831	Arhgap29	Rho GTPase activating protein 29 [Source:MGI Symbol;Acc:MGI:2443818]	3:121952541-122016753	+	214137	NM_001356524;NM_172525			signal transduction [GO:0007165];positive regulation of GTPase activity [GO:0043547];intracellular signal transduction [GO:0035556]	metal ion binding [GO:0046872];GTPase activator activity [GO:0005096];protein binding [GO:0005515];PDZ domain binding [GO:0030165]	cytoplasm [GO:0005737];intracellular [GO:0005622]	protein_coding
ENSMUSG00000020280	117.16	21.83	-4.27	1e-06	93	mus_musculus	ENSMUSG00000020280	Pus10	pseudouridylate synthase 10 [Source:MGI Symbol;Acc:MGI:1921717]	11:23665674-23732876	+	74467	NM_028956;NM_001033654;NM_028304			tRNA processing [GO:0008033];pseudouridine synthesis [GO:0001522];RNA modification [GO:0009451];tRNA pseudouridine synthesis [GO:0031119]	RNA binding [GO:0003723];isomerase activity [GO:0016853];pseudouridine synthase activity [GO:0009982];tRNA pseudouridine synthase activity [GO:0106029]	cellular_component [GO:0005575]	protein_coding
ENSMUSG00000022066	23.51	2.75	-4.27	0.00044	93	mus_musculus	ENSMUSG00000022066	Entpd4b	ectonucleoside triphosphate diphosphohydrolase 4B [Source:MGI Symbol;Acc:MGI:5435040]	14:69555424-69585520	+	100862375					hydrolase activity [GO:0016787];nucleoside-diphosphatase activity [GO:0017110];nucleoside-triphosphatase activity [GO:0017111];uridine-diphosphatase activity [GO:0045134]	membrane [GO:0016020];integral component of membrane [GO:0016021];Golgi membrane [GO:0000139];Golgi apparatus [GO:0005794];cytoplasmic vesicle [GO:0031410];autophagosome membrane [GO:0000421];integral component of Golgi membrane [GO:0030173];integral component of autophagosome membrane [GO:0097637]	protein_coding
ENSMUSG00000051469	248.72	47.94	-4.25	0	93	mus_musculus	ENSMUSG00000051469	Zfp24	zinc finger protein 24 [Source:MGI Symbol;Acc:MGI:1929704]	18:24009702-24020810	-	59057	NM_001357447;NM_001357448;NM_021559			regulation of transcription, DNA-templated [GO:0006355];transcription by RNA polymerase II [GO:0006366];transcription, DNA-templated [GO:0006351];positive regulation of transcription by RNA polymerase II [GO:0045944];negative regulation of transcription, DNA-templated [GO:0045892];myelination [GO:0042552]	DNA binding transcription factor activity [GO:0003700];metal ion binding [GO:0046872];DNA binding [GO:0003677];nucleic acid binding [GO:0003676];transcriptional activator activity, RNA polymerase II transcription regulatory region sequence-specific DNA binding [GO:0001228];sequence-specific DNA binding [GO:0043565]	nucleus [GO:0005634]	protein_coding
ENSMUSG00000045205	96.16	14.99	-4.25	7.9e-05	93	mus_musculus	ENSMUSG00000045205	Dpy19l4	dpy-19-like 4 (C. elegans) [Source:MGI Symbol;Acc:MGI:2685869]	4:11261315-11322137	-	381510	NM_001081201			protein C-linked glycosylation via 2'-alpha-mannosyl-L-tryptophan [GO:0018406]	transferase activity [GO:0016740];transferase activity, transferring glycosyl groups [GO:0016757];mannosyltransferase activity [GO:0000030]	membrane [GO:0016020];integral component of membrane [GO:0016021];nuclear inner membrane [GO:0005637]	protein_coding
ENSMUSG00000074656	1403.45	280.42	-4.22	0	93	mus_musculus	ENSMUSG00000074656	Eif2s2	eukaryotic translation initiation factor 2, subunit 2 (beta) [Source:MGI Symbol;Acc:MGI:1914454]	2:154871410-154892935	-	67204	NM_026030			translation [GO:0006412];translational initiation [GO:0006413];in utero embryonic development [GO:0001701];male gonad development [GO:0008584];male germ cell proliferation [GO:0002176]	metal ion binding [GO:0046872];translation initiation factor activity [GO:0003743];protein binding [GO:0005515]	cytoplasm [GO:0005737];eukaryotic translation initiation factor 2 complex [GO:0005850]	protein_coding
ENSMUSG00000042104	29.23	4.13	-4.22	0.000234	93	mus_musculus	ENSMUSG00000042104	Uggt2	UDP-glucose glycoprotein glucosyltransferase 2 [Source:MGI Symbol;Acc:MGI:1913685]	14:118985039-119099430	-	66435	NM_001081252			protein glycosylation [GO:0006486];protein N-linked glycosylation via asparagine [GO:0018279];endoplasmic reticulum unfolded protein response [GO:0030968];'de novo' posttranslational protein folding [GO:0051084];ER-associated misfolded protein catabolic process [GO:0071712];UDP-glucosylation [GO:0097359]	UDP-glucose:glycoprotein glucosyltransferase activity [GO:0003980];unfolded protein binding [GO:0051082]	protein-containing complex [GO:0032991];endoplasmic reticulum [GO:0005783]	protein_coding
ENSMUSG00000090877	217.75	42.4	-4.21	0	93	mus_musculus	ENSMUSG00000090877	Hspa1b	heat shock protein 1B [Source:MGI Symbol;Acc:MGI:99517]	17:34956436-34959238	-	15511	NM_010478			response to heat [GO:0009408];negative regulation of apoptotic process [GO:0043066];negative regulation of cysteine-type endopeptidase activity involved in apoptotic process [GO:0043154];binding of sperm to zona pellucida [GO:0007339];regulation of mitotic spindle assembly [GO:1901673];positive regulation of microtubule nucleation [GO:0090063];protein refolding [GO:0042026]	protein binding [GO:0005515];nucleotide binding [GO:0000166];ATP binding [GO:0005524]	cytoplasm [GO:0005737];cytoskeleton [GO:0005856];mitochondrion [GO:0005739];cell body [GO:0044297];centrosome [GO:0005813];microtubule organizing center [GO:0005815];intracellular [GO:0005622];mitochondrial matrix [GO:0005759];zona pellucida receptor complex [GO:0002199]	protein_coding
ENSMUSG00000040565	373.44	68.71	-4.19	1e-05	93	mus_musculus	ENSMUSG00000040565	Btaf1	B-TFIID TATA-box binding protein associated factor 1 [Source:MGI Symbol;Acc:MGI:2147538]	19:36926079-37012752	+	107182	NM_001080706			negative regulation of chromatin binding [GO:0035562]	ATP binding [GO:0005524];molecular_function [GO:0003674]	nucleoplasm [GO:0005654];intracellular membrane-bounded organelle [GO:0043231]	protein_coding
ENSMUSG00000021929	494.82	102.36	-4.18	0	93	mus_musculus	ENSMUSG00000021929	Kpna3	karyopherin (importin) alpha 3 [Source:MGI Symbol;Acc:MGI:1100863]	14:61365211-61439874	-	16648	NM_008466			protein transport [GO:0015031];protein import into nucleus [GO:0006606];NLS-bearing protein import into nucleus [GO:0006607]	protein transporter activity [GO:0008565];nuclear import signal receptor activity [GO:0061608];nuclear localization sequence binding [GO:0008139];protein C-terminus binding [GO:0008022]	nucleus [GO:0005634];cytoplasm [GO:0005737];cytosol [GO:0005829];nucleoplasm [GO:0005654];nuclear pore [GO:0005643]	protein_coding
ENSMUSG00000025240	170.43	31.38	-4.18	8e-06	93	mus_musculus	ENSMUSG00000025240	Sacm1l	SAC1 suppressor of actin mutations 1-like (yeast) [Source:MGI Symbol;Acc:MGI:1933169]	9:123529759-123592600	+	83493	NM_001357485;NM_030692			biological_process [GO:0008150];phosphatidylinositol dephosphorylation [GO:0046856]	hydrolase activity [GO:0016787];phosphatase activity [GO:0016791];phosphoric ester hydrolase activity [GO:0042578];phosphatidylinositol-3-phosphatase activity [GO:0004438];phosphatidylinositol bisphosphate phosphatase activity [GO:0034593];phosphatidylinositol-4-phosphate phosphatase activity [GO:0043812]	membrane [GO:0016020];integral component of membrane [GO:0016021];Golgi apparatus [GO:0005794];endoplasmic reticulum [GO:0005783];endoplasmic reticulum membrane [GO:0005789];integral component of endoplasmic reticulum membrane [GO:0030176];AMPA glutamate receptor complex [GO:0032281]	protein_coding
ENSMUSG00000030393	14.58	1.98	-4.18	0.000128	93	mus_musculus	ENSMUSG00000030393	Zik1	zinc finger protein interacting with K protein 1 [Source:MGI Symbol;Acc:MGI:108070]	7:10487229-10495394	-	22775	NM_009577			regulation of transcription, DNA-templated [GO:0006355];transcription, DNA-templated [GO:0006351]	metal ion binding [GO:0046872];DNA binding [GO:0003677];nucleic acid binding [GO:0003676]	intracellular [GO:0005622];nucleus [GO:0005634]	protein_coding
ENSMUSG00000075232	921.5	189.88	-4.17	0	93	mus_musculus	ENSMUSG00000075232	Amd1	S-adenosylmethionine decarboxylase 1 [Source:MGI Symbol;Acc:MGI:88004]	10:40287458-40302186	-	11702	NM_009665			in utero embryonic development [GO:0001701];spermine biosynthetic process [GO:0006597];spermidine biosynthetic process [GO:0008295];S-adenosylmethioninamine biosynthetic process [GO:0006557];polyamine biosynthetic process [GO:0006596]	lyase activity [GO:0016829];adenosylmethionine decarboxylase activity [GO:0004014];protein binding [GO:0005515];carboxy-lyase activity [GO:0016831];putrescine binding [GO:0019810]	cytosol [GO:0005829]	protein_coding
ENSMUSG00000029655	404.97	82.04	-4.17	0	93	mus_musculus	ENSMUSG00000029655	N4bp2l2	NEDD4 binding protein 2-like 2 [Source:MGI Symbol;Acc:MGI:2687207]	5:150608007-150666183	-	381695	NM_201369			in utero embryonic development [GO:0001701];negative regulation of transcription by RNA polymerase II [GO:0000122];blastocyst development [GO:0001824];positive regulation of hematopoietic stem cell proliferation [GO:1902035];negative regulation of hematopoietic stem cell differentiation [GO:1902037]	protein binding [GO:0005515];enzyme binding [GO:0019899];transcription corepressor activity [GO:0003714]	nucleus [GO:0005634];transcriptional repressor complex [GO:0017053]	protein_coding
ENSMUSG00000042590	251.49	49.78	-4.17	0	93	mus_musculus	ENSMUSG00000042590	Ipo11	importin 11 [Source:MGI Symbol;Acc:MGI:2442377]	13:106794439-106936958	-	76582	NM_001360897;NM_029665			protein transport [GO:0015031];intracellular protein transport [GO:0006886];ribosomal protein import into nucleus [GO:0006610]	protein binding [GO:0005515];Ran GTPase binding [GO:0008536];protein transporter activity [GO:0008565]	nucleus [GO:0005634];cytoplasm [GO:0005737];cytosol [GO:0005829];fibrillar center [GO:0001650];nuclear envelope [GO:0005635];intracellular [GO:0005622]	protein_coding
ENSMUSG00000026020	681.68	140.8	-4.16	0	93	mus_musculus	ENSMUSG00000026020	Nop58	NOP58 ribonucleoprotein [Source:MGI Symbol;Acc:MGI:1933184]	1:59684971-59719044	+	55989	NM_018868			ribosome biogenesis [GO:0042254];snoRNA localization [GO:0048254];rRNA modification [GO:0000154]	ATPase binding [GO:0051117];snoRNA binding [GO:0030515];TFIID-class transcription factor binding [GO:0001094]	nucleus [GO:0005634];cytosol [GO:0005829];nucleolus [GO:0005730];fibrillar center [GO:0001650];nucleoplasm [GO:0005654];Cajal body [GO:0015030];small-subunit processome [GO:0032040];small nucleolar ribonucleoprotein complex [GO:0005732];box C/D snoRNP complex [GO:0031428];pre-snoRNP complex [GO:0070761]	protein_coding
ENSMUSG00000070594	194.48	34.67	-4.14	2.9e-05	93	mus_musculus	ENSMUSG00000070594	Gm4788	predicted gene 4788 [Source:MGI Symbol;Acc:MGI:3646434]	1:139697623-139781243	-	214403	NM_001160304;NM_001160303;NM_001029977			biological_process [GO:0008150]	molecular_function [GO:0003674]	cellular_component [GO:0005575]	protein_coding
ENSMUSG00000022280	579.69	117.49	-4.12	0	93	mus_musculus	ENSMUSG00000022280	Rnf19a	ring finger protein 19A [Source:MGI Symbol;Acc:MGI:1353623]	15:36239933-36283147	-	30945	NM_013923			protein ubiquitination [GO:0016567];protein polyubiquitination [GO:0000209];positive regulation of proteasomal ubiquitin-dependent protein catabolic process [GO:0032436]	transferase activity [GO:0016740];metal ion binding [GO:0046872];ubiquitin-protein transferase activity [GO:0004842];ubiquitin protein ligase activity [GO:0061630];protein binding [GO:0005515];ubiquitin conjugating enzyme binding [GO:0031624]	membrane [GO:0016020];integral component of membrane [GO:0016021];cytoplasm [GO:0005737];cytoskeleton [GO:0005856];microtubule organizing center [GO:0005815];ubiquitin ligase complex [GO:0000151];centrosome [GO:0005813]	protein_coding
ENSMUSG00000039634	55.29	9.6	-4.12	2.3e-05	93	mus_musculus	ENSMUSG00000039634	Zfp189	zinc finger protein 189 [Source:MGI Symbol;Acc:MGI:2444707]	4:49521176-49531517	+	230162	NM_145547;NM_001289901			regulation of transcription, DNA-templated [GO:0006355]	metal ion binding [GO:0046872];nucleic acid binding [GO:0003676];DNA binding transcription factor activity [GO:0003700]	intracellular [GO:0005622];cellular_component [GO:0005575]	protein_coding
ENSMUSG00000020561	175.88	34.07	-4.11	3e-06	93	mus_musculus	ENSMUSG00000020561	Twistnb	twist basic helix-loop-helix transcription factor 1 neighbor [Source:MGI Symbol;Acc:MGI:106292]	12:33429635-33441392	+	28071	NM_172253			transcription, DNA-templated [GO:0006351];cellular response to leukemia inhibitory factor [GO:1990830];transcription by RNA polymerase I [GO:0006360]	DNA-directed 5'-3' RNA polymerase activity [GO:0003899];RNA polymerase I activity [GO:0001054]	nucleus [GO:0005634];nucleolus [GO:0005730];DNA-directed RNA polymerase I complex [GO:0005736]	protein_coding
ENSMUSG00000026365	1065.11	201.1	-4.11	1.2e-05	93	mus_musculus	ENSMUSG00000026365	Cfh	complement component factor h [Source:MGI Symbol;Acc:MGI:88385]	1:140084708-140183764	-	12628	NM_009888			immune system process [GO:0002376];innate immune response [GO:0045087];complement activation [GO:0006956];complement activation, alternative pathway [GO:0006957];regulation of complement activation [GO:0030449];positive regulation of cytolysis [GO:0045919]	heparin binding [GO:0008201];protein binding [GO:0005515];heparan sulfate proteoglycan binding [GO:0043395];complement component C3b binding [GO:0001851]	extracellular space [GO:0005615];nucleus [GO:0005634];cytoplasm [GO:0005737];plasma membrane [GO:0005886];extracellular region [GO:0005576]	protein_coding
ENSMUSG00000026153	246.33	39.92	-4.11	0.000157	93	mus_musculus	ENSMUSG00000026153	Fam135a	family with sequence similarity 135, member A [Source:MGI Symbol;Acc:MGI:1915437]	1:24011093-24100341	-	68187	NM_026604			cellular lipid metabolic process [GO:0044255]	carboxylic ester hydrolase activity [GO:0052689]	cellular_component [GO:0005575]	protein_coding
ENSMUSG00000033883	60.43	11.62	-4.1	6e-06	93	mus_musculus	ENSMUSG00000033883	D3Ertd254e	DNA segment, Chr 3, ERATO Doi 254, expressed [Source:MGI Symbol;Acc:MGI:1098769]	3:36151017-36170342	+	241944	NM_001101478			regulation of transcription, DNA-templated [GO:0006355]	metal ion binding [GO:0046872];nucleic acid binding [GO:0003676];DNA binding transcription factor activity [GO:0003700]	intracellular [GO:0005622];cellular_component [GO:0005575]	protein_coding
ENSMUSG00000040520	82.79	15.63	-4.1	7e-06	93	mus_musculus	ENSMUSG00000040520	Manea	mannosidase, endo-alpha [Source:MGI Symbol;Acc:MGI:2444484]	4:26324506-26346891	-	242362	NM_172865				hydrolase activity [GO:0016787];hydrolase activity, acting on glycosyl bonds [GO:0016798];alpha-mannosidase activity [GO:0004559];glycoprotein endo-alpha-1,2-mannosidase activity [GO:0004569]	membrane [GO:0016020];integral component of membrane [GO:0016021];Golgi membrane [GO:0000139];Golgi apparatus [GO:0005794]	protein_coding
ENSMUSG00000026775	527.43	94.62	-4.1	4e-05	93	mus_musculus	ENSMUSG00000026775	Yme1l1	YME1-like 1 (S. cerevisiae) [Source:MGI Symbol;Acc:MGI:1351651]	2:23156369-23199260	+	27377	NM_013771			proteolysis [GO:0006508];mitochondrion organization [GO:0007005];negative regulation of apoptotic process [GO:0043066];cell proliferation [GO:0008283];mitochondrial protein catabolic process [GO:0035694];protein quality control for misfolded or incompletely synthesized proteins [GO:0006515];protein hexamerization [GO:0034214];mitochondrial protein processing [GO:0034982]	ATP binding [GO:0005524];metal ion binding [GO:0046872];hydrolase activity [GO:0016787];peptidase activity [GO:0008233];nucleotide binding [GO:0000166];metalloendopeptidase activity [GO:0004222];metallopeptidase activity [GO:0008237];ATP-dependent peptidase activity [GO:0004176]	membrane [GO:0016020];integral component of membrane [GO:0016021];nuclear body [GO:0016604];mitochondrion [GO:0005739];mitochondrial inner membrane [GO:0005743]	protein_coding
ENSMUSG00000061244	186.89	31.68	-4.1	8.4e-05	93	mus_musculus	ENSMUSG00000061244	Exoc5	exocyst complex component 5 [Source:MGI Symbol;Acc:MGI:2145645]	14:49004090-49066653	-	105504	NM_207214			homeostasis of number of cells within a tissue [GO:0048873];protein transport [GO:0015031];exocytosis [GO:0006887];protein localization to plasma membrane [GO:0072659];non-motile cilium assembly [GO:1905515];establishment of planar polarity [GO:0001736];vesicle docking [GO:0048278];Golgi to plasma membrane transport [GO:0006893];epithelial cell apoptotic process [GO:1904019]	Ral GTPase binding [GO:0017160];protein N-terminus binding [GO:0047485]	cytosol [GO:0005829];cytoplasm [GO:0005737];exocyst [GO:0000145];midbody [GO:0030496]	protein_coding
ENSMUSG00000021377	161.76	23.44	-4.1	0.000389	93	mus_musculus	ENSMUSG00000021377	Dek	DEK oncogene (DNA binding) [Source:MGI Symbol;Acc:MGI:1926209]	13:47084775-47106201	-	110052	NM_025900			chromatin organization [GO:0006325];regulation of double-strand break repair via nonhomologous end joining [GO:2001032];chromatin remodeling [GO:0006338];regulation of double-strand break repair [GO:2000779]	DNA binding [GO:0003677];histone binding [GO:0042393];chromatin binding [GO:0003682]	nucleus [GO:0005634];contractile fiber [GO:0043292]	protein_coding
ENSMUSG00000061533	9.6	0.97	-4.09	0.00091	93	mus_musculus	ENSMUSG00000061533	Cep128	centrosomal protein 128 [Source:MGI Symbol;Acc:MGI:1922466]	12:90998492-91384409	-	75216	NM_181815			protein localization [GO:0008104]	molecular_function [GO:0003674]	cytoplasm [GO:0005737];cytoskeleton [GO:0005856];centriole [GO:0005814];spindle pole [GO:0000922];centriolar subdistal appendage [GO:0120103]	protein_coding
ENSMUSG00000037608	356.29	64.3	-4.08	4.3e-05	93	mus_musculus	ENSMUSG00000037608	Bclaf1	BCL2-associated transcription factor 1 [Source:MGI Symbol;Acc:MGI:1917580]	10:20312469-20344613	+	72567	NM_001025392;NM_153787;NM_001025393			negative regulation of transcription, DNA-templated [GO:0045892];apoptotic process [GO:0006915];positive regulation of response to DNA damage stimulus [GO:2001022];regulation of transcription, DNA-templated [GO:0006355];transcription, DNA-templated [GO:0006351];cellular response to leukemia inhibitory factor [GO:1990830];positive regulation of apoptotic process [GO:0043065];positive regulation of…	DNA binding [GO:0003677];protein binding [GO:0005515]	nucleus [GO:0005634];nucleoplasm [GO:0005654];cytoplasm [GO:0005737];nuclear speck [GO:0016607]	protein_coding
ENSMUSG00000024976	315.23	67.01	-4.07	0	93	mus_musculus	ENSMUSG00000024976	Shoc2	soc-2 (suppressor of clear) homolog (C. elegans) [Source:MGI Symbol;Acc:MGI:1927197]	19:53944306-54033268	+	56392	NM_001168505;NM_001355242;NM_019658			regulation of phosphoprotein phosphatase activity [GO:0043666];positive regulation of Ras protein signal transduction [GO:0046579];Ras protein signal transduction [GO:0007265]	protein phosphatase binding [GO:0019903];protein phosphatase 1 binding [GO:0008157];protein phosphatase regulator activity [GO:0019888]	nucleus [GO:0005634];nucleoplasm [GO:0005654];cytosol [GO:0005829];cytoplasm [GO:0005737];protein phosphatase type 1 complex [GO:0000164]	protein_coding
ENSMUSG00000044149	113.94	23.84	-4.07	0	93	mus_musculus	ENSMUSG00000044149	Nkrf	NF-kappaB repressing factor [Source:MGI Symbol;Acc:MGI:1924536]	X:36887540-36902899	-	77286	NM_029891			regulation of transcription, DNA-templated [GO:0006355];transcription by RNA polymerase II [GO:0006366];transcription, DNA-templated [GO:0006351];positive regulation of transcription by RNA polymerase II [GO:0045944];negative regulation of transcription, DNA-templated [GO:0045892]	DNA binding [GO:0003677];nucleic acid binding [GO:0003676];RNA polymerase II proximal promoter sequence-specific DNA binding [GO:0000978];transcriptional activator activity, RNA polymerase II proximal promoter sequence-specific DNA binding [GO:0001077]	nucleus [GO:0005634];nucleolus [GO:0005730]	protein_coding
ENSMUSG00000037857	459.84	93.12	-4.07	1e-06	93	mus_musculus	ENSMUSG00000037857	Nufip2	nuclear fragile X mental retardation protein interacting protein 2 [Source:MGI Symbol;Acc:MGI:1915814]	11:77686155-77741921	+	68564	NM_001024205				RNA binding [GO:0003723]	nucleus [GO:0005634];nucleoplasm [GO:0005654];nuclear body [GO:0016604];cytosol [GO:0005829];cytoplasm [GO:0005737];cytoplasmic stress granule [GO:0010494];polysomal ribosome [GO:0042788]	protein_coding
ENSMUSG00000109005	17.13	1.55	-4.07	0.001275	93	mus_musculus	ENSMUSG00000109005		predicted gene 45221 [Source:MGI Symbol;Acc:MGI:5753797]	7:90185927-90188198	+								TEC
ENSMUSG00000074264	499.65	106.09	-4.06	0	93	mus_musculus	ENSMUSG00000074264	Amy1	amylase 1, salivary [Source:MGI Symbol;Acc:MGI:88019]	3:113555710-113606699	-	11722	NM_001110505;NM_007446			metabolic process [GO:0008152];carbohydrate metabolic process [GO:0005975];response to bacterium [GO:0009617];carbohydrate catabolic process [GO:0016052]	metal ion binding [GO:0046872];hydrolase activity [GO:0016787];hydrolase activity, acting on glycosyl bonds [GO:0016798];catalytic activity [GO:0003824];cation binding [GO:0043169];amylase activity [GO:0016160];calcium ion binding [GO:0005509];alpha-amylase activity [GO:0004556];chloride ion binding [GO:0031404];alpha-amylase activity (releasing maltohexaose) [GO:0103025]	extracellular space [GO:0005615];extracellular region [GO:0005576]	protein_coding
ENSMUSG00000042460	400.32	83.45	-4.06	0	93	mus_musculus	ENSMUSG00000042460	C1galt1	core 1 synthase, glycoprotein-N-acetylgalactosamine 3-beta-galactosyltransferase, 1 [Source:MGI Symbol;Acc:MGI:2151071]	6:7844842-7875687	+	94192	NM_052993			multicellular organism development [GO:0007275];cell differentiation [GO:0030154];protein glycosylation [GO:0006486];kidney development [GO:0001822];angiogenesis [GO:0001525];protein O-linked glycosylation [GO:0006493];intestinal epithelial cell development [GO:0060576];O-glycan processing [GO:0016266];O-glycan processing, core 1 [GO:0016267]	transferase activity [GO:0016740];transferase activity, transferring glycosyl groups [GO:0016757];metal ion binding [GO:0046872];galactosyltransferase activity [GO:0008378];glycoprotein-N-acetylgalactosamine 3-beta-galactosyltransferase activity [GO:0016263]	membrane [GO:0016020];integral component of membrane [GO:0016021]	protein_coding
ENSMUSG00000033454	122.85	22.89	-4.06	1.5e-05	93	mus_musculus	ENSMUSG00000033454	Zbtb1	zinc finger and BTB domain containing 1 [Source:MGI Symbol;Acc:MGI:2442326]	12:76370266-76396950	+	268564	NM_178744			regulation of transcription, DNA-templated [GO:0006355];protein homooligomerization [GO:0051260];transcription, DNA-templated [GO:0006351];DNA repair [GO:0006281];cellular response to DNA damage stimulus [GO:0006974];immune system process [GO:0002376];innate immune response [GO:0045087];cell differentiation [GO:0030154];negative regulation of transcription by RNA polymerase II [GO:0000122];chroma…	metal ion binding [GO:0046872];DNA binding [GO:0003677];nucleic acid binding [GO:0003676];protein binding [GO:0005515];protein homodimerization activity [GO:0042803];protein heterodimerization activity [GO:0046982];K63-linked polyubiquitin modification-dependent protein binding [GO:0070530]	nucleus [GO:0005634];nucleoplasm [GO:0005654];nuclear body [GO:0016604];nuclear membrane [GO:0031965]	protein_coding
ENSMUSG00000034538	38.99	7.68	-4.05	2e-06	93	mus_musculus	ENSMUSG00000034538	Zfp418	zinc finger protein 418 [Source:MGI Symbol;Acc:MGI:2444763]	7:7171330-7183562	+	232854	NM_146179			regulation of transcription, DNA-templated [GO:0006355]	metal ion binding [GO:0046872];nucleic acid binding [GO:0003676];DNA binding transcription factor activity [GO:0003700]	intracellular [GO:0005622]	protein_coding
ENSMUSG00000091721	16.7	2.31	-4.05	0.000235	93	mus_musculus	ENSMUSG00000091721	Gimd1	GIMAP family P-loop NTPase domain containing 1 [Source:MGI Symbol;Acc:MGI:3647547]	3:132629820-132645351	+	433653	NM_001270430			biological_process [GO:0008150]	molecular_function [GO:0003674];nucleotide binding [GO:0000166];GTP binding [GO:0005525]	cellular_component [GO:0005575]	protein_coding
ENSMUSG00000027761	2029.4	401.87	-4.03	8e-06	93	mus_musculus	ENSMUSG00000027761	Aadac	arylacetamide deacetylase [Source:MGI Symbol;Acc:MGI:1915008]	3:60025717-60040160	+	67758	NM_023383			metabolic process [GO:0008152];positive regulation of triglyceride catabolic process [GO:0010898]	hydrolase activity [GO:0016787];carboxylic ester hydrolase activity [GO:0052689];deacetylase activity [GO:0019213];serine hydrolase activity [GO:0017171];triglyceride lipase activity [GO:0004806];lipase activity [GO:0016298]	membrane [GO:0016020];integral component of membrane [GO:0016021];endoplasmic reticulum [GO:0005783];endoplasmic reticulum membrane [GO:0005789];intracellular membrane-bounded organelle [GO:0043231];organelle membrane [GO:0031090]	protein_coding
ENSMUSG00000020677	349.13	74.41	-4.02	0	93	mus_musculus	ENSMUSG00000020677	Ddx52	DEAD (Asp-Glu-Ala-Asp) box polypeptide 52 [Source:MGI Symbol;Acc:MGI:1925644]	11:83942062-83963088	+	78394	NM_030096			rRNA processing [GO:0006364];RNA secondary structure unwinding [GO:0010501]	ATP binding [GO:0005524];hydrolase activity [GO:0016787];nucleic acid binding [GO:0003676];RNA binding [GO:0003723];nucleotide binding [GO:0000166];helicase activity [GO:0004386];ATP-dependent RNA helicase activity [GO:0004004]	nucleus [GO:0005634];cytoplasm [GO:0005737];nucleolus [GO:0005730]	protein_coding
ENSMUSG00000040648	333.76	61.34	-4.02	5.3e-05	93	mus_musculus	ENSMUSG00000040648	Ppip5k2	diphosphoinositol pentakisphosphate kinase 2 [Source:MGI Symbol;Acc:MGI:2142810]	1:97706048-97770411	-	227399	NM_173760			phosphorylation [GO:0016310];inositol metabolic process [GO:0006020];inositol phosphate biosynthetic process [GO:0032958]	transferase activity [GO:0016740];nucleotide binding [GO:0000166];ATP binding [GO:0005524];kinase activity [GO:0016301];inositol heptakisphosphate kinase activity [GO:0000829];inositol-1,3,4,5,6-pentakisphosphate kinase activity [GO:0000827];inositol hexakisphosphate kinase activity [GO:0000828];inositol hexakisphosphate 5-kinase activity [GO:0000832];diphosphoinositol-pentakisphosphate kinase ac…	cytosol [GO:0005829];cytoplasm [GO:0005737]	protein_coding
ENSMUSG00000027778	19.53	3.22	-4.02	0.000117	93	mus_musculus	ENSMUSG00000027778	Ift80	intraflagellar transport 80 [Source:MGI Symbol;Acc:MGI:1915509]	3:68892499-69004570	-	68259	NM_026641			negative regulation of epithelial cell proliferation [GO:0050680];chondrocyte differentiation [GO:0002062];cilium assembly [GO:0060271];intraciliary transport [GO:0042073];positive regulation of smoothened signaling pathway [GO:0045880];non-motile cilium assembly [GO:1905515];bone morphogenesis [GO:0060349];negative regulation of non-canonical Wnt signaling pathway [GO:2000051];smoothened signali…	molecular_function [GO:0003674]	cytoplasm [GO:0005737];cytoskeleton [GO:0005856];cell projection [GO:0042995];centrosome [GO:0005813];cilium [GO:0005929];intraciliary transport particle B [GO:0030992];ciliary basal body [GO:0036064]	protein_coding
ENSMUSG00000028576	25.4	3.1	-4.02	0.000761	93	mus_musculus	ENSMUSG00000028576	Ift74	intraflagellar transport 74 [Source:MGI Symbol;Acc:MGI:1914944]	4:94614491-94693229	+	67694	NM_026319;NM_001290568			positive regulation of transcription by RNA polymerase II [GO:0045944];cilium assembly [GO:0060271];intraciliary transport [GO:0042073];heart development [GO:0007507];negative regulation of epithelial cell proliferation [GO:0050680];cell projection organization [GO:0030030];keratinocyte development [GO:0003334];determination of left/right symmetry [GO:0007368];non-motile cilium assembly [GO:19055…	chromatin binding [GO:0003682];beta-tubulin binding [GO:0048487]	nucleus [GO:0005634];cytoplasmic vesicle [GO:0031410];cell projection [GO:0042995];intraciliary transport particle B [GO:0030992];centrosome [GO:0005813];cilium [GO:0005929]	protein_coding
ENSMUSG00000027002	1673.2	386	-4.01	0	93	mus_musculus	ENSMUSG00000027002	Nckap1	NCK-associated protein 1 [Source:MGI Symbol;Acc:MGI:1355333]	2:80500512-80581380	-	50884	NM_001355411;NM_016965;NM_001355410;NM_001290745			in utero embryonic development [GO:0001701];endoderm development [GO:0007492];protein stabilization [GO:0050821];positive regulation of lamellipodium assembly [GO:0010592];somitogenesis [GO:0001756];neural tube closure [GO:0001843];regulation of protein localization [GO:0032880];zygotic determination of anterior/posterior axis, embryo [GO:0007354];apical protein localization [GO:0045176];lamellip…	protein binding [GO:0005515];protein-containing complex binding [GO:0044877];Rac GTPase binding [GO:0048365]	membrane [GO:0016020];integral component of membrane [GO:0016021];plasma membrane [GO:0005886];cytoplasm [GO:0005737];cell projection [GO:0042995];lamellipodium [GO:0030027];lamellipodium membrane [GO:0031258];ruffle [GO:0001726];SCAR complex [GO:0031209];filamentous actin [GO:0031941]	protein_coding
ENSMUSG00000035000	364.82	76.89	-4	0	93	mus_musculus	ENSMUSG00000035000	Dpp4	dipeptidylpeptidase 4 [Source:MGI Symbol;Acc:MGI:94919]	2:62330073-62412231	-	13482	NM_010074;NM_001159543			proteolysis [GO:0006508];cell adhesion [GO:0007155];viral entry into host cell [GO:0046718];behavioral fear response [GO:0001662];response to hypoxia [GO:0001666];positive regulation of cell proliferation [GO:0008284];endothelial cell migration [GO:0043542];psychomotor behavior [GO:0036343];T cell costimulation [GO:0031295];T cell activation [GO:0042110];regulation of cell-cell adhesion mediated …	hydrolase activity [GO:0016787];peptidase activity [GO:0008233];identical protein binding [GO:0042802];protein homodimerization activity [GO:0042803];serine-type endopeptidase activity [GO:0004252];aminopeptidase activity [GO:0004177];serine-type peptidase activity [GO:0008236];signaling receptor binding [GO:0005102];protease binding [GO:0002020];collagen binding [GO:0005518];peptide binding [GO:…	membrane [GO:0016020];integral component of membrane [GO:0016021];plasma membrane [GO:0005886];Golgi apparatus [GO:0005794];cell surface [GO:0009986];cell junction [GO:0030054];cell projection [GO:0042995];extracellular region [GO:0005576];apical plasma membrane [GO:0016324];lamellipodium [GO:0030027];endoplasmic reticulum [GO:0005783];endocytic vesicle [GO:0030139];membrane raft [GO:0045121];lam…	protein_coding
ENSMUSG00000037315	126.09	25.48	-3.99	3e-06	93	mus_musculus	ENSMUSG00000037315	Jade3	jade family PHD finger 3 [Source:MGI Symbol;Acc:MGI:2148019]	X:20425688-20519939	+	382207	NM_001289684;NM_199317			histone H3 acetylation [GO:0043966];histone H4-K5 acetylation [GO:0043981];histone H4-K8 acetylation [GO:0043982];histone H4-K12 acetylation [GO:0043983]	metal ion binding [GO:0046872];molecular_function [GO:0003674]	histone acetyltransferase complex [GO:0000123]	protein_coding
ENSMUSG00000063108	132.11	24.39	-3.99	4.6e-05	93	mus_musculus	ENSMUSG00000063108	Zfp26	zinc finger protein 26 [Source:MGI Symbol;Acc:MGI:99173]	9:20428449-20460162	-	22688	NM_001357809;NM_011753			regulation of transcription, DNA-templated [GO:0006355]	metal ion binding [GO:0046872];nucleic acid binding [GO:0003676]	intracellular [GO:0005622]	protein_coding
ENSMUSG00000014503	37.56	6.46	-3.99	6.7e-05	93	mus_musculus	ENSMUSG00000014503	Pkd2l2	polycystic kidney disease 2-like 2 [Source:MGI Symbol;Acc:MGI:1858231]	18:34409423-34442789	+	53871	NM_001163004;NM_016927			ion transport [GO:0006811];calcium ion transmembrane transport [GO:0070588];detection of mechanical stimulus [GO:0050982]	calcium ion binding [GO:0005509];calcium channel activity [GO:0005262]	membrane [GO:0016020];integral component of membrane [GO:0016021]	protein_coding
ENSMUSG00000026368	501.02	104.99	-3.98	1e-06	93	mus_musculus	ENSMUSG00000026368	F13b	coagulation factor XIII, beta subunit [Source:MGI Symbol;Acc:MGI:88379]	1:139501702-139523752	+	14060	NM_031164			negative regulation of catalytic activity [GO:0043086];blood coagulation [GO:0007596];hemostasis [GO:0007599];blood coagulation, fibrin clot formation [GO:0072378];negative regulation of cellular protein catabolic process [GO:1903363]	protein binding [GO:0005515];enzyme inhibitor activity [GO:0004857]	cellular_component [GO:0005575];extracellular region [GO:0005576]	protein_coding
ENSMUSG00000048047	81.15	12.02	-3.98	0.000526	93	mus_musculus	ENSMUSG00000048047	Zbtb33	zinc finger and BTB domain containing 33 [Source:MGI Symbol;Acc:MGI:1927290]	X:38189793-38197046	+	56805	NM_020256;NM_001079513			regulation of transcription, DNA-templated [GO:0006355];Wnt signaling pathway [GO:0016055];transcription, DNA-templated [GO:0006351];negative regulation of transcription, DNA-templated [GO:0045892]	metal ion binding [GO:0046872];DNA binding [GO:0003677];nucleic acid binding [GO:0003676];sequence-specific DNA binding [GO:0043565];protein binding [GO:0005515];methyl-CpG binding [GO:0008327]	nucleus [GO:0005634];nucleoplasm [GO:0005654];cytosol [GO:0005829];plasma membrane [GO:0005886];nucleolus [GO:0005730]	protein_coding
ENSMUSG00000020064	745.2	164.31	-3.97	0	93	mus_musculus	ENSMUSG00000020064	Herc4	hect domain and RLD 4 [Source:MGI Symbol;Acc:MGI:1914595]	10:63243810-63317878	+	67345	NM_026101;NM_030114			protein ubiquitination [GO:0016567];spermatogenesis [GO:0007283];cell differentiation [GO:0030154]	transferase activity [GO:0016740];ubiquitin-protein transferase activity [GO:0004842];ubiquitin protein ligase activity [GO:0061630]	cytosol [GO:0005829];cytoplasm [GO:0005737];fibrillar center [GO:0001650]	protein_coding
ENSMUSG00000061136	323.78	56.19	-3.97	0.000183	93	mus_musculus	ENSMUSG00000061136	Prpf40a	pre-mRNA processing factor 40A [Source:MGI Symbol;Acc:MGI:1860512]	2:53134704-53191284	-	56194	NM_018785			mRNA processing [GO:0006397];RNA splicing [GO:0008380];cell migration [GO:0016477];mRNA splicing, via spliceosome [GO:0000398];cytoskeleton organization [GO:0007010];regulation of cell shape [GO:0008360];regulation of cytokinesis [GO:0032465]	protein binding [GO:0005515];RNA binding [GO:0003723];proline-rich region binding [GO:0070064]	nucleus [GO:0005634];cytosol [GO:0005829];nuclear speck [GO:0016607];nuclear matrix [GO:0016363];U1 snRNP [GO:0005685];U2-type prespliceosome [GO:0071004]	protein_coding
ENSMUSG00000083396	15.17	2.56	-3.96	0.000148	93	mus_musculus	ENSMUSG00000083396		predicted gene 15542 [Source:MGI Symbol;Acc:MGI:3782990]	7:140890887-140892080	+								processed_pseudogene
ENSMUSG00000028560	157.94	28.37	-3.95	0.000105	93	mus_musculus	ENSMUSG00000028560	Usp1	ubiquitin specific peptidase 1 [Source:MGI Symbol;Acc:MGI:2385198]	4:98923810-98935543	+	230484	NM_001301414;NM_146144			proteolysis [GO:0006508];ubiquitin-dependent protein catabolic process [GO:0006511];protein deubiquitination [GO:0016579];DNA repair [GO:0006281];cellular response to DNA damage stimulus [GO:0006974];response to UV [GO:0009411];skeletal system development [GO:0001501];regulation of DNA repair [GO:0006282];monoubiquitinated protein deubiquitination [GO:0035520]	hydrolase activity [GO:0016787];cysteine-type endopeptidase activity [GO:0004197];peptidase activity [GO:0008233];cysteine-type peptidase activity [GO:0008234];thiol-dependent ubiquitinyl hydrolase activity [GO:0036459];thiol-dependent ubiquitin-specific protease activity [GO:0004843]	nucleus [GO:0005634];nucleoplasm [GO:0005654]	protein_coding
ENSMUSG00000026977	333.55	58.57	-3.95	0.000172	93	mus_musculus	ENSMUSG00000026977	March7	membrane-associated ring finger (C3HC4) 7 [Source:MGI Symbol;Acc:MGI:1931053]	2:60209887-60250676	+	57438	NM_020575			protein ubiquitination [GO:0016567];negative regulation of T cell proliferation [GO:0042130];regulation of tolerance induction [GO:0002643]	transferase activity [GO:0016740];zinc ion binding [GO:0008270];metal ion binding [GO:0046872];molecular_function [GO:0003674]	cellular_component [GO:0005575]	protein_coding
ENSMUSG00000063273	329	56.65	-3.95	0.000215	93	mus_musculus	ENSMUSG00000063273	Naa15	N(alpha)-acetyltransferase 15, NatA auxiliary subunit [Source:MGI Symbol;Acc:MGI:1922088]	3:51415148-51476507	+	74838	NM_053089			N-terminal protein amino acid acetylation [GO:0006474];negative regulation of apoptotic process [GO:0043066];positive regulation of transcription, DNA-templated [GO:0045893];protein stabilization [GO:0050821]	acetyltransferase activity [GO:0016407];ribosome binding [GO:0043022]	nucleus [GO:0005634];transcription factor complex [GO:0005667];cytoplasm [GO:0005737];cytosol [GO:0005829];NatA complex [GO:0031415]	protein_coding
ENSMUSG00000042105	364.07	82.45	-3.94	0	93	mus_musculus	ENSMUSG00000042105	Inpp5f	inositol polyphosphate-5-phosphatase F [Source:MGI Symbol;Acc:MGI:2141867]	7:128611328-128696425	+	101490	NM_178641			positive regulation of receptor recycling [GO:0001921];negative regulation of peptidyl-serine phosphorylation [GO:0033137];negative regulation of tyrosine phosphorylation of STAT protein [GO:0042532];phosphatidylinositol dephosphorylation [GO:0046856];regulation of protein kinase B signaling [GO:0051896];regulation of cell motility [GO:2000145];regulation of endocytic recycling [GO:2001135];phosp…	hydrolase activity [GO:0016787];protein homodimerization activity [GO:0042803];protein binding [GO:0005515];inositol monophosphate 1-phosphatase activity [GO:0008934];inositol monophosphate 3-phosphatase activity [GO:0052832];inositol monophosphate 4-phosphatase activity [GO:0052833];inositol monophosphate phosphatase activity [GO:0052834];phosphatidylinositol phosphate 5-phosphatase activity [GO…	membrane [GO:0016020];endosome [GO:0005768];early endosome [GO:0005769];recycling endosome [GO:0055037];clathrin-coated pit [GO:0005905];clathrin-coated endocytic vesicle [GO:0045334];neuronal cell body [GO:0043025];cytoplasm [GO:0005737];dendrite [GO:0030425];axon [GO:0030424];integral component of membrane [GO:0016021]	protein_coding
ENSMUSG00000075376	168.69	29.85	-3.94	0.000148	93	mus_musculus	ENSMUSG00000075376	Rc3h2	ring finger and CCCH-type zinc finger domains 2 [Source:MGI Symbol;Acc:MGI:2442789]	2:37370069-37422903	-	319817	NM_001290642;NM_001100591			protein ubiquitination [GO:0016567];posttranscriptional regulation of gene expression [GO:0010608];regulation of gene expression [GO:0010468];post-embryonic development [GO:0009791];multicellular organism growth [GO:0035264];T cell receptor signaling pathway [GO:0050852];limb development [GO:0060173];spleen development [GO:0048536];lung alveolus development [GO:0048286];positive regulation of NIK…	metal ion binding [GO:0046872];mRNA binding [GO:0003729];ubiquitin-protein transferase activity [GO:0004842];transferase activity [GO:0016740];protein binding [GO:0005515];RNA binding [GO:0003723];DNA binding [GO:0003677];double-stranded RNA binding [GO:0003725];RNA stem-loop binding [GO:0035613]	cell surface [GO:0009986];cytoplasm [GO:0005737];membrane [GO:0016020];intracellular membrane-bounded organelle [GO:0043231];P-body [GO:0000932]	protein_coding
ENSMUSG00000083899	14.8	2.35	-3.94	0.000465	93	mus_musculus	ENSMUSG00000083899		predicted gene 12346 [Source:MGI Symbol;Acc:MGI:3649810]	11:77293444-77295898	+								transcribed_processed_pseudogene
ENSMUSG00000060510	179.23	34.26	-3.93	4.1e-05	93	mus_musculus	ENSMUSG00000060510	Zfp266	zinc finger protein 266 [Source:MGI Symbol;Acc:MGI:1924769]	9:20495068-20521417	-	77519	NM_001082485;NM_001135019			regulation of transcription, DNA-templated [GO:0006355];biological_process [GO:0008150]	metal ion binding [GO:0046872];molecular_function [GO:0003674];nucleic acid binding [GO:0003676]	intracellular [GO:0005622];cellular_component [GO:0005575]	protein_coding
ENSMUSG00000045210	217.58	41.24	-3.93	5.4e-05	93	mus_musculus	ENSMUSG00000045210	Vcpip1	valosin containing protein (p97)/p47 complex interacting protein 1 [Source:MGI Symbol;Acc:MGI:1917925]	1:9718622-9748382	-	70675	NM_173443			mitotic cell cycle [GO:0000278];Golgi organization [GO:0007030];endoplasmic reticulum membrane fusion [GO:0016320];protein ubiquitination [GO:0016567];protein K11-linked deubiquitination [GO:0035871];protein K48-linked deubiquitination [GO:0071108];Golgi reassembly [GO:0090168]	thiol-dependent ubiquitin-specific protease activity [GO:0004843]	cytoplasm [GO:0005737]	protein_coding
ENSMUSG00000052748	74.15	12.37	-3.93	0.000273	93	mus_musculus	ENSMUSG00000052748	Swt1	SWT1 RNA endoribonuclease homolog (S. cerevisiae) [Source:MGI Symbol;Acc:MGI:1914125]	1:151367699-151428455	-	66875	NM_025819			transcription, DNA-templated [GO:0006351]	molecular_function [GO:0003674]	nucleus [GO:0005634]	protein_coding
ENSMUSG00000017550	6.09	0.18	-3.93	0.00247	93	mus_musculus	ENSMUSG00000017550	Atad5	ATPase family, AAA domain containing 5 [Source:MGI Symbol;Acc:MGI:2442925]	11:80089400-80135794	+	237877	NM_001029856			cellular response to DNA damage stimulus [GO:0006974];positive regulation of B cell proliferation [GO:0030890];intrinsic apoptotic signaling pathway in response to DNA damage [GO:0008630];intrinsic apoptotic signaling pathway in response to DNA damage by p53 class mediator [GO:0042771];regulation of mitotic cell cycle phase transition [GO:1901990];B cell proliferation [GO:0042100];signal transduc…	ATP binding [GO:0005524];protein binding [GO:0005515];nucleotide binding [GO:0000166]	nucleus [GO:0005634]	protein_coding
ENSMUSG00000016382	1585.67	376.22	-3.91	0	93	mus_musculus	ENSMUSG00000016382	Pls3	plastin 3 (T-isoform) [Source:MGI Symbol;Acc:MGI:104807]	X:75785654-75875182	-	102866	NM_001166453;NM_001346519;NM_001346520;NM_145629;NM_001166454			bone development [GO:0060348];actin filament bundle assembly [GO:0051017];actin filament network formation [GO:0051639];actin crosslink formation [GO:0051764]	metal ion binding [GO:0046872];calcium ion binding [GO:0005509];actin binding [GO:0003779];actin filament binding [GO:0051015]	cytosol [GO:0005829];cytoplasm [GO:0005737];plasma membrane [GO:0005886];actin filament [GO:0005884];stereocilium [GO:0032420];actin filament bundle [GO:0032432]	protein_coding
ENSMUSG00000020859	1411.38	309.86	-3.91	0	93	mus_musculus	ENSMUSG00000020859	Spag9	sperm associated antigen 9 [Source:MGI Symbol;Acc:MGI:1918084]	11:93996091-94126085	+	70834	NM_001199204;NM_001199203;NM_027569;NM_001025430;NM_001199205;NM_001025429;NM_001025428			protein homooligomerization [GO:0051260];activation of MAPK activity [GO:0000187];activation of JUN kinase activity [GO:0007257];vesicle-mediated transport [GO:0016192];positive regulation of cell migration [GO:0030335];retrograde transport, endosome to Golgi [GO:0042147];positive regulation of neuron differentiation [GO:0045666];positive regulation of MAPK cascade [GO:0043410];striated muscle ce…	protein binding [GO:0005515];kinesin binding [GO:0019894];JUN kinase binding [GO:0008432];mitogen-activated protein kinase p38 binding [GO:0048273];MAP-kinase scaffold activity [GO:0005078];receptor signaling complex scaffold activity [GO:0030159]	perinuclear region of cytoplasm [GO:0048471];cytosol [GO:0005829];cytoplasm [GO:0005737];microtubule organizing center [GO:0005815];membrane [GO:0016020];integral component of membrane [GO:0016021]	protein_coding
ENSMUSG00000041471	658.46	143.49	-3.91	1e-06	93	mus_musculus	ENSMUSG00000041471	Fam35a	family with sequence similarity 35, member A [Source:MGI Symbol;Acc:MGI:1922948]	14:34237033-34310493	-	75698	NM_029389			DNA repair [GO:0006281];cellular response to DNA damage stimulus [GO:0006974];negative regulation of double-strand break repair via homologous recombination [GO:2000042];positive regulation of isotype switching [GO:0045830];positive regulation of double-strand break repair via nonhomologous end joining [GO:2001034]	molecular_function [GO:0003674]	chromosome [GO:0005694];site of double-strand break [GO:0035861]	protein_coding
ENSMUSG00000045954	15.23	2.14	-3.91	0.001011	93	mus_musculus	ENSMUSG00000045954	Cavin2	caveolae associated 2 [Source:MGI Symbol;Acc:MGI:99513]	1:51289126-51302960	+	20324	NM_138741			positive regulation of transcription by RNA polymerase II [GO:0045944];plasma membrane tubulation [GO:0097320]	lipid binding [GO:0008289];protein binding [GO:0005515];phosphatidylserine binding [GO:0001786];protein kinase C binding [GO:0005080]	membrane [GO:0016020];nucleoplasm [GO:0005654];cytosol [GO:0005829];cytoplasm [GO:0005737];plasma membrane [GO:0005886];actin cytoskeleton [GO:0015629];membrane raft [GO:0045121];caveola [GO:0005901]	protein_coding
ENSMUSG00000024231	313.18	71.57	-3.9	0	93	mus_musculus	ENSMUSG00000024231	Cul2	cullin 2 [Source:MGI Symbol;Acc:MGI:1918995]	18:3382988-3436377	+	71745	NM_029402			ubiquitin-dependent protein catabolic process [GO:0006511];protein ubiquitination [GO:0016567];protein catabolic process [GO:0030163]	protein binding [GO:0005515];ubiquitin protein ligase binding [GO:0031625];ubiquitin protein ligase activity [GO:0061630];protein-containing complex binding [GO:0044877]	nucleoplasm [GO:0005654];nucleolus [GO:0005730];cullin-RING ubiquitin ligase complex [GO:0031461];VCB complex [GO:0030891];Cul2-RING ubiquitin ligase complex [GO:0031462]	protein_coding
ENSMUSG00000029260	4346.16	999.03	-3.9	0	93	mus_musculus	ENSMUSG00000029260	Ugt2b34	UDP glucuronosyltransferase 2 family, polypeptide B34 [Source:MGI Symbol;Acc:MGI:2140962]	5:86889767-86906937	-	100727	NM_153598			metabolic process [GO:0008152]	transferase activity [GO:0016740];transferase activity, transferring glycosyl groups [GO:0016757];transferase activity, transferring hexosyl groups [GO:0016758];glucuronosyltransferase activity [GO:0015020]	membrane [GO:0016020];integral component of membrane [GO:0016021];intracellular membrane-bounded organelle [GO:0043231]	protein_coding
ENSMUSG00000047213	459.1	101.75	-3.9	0	93	mus_musculus	ENSMUSG00000047213	Ythdf3	YTH domain family 3 [Source:MGI Symbol;Acc:MGI:1918850]	3:16183212-16217037	+	229096	NM_001358043;NM_001358042;NM_001145919;NR_027375;NM_172677			mRNA destabilization [GO:0061157];positive regulation of translation [GO:0045727];positive regulation of translational initiation [GO:0045948]	RNA binding [GO:0003723];ribosome binding [GO:0043022];N6-methyladenosine-containing RNA binding [GO:1990247]	cellular_component [GO:0005575];cytoplasm [GO:0005737];cytosol [GO:0005829]	protein_coding
ENSMUSG00000063953	9.19	1.05	-3.9	0.001465	93	mus_musculus	ENSMUSG00000063953	Amd2	S-adenosylmethionine decarboxylase 2 [Source:MGI Symbol;Acc:MGI:1333111]	10:35708675-35711892	-	100041585	NM_007444			spermine biosynthetic process [GO:0006597];spermidine biosynthetic process [GO:0008295];S-adenosylmethioninamine biosynthetic process [GO:0006557];polyamine biosynthetic process [GO:0006596]	lyase activity [GO:0016829];adenosylmethionine decarboxylase activity [GO:0004014];carboxy-lyase activity [GO:0016831];putrescine binding [GO:0019810]	cytosol [GO:0005829]	protein_coding
ENSMUSG00000098905	13.86	1.05	-3.89	0.002325	93	mus_musculus	ENSMUSG00000098905	Zfp953	zinc finger protein 953 [Source:MGI Symbol;Acc:MGI:3612873]	13:67339306-67360605	-	629016	NM_001038651			regulation of transcription, DNA-templated [GO:0006355];biological_process [GO:0008150]	metal ion binding [GO:0046872];molecular_function [GO:0003674];nucleic acid binding [GO:0003676]	intracellular [GO:0005622];cellular_component [GO:0005575]	protein_coding
ENSMUSG00000068823	1641.28	345.93	-3.88	8e-06	93	mus_musculus	ENSMUSG00000068823	Csde1	cold shock domain containing E1, RNA binding [Source:MGI Symbol;Acc:MGI:92356]	3:103020426-103058186	+	229663	NM_144901;NM_001161854;NM_001310693			regulation of transcription, DNA-templated [GO:0006355];nuclear-transcribed mRNA catabolic process, no-go decay [GO:0070966]	DNA binding [GO:0003677];nucleic acid binding [GO:0003676];RNA binding [GO:0003723]	Golgi apparatus [GO:0005794];cytosol [GO:0005829];cytoplasm [GO:0005737];plasma membrane [GO:0005886];mitochondrial inner membrane [GO:0005743];CRD-mediated mRNA stability complex [GO:0070937]	protein_coding
ENSMUSG00000031617	100.49	18.71	-3.88	0.000103	93	mus_musculus	ENSMUSG00000031617	Tmem184c	transmembrane protein 184C [Source:MGI Symbol;Acc:MGI:2384562]	8:77595982-77610698	-	234463	NM_145599				transporter activity [GO:0005215]	membrane [GO:0016020];integral component of membrane [GO:0016021]	protein_coding
ENSMUSG00000025962	577.02	103.58	-3.88	0.00021	93	mus_musculus	ENSMUSG00000025962	Fastkd2	FAST kinase domains 2 [Source:MGI Symbol;Acc:MGI:1922869]	1:63730614-63754655	+	75619	NM_172422			protein phosphorylation [GO:0006468];ribosome biogenesis [GO:0042254];positive regulation of mitochondrial translation [GO:0070131];cellular respiration [GO:0045333];mitochondrial large ribosomal subunit assembly [GO:1902775]	protein kinase activity [GO:0004672];RNA binding [GO:0003723];rRNA binding [GO:0019843]	nucleus [GO:0005634];intercellular bridge [GO:0045171];mitochondrion [GO:0005739];ribonucleoprotein granule [GO:0035770];mitochondrial nucleoid [GO:0042645]	protein_coding
ENSMUSG00000025531	92.77	13.69	-3.88	0.000871	93	mus_musculus	ENSMUSG00000025531	Chm	choroidermia (RAB escort protein 1) [Source:MGI Symbol;Acc:MGI:892979]	X:113040593-113185517	-	12662	NM_018818			positive regulation of GTPase activity [GO:0043547];intracellular protein transport [GO:0006886];small GTPase mediated signal transduction [GO:0007264];protein geranylgeranylation [GO:0018344];regulation of catalytic activity [GO:0050790];protein targeting to membrane [GO:0006612]	GTPase activator activity [GO:0005096];GDP-dissociation inhibitor activity [GO:0005092];Rab GTPase binding [GO:0017137]	cytoplasm [GO:0005737];Rab-protein geranylgeranyltransferase complex [GO:0005968];cytosol [GO:0005829]	protein_coding
ENSMUSG00000037343	359.06	78.11	-3.87	1e-06	93	mus_musculus	ENSMUSG00000037343	Taf2	TATA-box binding protein associated factor 2 [Source:MGI Symbol;Acc:MGI:2443028]	15:55015131-55072152	-	319944	NM_001081288			G2/M transition of mitotic cell cycle [GO:0000086];transcription initiation from RNA polymerase II promoter [GO:0006367];response to organic cyclic compound [GO:0014070];positive regulation of transcription by RNA polymerase II [GO:0045944]	transcription regulatory region DNA binding [GO:0044212]	transcription factor TFIID complex [GO:0005669];transcription factor TFTC complex [GO:0033276]	protein_coding
ENSMUSG00000021893	251.03	51.21	-3.87	1.8e-05	93	mus_musculus	ENSMUSG00000021893	Capn7	calpain 7 [Source:MGI Symbol;Acc:MGI:1338030]	14:31336638-31371986	+	12339	NM_001360187;NM_009796			proteolysis [GO:0006508];positive regulation of epithelial cell migration [GO:0010634];self proteolysis [GO:0097264]	hydrolase activity [GO:0016787];peptidase activity [GO:0008233];cysteine-type peptidase activity [GO:0008234];calcium-dependent cysteine-type endopeptidase activity [GO:0004198];endopeptidase activity [GO:0004175];MIT domain binding [GO:0090541]	intracellular [GO:0005622];nucleus [GO:0005634];cytoplasm [GO:0005737]	protein_coding
ENSMUSG00000035840	143.46	25.1	-3.87	0.000285	93	mus_musculus	ENSMUSG00000035840	Lysmd3	LysM, putative peptidoglycan-binding, domain containing 3 [Source:MGI Symbol;Acc:MGI:1915906]	13:81657663-81672871	+	80289	NM_030257			biological_process [GO:0008150]	molecular_function [GO:0003674]	membrane [GO:0016020];integral component of membrane [GO:0016021];cellular_component [GO:0005575]	protein_coding
ENSMUSG00000042699	845.76	188.65	-3.86	1e-06	93	mus_musculus	ENSMUSG00000042699	Dhx9	DEAH (Asp-Glu-Ala-His) box polypeptide 9 [Source:MGI Symbol;Acc:MGI:108177]	1:153455758-153487660	-	13211	NM_007842			alternative mRNA splicing, via spliceosome [GO:0000380];regulation of transcription by RNA polymerase II [GO:0006357];RNA secondary structure unwinding [GO:0010501];targeting of mRNA for destruction involved in RNA interference [GO:0030423];DNA duplex unwinding [GO:0032508];positive regulation of interferon-beta secretion [GO:0035549];DNA-templated viral transcription [GO:0039695];G-quadruplex DN…	ATP binding [GO:0005524];hydrolase activity [GO:0016787];nucleic acid binding [GO:0003676];RNA binding [GO:0003723];nucleotide binding [GO:0000166];RNA polymerase II proximal promoter sequence-specific DNA binding [GO:0000978];RNA polymerase II core binding [GO:0000993];regulatory region RNA binding [GO:0001069];RNA polymerase II transcription factor binding [GO:0001085];DNA replication origin bi…	nucleus [GO:0005634];nucleoplasm [GO:0005654];perichromatin fibrils [GO:0005726];cytoplasm [GO:0005737];centrosome [GO:0005813];polysome [GO:0005844];actin cytoskeleton [GO:0015629];nuclear body [GO:0016604];protein-containing complex [GO:0032991];micro-ribonucleoprotein complex [GO:0035068];cytoplasmic ribonucleoprotein granule [GO:0036464];polysomal ribosome [GO:0042788];RISC-loading complex [G…	protein_coding
ENSMUSG00000039735	235.54	41.69	-3.86	0.000264	93	mus_musculus	ENSMUSG00000039735	Fnbp1l	formin binding protein 1-like [Source:MGI Symbol;Acc:MGI:1925642]	3:122538719-122619715	-	214459	NM_153118;NM_001114665			endocytosis [GO:0006897];vesicle budding from membrane [GO:0006900];membrane invagination [GO:0010324];vesicle organization [GO:0016050];vesicle transport along actin filament [GO:0030050];positive regulation of filopodium assembly [GO:0051491];cilium assembly [GO:0060271];clathrin-dependent endocytosis [GO:0072583];plasma membrane tubulation [GO:0097320]	GTPase binding [GO:0051020]	cytoplasm [GO:0005737];cytosol [GO:0005829];cytoplasmic vesicle [GO:0031410]	protein_coding
ENSMUSG00000043019	217.07	44.16	-3.85	2.5e-05	93	mus_musculus	ENSMUSG00000043019	Edem3	ER degradation enhancer, mannosidase alpha-like 3 [Source:MGI Symbol;Acc:MGI:1914217]	1:151755371-151822051	+	66967	NM_001039644;NM_001311166;NM_001311165			metabolic process [GO:0008152];mannose trimming involved in glycoprotein ERAD pathway [GO:1904382];protein glycosylation [GO:0006486];proteasome-mediated ubiquitin-dependent protein catabolic process [GO:0043161];N-glycan processing [GO:0006491];endoplasmic reticulum unfolded protein response [GO:0030968];response to unfolded protein [GO:0006986];glycoprotein catabolic process [GO:0006516]	hydrolase activity [GO:0016787];hydrolase activity, acting on glycosyl bonds [GO:0016798];calcium ion binding [GO:0005509];catalytic activity [GO:0003824];mannosyl-oligosaccharide 1,2-alpha-mannosidase activity [GO:0004571];metal ion binding [GO:0046872]	membrane [GO:0016020];endoplasmic reticulum [GO:0005783];endoplasmic reticulum lumen [GO:0005788]	protein_coding
ENSMUSG00000035236	24.97	3.68	-3.85	0.000576	93	mus_musculus	ENSMUSG00000035236	Scai	suppressor of cancer cell invasion [Source:MGI Symbol;Acc:MGI:2443716]	2:39066214-39190734	-	320271	NM_178778			regulation of transcription, DNA-templated [GO:0006355];transcription, DNA-templated [GO:0006351];negative regulation of nucleic acid-templated transcription [GO:1903507];negative regulation of cell migration [GO:0030336];negative regulation of signal transduction [GO:0009968];negative regulation of Rho protein signal transduction [GO:0035024]	protein binding [GO:0005515];transcription corepressor activity [GO:0003714]	membrane [GO:0016020];integral component of membrane [GO:0016021];nucleus [GO:0005634];cytoplasm [GO:0005737];nuclear membrane [GO:0031965]	protein_coding
ENSMUSG00000049717	35.21	5.49	-3.85	0.000644	93	mus_musculus	ENSMUSG00000049717	Lig4	ligase IV, DNA, ATP-dependent [Source:MGI Symbol;Acc:MGI:1335098]	8:9969049-9977686	-	319583	NM_176953			DNA recombination [GO:0006310];DNA repair [GO:0006281];cellular response to DNA damage stimulus [GO:0006974];in utero embryonic development [GO:0001701];neuron apoptotic process [GO:0051402];DNA replication [GO:0006260];cell cycle [GO:0007049];cell division [GO:0051301];double-strand break repair [GO:0006302];positive regulation of fibroblast proliferation [GO:0048146];response to X-ray [GO:00101…	ATP binding [GO:0005524];metal ion binding [GO:0046872];DNA binding [GO:0003677];nucleotide binding [GO:0000166];protein binding [GO:0005515];ligase activity [GO:0016874];protein C-terminus binding [GO:0008022];DNA ligase activity [GO:0003909];DNA ligase (ATP) activity [GO:0003910]	nucleus [GO:0005634];nucleoplasm [GO:0005654];cytoplasm [GO:0005737];condensed chromosome [GO:0000793];cytoplasmic ribonucleoprotein granule [GO:0036464];nonhomologous end joining complex [GO:0070419];DNA-dependent protein kinase-DNA ligase 4 complex [GO:0005958];DNA ligase IV complex [GO:0032807]	protein_coding
ENSMUSG00000002718	706.35	159.82	-3.84	0	93	mus_musculus	ENSMUSG00000002718	Cse1l	chromosome segregation 1-like (S. cerevisiae) [Source:MGI Symbol;Acc:MGI:1339951]	2:166906040-166946389	+	110750	NM_023565			protein transport [GO:0015031];intracellular protein transport [GO:0006886];protein import into nucleus [GO:0006606];protein export from nucleus [GO:0006611]	protein binding [GO:0005515];Ran GTPase binding [GO:0008536];nuclear export signal receptor activity [GO:0005049]	nucleus [GO:0005634];nucleoplasm [GO:0005654];cytosol [GO:0005829];cytoplasm [GO:0005737];nuclear envelope [GO:0005635]	protein_coding
ENSMUSG00000024614	188.29	38.24	-3.84	2.7e-05	93	mus_musculus	ENSMUSG00000024614	Tmx3	thioredoxin-related transmembrane protein 3 [Source:MGI Symbol;Acc:MGI:2442418]	18:90510154-90543267	+	67988	NM_198295			cell redox homeostasis [GO:0045454];protein folding [GO:0006457];response to endoplasmic reticulum stress [GO:0034976];peptidyl-cysteine oxidation [GO:0018171]	isomerase activity [GO:0016853];protein disulfide isomerase activity [GO:0003756];thiol oxidase activity [GO:0016972]	membrane [GO:0016020];integral component of membrane [GO:0016021];cell surface [GO:0009986];endoplasmic reticulum [GO:0005783];endoplasmic reticulum membrane [GO:0005789]	protein_coding
ENSMUSG00000031173	729.46	156.82	-3.83	8e-06	93	mus_musculus	ENSMUSG00000031173	Otc	ornithine transcarbamylase [Source:MGI Symbol;Acc:MGI:97448]	X:10252305-10321024	+	18416	NM_008769			cellular amino acid metabolic process [GO:0006520];cellular amino acid biosynthetic process [GO:0008652];protein homotrimerization [GO:0070207];urea cycle [GO:0000050];citrulline biosynthetic process [GO:0019240];liver development [GO:0001889];arginine biosynthetic process [GO:0006526];ornithine metabolic process [GO:0006591];ornithine catabolic process [GO:0006593];midgut development [GO:0007494…	transferase activity [GO:0016740];phosphate ion binding [GO:0042301];phospholipid binding [GO:0005543];amino acid binding [GO:0016597];carboxyl- or carbamoyltransferase activity [GO:0016743];ornithine carbamoyltransferase activity [GO:0004585]	cytoplasm [GO:0005737];mitochondrion [GO:0005739];mitochondrial matrix [GO:0005759];mitochondrial inner membrane [GO:0005743]	protein_coding
ENSMUSG00000027961	42.12	8.31	-3.83	4.3e-05	93	mus_musculus	ENSMUSG00000027961	Lrrc39	leucine rich repeat containing 39 [Source:MGI Symbol;Acc:MGI:1924557]	3:116562973-116583134	+	109245	NM_027321;NM_175413			biological_process [GO:0008150]	molecular_function [GO:0003674]	cellular_component [GO:0005575];cytoplasm [GO:0005737];M band [GO:0031430]	protein_coding
ENSMUSG00000062949	133.55	23.08	-3.83	0.000401	93	mus_musculus	ENSMUSG00000062949	Atp11c	ATPase, class VI, type 11C [Source:MGI Symbol;Acc:MGI:1859661]	X:60223290-60592698	-	320940	NM_001001798;NM_001037863			phospholipid transport [GO:0015914];phospholipid translocation [GO:0045332];lipid transport [GO:0006869];positive regulation of B cell differentiation [GO:0045579];pre-B cell differentiation [GO:0002329]	ATP binding [GO:0005524];hydrolase activity [GO:0016787];magnesium ion binding [GO:0000287];nucleotide binding [GO:0000166];phospholipid-translocating ATPase activity [GO:0004012];metal ion binding [GO:0046872]	membrane [GO:0016020];integral component of membrane [GO:0016021];plasma membrane [GO:0005886];endoplasmic reticulum [GO:0005783];endoplasmic reticulum membrane [GO:0005789];recycling endosome [GO:0055037]	protein_coding
ENSMUSG00000040359	165.03	35.87	-3.82	2e-06	93	mus_musculus	ENSMUSG00000040359	Ufl1	UFM1 specific ligase 1 [Source:MGI Symbol;Acc:MGI:1914740]	4:25248600-25281821	-	67490	NM_026194			regulation of gene expression [GO:0010468];negative regulation of protein ubiquitination [GO:0031397];negative regulation of NF-kappaB transcription factor activity [GO:0032088];negative regulation of apoptotic process [GO:0043066];regulation of protein localization [GO:0032880];positive regulation of cell proliferation [GO:0008284];response to endoplasmic reticulum stress [GO:0034976];positive r…	transferase activity [GO:0016740];protein binding [GO:0005515];UFM1 transferase activity [GO:0071568]	protein-containing complex [GO:0032991];cytoplasm [GO:0005737];endoplasmic reticulum [GO:0005783];neuron projection [GO:0043005];cytosol [GO:0005829];endoplasmic reticulum membrane [GO:0005789]	protein_coding
ENSMUSG00000031878	409.84	86.24	-3.82	1.4e-05	93	mus_musculus	ENSMUSG00000031878	Nae1	NEDD8 activating enzyme E1 subunit 1 [Source:MGI Symbol;Acc:MGI:2384561]	8:104511028-104534637	-	234664	NM_144931			protein neddylation [GO:0045116];neuron apoptotic process [GO:0051402];cell cycle [GO:0007049];apoptotic process [GO:0006915];regulation of apoptotic process [GO:0042981];regulation of neuron apoptotic process [GO:0043523];mitotic DNA replication checkpoint [GO:0033314]	ubiquitin-like modifier activating enzyme activity [GO:0008641];NEDD8 activating enzyme activity [GO:0019781];protein heterodimerization activity [GO:0046982];ubiquitin protein ligase binding [GO:0031625]	membrane [GO:0016020];plasma membrane [GO:0005886];cytoplasm [GO:0005737]	protein_coding
ENSMUSG00000026739	164.69	33.98	-3.82	1.9e-05	93	mus_musculus	ENSMUSG00000026739	Bmi1	Bmi1 polycomb ring finger oncogene [Source:MGI Symbol;Acc:MGI:88174]	2:18677018-18686629	+	12151	NM_007552			regulation of transcription, DNA-templated [GO:0006355];transcription, DNA-templated [GO:0006351];chromatin organization [GO:0006325];negative regulation of transcription by RNA polymerase II [GO:0000122];in utero embryonic development [GO:0001701];regulation of catalytic activity [GO:0050790];brain development [GO:0007420];skeletal system development [GO:0001501];embryonic skeletal system develo…	metal ion binding [GO:0046872];protein binding [GO:0005515];chromatin binding [GO:0003682];RNA polymerase II proximal promoter sequence-specific DNA binding [GO:0000978];zinc ion binding [GO:0008270];sequence-specific DNA binding [GO:0043565];promoter-specific chromatin binding [GO:1990841];ubiquitin-protein transferase activator activity [GO:0097027]	nucleus [GO:0005634];nuclear body [GO:0016604];cytoplasm [GO:0005737];ubiquitin ligase complex [GO:0000151];heterochromatin [GO:0000792];PcG protein complex [GO:0031519]	protein_coding
ENSMUSG00000058921	34.42	6.36	-3.82	8.5e-05	93	mus_musculus	ENSMUSG00000058921	Slc10a5	solute carrier family 10 (sodium/bile acid cotransporter family), member 5 [Source:MGI Symbol;Acc:MGI:2685251]	3:10331734-10335656	-	241877	NM_001010834			ion transport [GO:0006811];sodium ion transport [GO:0006814];transmembrane transport [GO:0055085];bile acid and bile salt transport [GO:0015721]	symporter activity [GO:0015293];bile acid:sodium symporter activity [GO:0008508]	membrane [GO:0016020];integral component of membrane [GO:0016021]	protein_coding
ENSMUSG00000056260	65.42	10.44	-3.82	0.0007	93	mus_musculus	ENSMUSG00000056260	Lrif1	ligand dependent nuclear receptor interacting factor 1 [Source:MGI Symbol;Acc:MGI:2445214]	3:106684987-106736577	+	321000	NM_001039478;NM_001286685;NM_028081;NM_001039488			regulation of transcription, DNA-templated [GO:0006355];biological_process [GO:0008150];transcription, DNA-templated [GO:0006351]	retinoic acid receptor binding [GO:0042974];molecular_function [GO:0003674]	nucleus [GO:0005634];nuclear chromosome, telomeric region [GO:0000784];microtubule organizing center [GO:0005815];nuclear matrix [GO:0016363]	protein_coding
ENSMUSG00000029238	172.27	27.19	-3.82	0.000798	93	mus_musculus	ENSMUSG00000029238	Clock	circadian locomotor output cycles kaput [Source:MGI Symbol;Acc:MGI:99698]	5:76209868-76304792	-	12753	NM_001289826;NM_007715;NM_001305222			positive regulation of transcription by RNA polymerase II [GO:0045944];regulation of transcription, DNA-templated [GO:0006355];transcription by RNA polymerase II [GO:0006366];transcription, DNA-templated [GO:0006351];cellular response to DNA damage stimulus [GO:0006974];positive regulation of transcription, DNA-templated [GO:0045893];spermatogenesis [GO:0007283];histone acetylation [GO:0016573];r…	DNA binding transcription factor activity [GO:0003700];transferase activity [GO:0016740];DNA binding [GO:0003677];protein binding [GO:0005515];protein dimerization activity [GO:0046983];RNA polymerase II proximal promoter sequence-specific DNA binding [GO:0000978];transferase activity, transferring acyl groups [GO:0016746];histone acetyltransferase activity [GO:0004402];transcription factor bindi…	nucleus [GO:0005634];nucleoplasm [GO:0005654];cytosol [GO:0005829];cytoplasm [GO:0005737];transcription factor complex [GO:0005667];intracellular membrane-bounded organelle [GO:0043231];nucleolus [GO:0005730];rough endoplasmic reticulum [GO:0005791];chromosome [GO:0005694];perichromatin fibrils [GO:0005726];chromatoid body [GO:0033391]	protein_coding
ENSMUSG00000046111	53.93	7.63	-3.82	0.001264	93	mus_musculus	ENSMUSG00000046111	Cep295	centrosomal protein 295 [Source:MGI Symbol;Acc:MGI:2442521]	9:15316915-15357788	-	319675	NM_176976			positive regulation of centrosome duplication [GO:0010825];positive regulation of protein acetylation [GO:1901985];positive regulation of centriole elongation [GO:1903724];positive regulation of establishment of protein localization [GO:1904951]	microtubule binding [GO:0008017]	centrosome [GO:0005813];cytoplasm [GO:0005737];centriole [GO:0005814];cytosol [GO:0005829];cytoskeleton [GO:0005856];plasma membrane [GO:0005886];mitotic spindle microtubule [GO:1990498]	protein_coding
ENSMUSG00000028233	112.44	21.51	-3.81	0.000115	93	mus_musculus	ENSMUSG00000028233	Tgs1	trimethylguanosine synthase 1 [Source:MGI Symbol;Acc:MGI:2151797]	4:3574875-3616619	+	116940	NM_054089			regulation of transcription, DNA-templated [GO:0006355];transcription, DNA-templated [GO:0006351];methylation [GO:0032259];RNA methylation [GO:0001510];7-methylguanosine RNA capping [GO:0009452];7-methylguanosine cap hypermethylation [GO:0036261]	transferase activity [GO:0016740];methyltransferase activity [GO:0008168];RNA trimethylguanosine synthase activity [GO:0071164]	nucleus [GO:0005634];cytosol [GO:0005829];cytoplasm [GO:0005737];nucleolus [GO:0005730];Cajal body [GO:0015030]	protein_coding
ENSMUSG00000030378	117.49	22.06	-3.81	0.000169	93	mus_musculus	ENSMUSG00000030378	Sult2a8	sulfotransferase family 2A, dehydroepiandrosterone (DHEA)-preferring, member 8 [Source:MGI Symbol;Acc:MGI:1924221]	7:14410686-14446769	-	76971	NM_175250;NM_001199306			biological_process [GO:0008150]	transferase activity [GO:0016740];molecular_function [GO:0003674];sulfotransferase activity [GO:0008146]	cellular_component [GO:0005575]	protein_coding
ENSMUSG00000070544	230.35	44.17	-3.8	0.000157	93	mus_musculus	ENSMUSG00000070544	Top1	topoisomerase (DNA) I [Source:MGI Symbol;Acc:MGI:98788]	2:160645888-160722764	+	21969	NM_009408			rhythmic process [GO:0048511];chromatin remodeling [GO:0006338];chromosome segregation [GO:0007059];circadian regulation of gene expression [GO:0032922];DNA topological change [GO:0006265];peptidyl-serine phosphorylation [GO:0018105];embryonic cleavage [GO:0040016];DNA replication [GO:0006260];rRNA transcription [GO:0009303];circadian rhythm [GO:0007623];response to drug [GO:0042493]	DNA binding [GO:0003677];isomerase activity [GO:0016853];chromatin binding [GO:0003682];RNA polymerase II proximal promoter sequence-specific DNA binding [GO:0000978];single-stranded DNA binding [GO:0003697];ATP binding [GO:0005524];protein-containing complex binding [GO:0044877];protein domain specific binding [GO:0019904];double-stranded DNA binding [GO:0003690];protein serine/threonine kinase …	nucleus [GO:0005634];nucleoplasm [GO:0005654];cytoplasm [GO:0005737];nucleolus [GO:0005730];chromosome [GO:0005694];perikaryon [GO:0043204];fibrillar center [GO:0001650];nuclear chromosome [GO:0000228];P-body [GO:0000932];protein-DNA complex [GO:0032993];dense fibrillar component [GO:0001651];DNA topoisomerase complex (ATP-hydrolyzing) [GO:0009330];replication fork protection complex [GO:0031298]	protein_coding
ENSMUSG00000027206	389.64	74.11	-3.8	0.000185	93	mus_musculus	ENSMUSG00000027206	Cops2	COP9 signalosome subunit 2 [Source:MGI Symbol;Acc:MGI:1330276]	2:125830304-125859139	-	12848	NM_001285507;NM_001285513;NM_009939;NM_001285512			skeletal muscle cell differentiation [GO:0035914];negative regulation of transcription by RNA polymerase II [GO:0000122];negative regulation of transcription, DNA-templated [GO:0045892];cell proliferation [GO:0008283];neurogenesis [GO:0022008];neuron differentiation [GO:0030182];protein deneddylation [GO:0000338];negative regulation of nucleic acid-templated transcription [GO:1903507]	protein binding [GO:0005515];transcription corepressor activity [GO:0003714]	nucleus [GO:0005634];cytoplasm [GO:0005737];COP9 signalosome [GO:0008180]	protein_coding
ENSMUSG00000033964	106.72	18.67	-3.8	0.000404	93	mus_musculus	ENSMUSG00000033964	Zbtb41	zinc finger and BTB domain containing 41 [Source:MGI Symbol;Acc:MGI:2444487]	1:139422288-139453005	+	226470	NM_172643			biological_process [GO:0008150];regulation of transcription, DNA-templated [GO:0006355];transcription, DNA-templated [GO:0006351]	nucleic acid binding [GO:0003676];metal ion binding [GO:0046872];DNA binding [GO:0003677]	nucleus [GO:0005634]	protein_coding
ENSMUSG00000023025	386.56	76.29	-3.79	0.000112	93	mus_musculus	ENSMUSG00000023025	Larp4	La ribonucleoprotein domain family, member 4 [Source:MGI Symbol;Acc:MGI:2443114]	15:99970065-100016358	+	207214	NM_001080948;NM_001284522;NM_001284523;NM_001024526;NM_001284521			cytoskeleton organization [GO:0007010];regulation of cell morphogenesis [GO:0022604];positive regulation of translation [GO:0045727]	nucleic acid binding [GO:0003676];RNA binding [GO:0003723];poly(A) binding [GO:0008143]	cytosol [GO:0005829];polysome [GO:0005844];cytoplasmic stress granule [GO:0010494];cytosolic small ribosomal subunit [GO:0022627]	protein_coding
ENSMUSG00000022016	224.9	38.12	-3.79	0.000595	93	mus_musculus	ENSMUSG00000022016	Akap11	A kinase (PRKA) anchor protein 11 [Source:MGI Symbol;Acc:MGI:2684060]	14:78492246-78536808	-	219181	NM_001346784;NM_001164503			regulation of protein kinase A signaling [GO:0010738];regulation of phosphorylation [GO:0042325]	protein kinase A regulatory subunit binding [GO:0034237];protein-containing complex scaffold activity [GO:0032947];protein kinase A catalytic subunit binding [GO:0034236];kinase regulator activity [GO:0019207];protein kinase A binding [GO:0051018]	protein-containing complex [GO:0032991];cytosol [GO:0005829];cytoplasm [GO:0005737];plasma membrane [GO:0005886];nucleolus [GO:0005730];peroxisome [GO:0005777]	protein_coding
ENSMUSG00000037029	167.25	33.6	-3.78	6.9e-05	93	mus_musculus	ENSMUSG00000037029	Zfp146	zinc finger protein 146 [Source:MGI Symbol;Acc:MGI:1347092]	7:30161269-30169750	-	26465	NM_011980			regulation of transcription, DNA-templated [GO:0006355]	metal ion binding [GO:0046872];DNA binding [GO:0003677];nucleic acid binding [GO:0003676];DNA binding transcription factor activity [GO:0003700]	nucleus [GO:0005634];cytosol [GO:0005829];nucleolus [GO:0005730]	protein_coding
ENSMUSG00000022361	96.02	16.88	-3.78	0.000407	93	mus_musculus	ENSMUSG00000022361	Zhx1	zinc fingers and homeoboxes 1 [Source:MGI Symbol;Acc:MGI:109271]	15:58047003-58076541	-	22770	NM_009572;NM_001042438			regulation of transcription, DNA-templated [GO:0006355];transcription, DNA-templated [GO:0006351];negative regulation of transcription by RNA polymerase II [GO:0000122];negative regulation of transcription, DNA-templated [GO:0045892]	metal ion binding [GO:0046872];DNA binding [GO:0003677];nucleic acid binding [GO:0003676];DNA binding transcription factor activity [GO:0003700];protein heterodimerization activity [GO:0046982];transcription corepressor activity [GO:0003714]	nucleus [GO:0005634];nucleoplasm [GO:0005654]	protein_coding
ENSMUSG00000042410	256.48	56.24	-3.77	5e-06	93	mus_musculus	ENSMUSG00000042410	Agps	alkylglycerone phosphate synthase [Source:MGI Symbol;Acc:MGI:2443065]	2:75832177-75931350	+	228061	NM_172666			oxidation-reduction process [GO:0055114];lipid metabolic process [GO:0006629];lipid biosynthetic process [GO:0008610];ether lipid biosynthetic process [GO:0008611]	transferase activity [GO:0016740];catalytic activity [GO:0003824];oxidoreductase activity, acting on CH-OH group of donors [GO:0016614];flavin adenine dinucleotide binding [GO:0050660];oxidoreductase activity [GO:0016491];alkylglycerone-phosphate synthase activity [GO:0008609]	peroxisome [GO:0005777];nucleolus [GO:0005730]	protein_coding
ENSMUSG00000007613	293.33	55.6	-3.77	0.000216	93	mus_musculus	ENSMUSG00000007613	Tgfbr1	transforming growth factor, beta receptor I [Source:MGI Symbol;Acc:MGI:98728]	4:47353222-47414931	+	21812	NM_009370;NM_001312868;NM_001312869			positive regulation of apoptotic process [GO:0043065];positive regulation of epithelial to mesenchymal transition [GO:0010718];ventricular septum morphogenesis [GO:0060412];transforming growth factor beta receptor signaling pathway [GO:0007179];protein phosphorylation [GO:0006468];regulation of gene expression [GO:0010468];phosphorylation [GO:0016310];positive regulation of gene expression [GO:00…	protein kinase activity [GO:0004672];ATP binding [GO:0005524];transferase activity [GO:0016740];metal ion binding [GO:0046872];protein binding [GO:0005515];nucleotide binding [GO:0000166];protein heterodimerization activity [GO:0046982];kinase activity [GO:0016301];protein serine/threonine kinase activity [GO:0004674];protein-containing complex binding [GO:0044877];ubiquitin protein ligase bindin…	membrane [GO:0016020];integral component of membrane [GO:0016021];plasma membrane [GO:0005886];protein-containing complex [GO:0032991];cell surface [GO:0009986];cell junction [GO:0030054];apical plasma membrane [GO:0016324];intracellular membrane-bounded organelle [GO:0043231];endosome [GO:0005768];basolateral plasma membrane [GO:0016323];bicellular tight junction [GO:0005923];membrane raft [GO:0…	protein_coding
ENSMUSG00000079470	104.72	18.8	-3.77	0.000358	93	mus_musculus	ENSMUSG00000079470	Utp14b	UTP14B small subunit processome component [Source:MGI Symbol;Acc:MGI:2445092]	1:78658038-78671512	+	195434	NM_001001981;NM_001136226			rRNA processing [GO:0006364]		small-subunit processome [GO:0032040]	protein_coding
ENSMUSG00000036879	220.97	51.44	-3.76	0	93	mus_musculus	ENSMUSG00000036879	Phkb	phosphorylase kinase beta [Source:MGI Symbol;Acc:MGI:97578]	8:85840959-86061376	+	102093	NM_199446			carbohydrate metabolic process [GO:0005975];glycogen metabolic process [GO:0005977];protein phosphorylation [GO:0006468]	calmodulin binding [GO:0005516];catalytic activity [GO:0003824];phosphorylase kinase activity [GO:0004689]	membrane [GO:0016020];plasma membrane [GO:0005886];phosphorylase kinase complex [GO:0005964]	protein_coding
ENSMUSG00000038323	66.92	13.34	-3.76	5e-05	93	mus_musculus	ENSMUSG00000038323	1700066M21Rik	RIKEN cDNA 1700066M21 gene [Source:MGI Symbol;Acc:MGI:1920717]	1:57377620-57385423	+	73467	NM_028546			biological_process [GO:0008150]	molecular_function [GO:0003674]	cellular_component [GO:0005575];extracellular region [GO:0005576]	protein_coding
ENSMUSG00000037286	225.22	44.51	-3.76	0.000127	93	mus_musculus	ENSMUSG00000037286	Stag1	stromal antigen 1 [Source:MGI Symbol;Acc:MGI:1098658]	9:100597798-100959375	+	20842	NM_009282			transcription by RNA polymerase II [GO:0006366];positive regulation of transcription by RNA polymerase II [GO:0045944];cell cycle [GO:0007049];cell division [GO:0051301];chromosome segregation [GO:0007059];regulation of mitotic spindle assembly [GO:1901673]	chromatin binding [GO:0003682];transcriptional activator activity, RNA polymerase II transcription regulatory region sequence-specific DNA binding [GO:0001228]	nucleus [GO:0005634];nucleoplasm [GO:0005654];nuclear body [GO:0016604];chromosome [GO:0005694];chromatin [GO:0000785];mitotic spindle pole [GO:0097431];nuclear matrix [GO:0016363];cohesin complex [GO:0008278]	protein_coding
ENSMUSG00000006720	8.99	1.12	-3.76	0.001427	93	mus_musculus	ENSMUSG00000006720	Zfp184	zinc finger protein 184 (Kruppel-like) [Source:MGI Symbol;Acc:MGI:1922244]	13:21945094-21960779	+	193452	NM_183014;NM_001360886			regulation of transcription, DNA-templated [GO:0006355];transcription, DNA-templated [GO:0006351]	metal ion binding [GO:0046872];DNA binding [GO:0003677];nucleic acid binding [GO:0003676];DNA binding transcription factor activity [GO:0003700]	intracellular [GO:0005622];nucleus [GO:0005634]	protein_coding
ENSMUSG00000043241	93.88	13.39	-3.76	0.001525	93	mus_musculus	ENSMUSG00000043241	Upf2	UPF2 regulator of nonsense transcripts homolog (yeast) [Source:MGI Symbol;Acc:MGI:2449307]	2:5951469-6056703	+	326622	NM_001081132			nuclear-transcribed mRNA catabolic process, nonsense-mediated decay [GO:0000184];liver development [GO:0001889];response to unfolded protein [GO:0006986];animal organ regeneration [GO:0031100]	RNA binding [GO:0003723];telomeric DNA binding [GO:0042162]	nucleus [GO:0005634];perinuclear region of cytoplasm [GO:0048471];cytosol [GO:0005829];cytoplasm [GO:0005737];polysome [GO:0005844];exon-exon junction complex [GO:0035145];cytoplasmic ribonucleoprotein granule [GO:0036464]	protein_coding
ENSMUSG00000040351	484.59	113.23	-3.75	0	93	mus_musculus	ENSMUSG00000040351	Ankib1	ankyrin repeat and IBR domain containing 1 [Source:MGI Symbol;Acc:MGI:1918047]	5:3690000-3802925	-	70797	NM_001289529;NM_001289528;NM_001289527;NM_001003909			protein ubiquitination [GO:0016567];protein polyubiquitination [GO:0000209];positive regulation of proteasomal ubiquitin-dependent protein catabolic process [GO:0032436]	transferase activity [GO:0016740];metal ion binding [GO:0046872];ubiquitin-protein transferase activity [GO:0004842];ubiquitin protein ligase activity [GO:0061630];ubiquitin conjugating enzyme binding [GO:0031624]	cytoplasm [GO:0005737];ubiquitin ligase complex [GO:0000151]	protein_coding
ENSMUSG00000053289	183.52	37.34	-3.75	7.6e-05	93	mus_musculus	ENSMUSG00000053289	Ddx10	DEAD (Asp-Glu-Ala-Asp) box polypeptide 10 [Source:MGI Symbol;Acc:MGI:1924841]	9:53098635-53248053	-	77591	NM_029936			RNA secondary structure unwinding [GO:0010501];anterior head development [GO:0097065]	ATP binding [GO:0005524];hydrolase activity [GO:0016787];nucleic acid binding [GO:0003676];RNA binding [GO:0003723];nucleotide binding [GO:0000166];helicase activity [GO:0004386];ATP-dependent RNA helicase activity [GO:0004004]	cytoplasm [GO:0005737];nucleolus [GO:0005730]	protein_coding
ENSMUSG00000022064	23.64	3.57	-3.75	0.001254	93	mus_musculus	ENSMUSG00000022064	Pibf1	progesterone immunomodulatory binding factor 1 [Source:MGI Symbol;Acc:MGI:1261910]	14:99099424-99254493	+	52023	NM_029320			protein localization to centrosome [GO:0071539];mitotic spindle assembly [GO:0090307];cilium assembly [GO:0060271];non-motile cilium assembly [GO:1905515];mitotic metaphase plate congression [GO:0007080];negative regulation of prostaglandin biosynthetic process [GO:0031393];negative regulation of interleukin-12 production [GO:0032695];positive regulation of interleukin-10 production [GO:0032733];…	identical protein binding [GO:0042802];interleukin-4 receptor binding [GO:0005136]	extracellular space [GO:0005615];nucleus [GO:0005634];centrosome [GO:0005813];microtubule organizing center [GO:0005815];centriolar satellite [GO:0034451]	protein_coding
ENSMUSG00000104728	8.84	1.05	-3.75	0.001421	93	mus_musculus	ENSMUSG00000104728		predicted gene 42462 [Source:MGI Symbol;Acc:MGI:5662599]	5:43752909-43754271	-								TEC
ENSMUSG00000059834	17.18	2.34	-3.75	0.001434	93	mus_musculus	ENSMUSG00000059834	Sclt1	sodium channel and clathrin linker 1 [Source:MGI Symbol;Acc:MGI:1914411]	3:41626720-41742514	-	67161	NM_001081411			cilium assembly [GO:0060271];clustering of voltage-gated sodium channels [GO:0045162]	protein C-terminus binding [GO:0008022];sodium channel regulator activity [GO:0017080];clathrin binding [GO:0030276]	cytoplasm [GO:0005737];cytoskeleton [GO:0005856];centrosome [GO:0005813];centriole [GO:0005814];ciliary transition fiber [GO:0097539];clathrin complex [GO:0071439]	protein_coding
ENSMUSG00000047126	3397.13	832.58	-3.74	0	93	mus_musculus	ENSMUSG00000047126	Cltc	clathrin, heavy polypeptide (Hc) [Source:MGI Symbol;Acc:MGI:2388633]	11:86694351-86757565	-	67300	NM_001356393;NM_001003908			autophagy [GO:0006914];intracellular protein transport [GO:0006886];vesicle-mediated transport [GO:0016192];clathrin coat assembly [GO:0048268];cell cycle [GO:0007049];cell division [GO:0051301];regulation of mitotic spindle organization [GO:0060236];Golgi organization [GO:0007030];mitotic cell cycle [GO:0000278];mitotic spindle assembly [GO:0090307];receptor-mediated endocytosis [GO:0006898];tra…	protein binding [GO:0005515];structural molecule activity [GO:0005198];clathrin light chain binding [GO:0032051];double-stranded RNA binding [GO:0003725];protein C-terminus binding [GO:0008022];heat shock protein binding [GO:0031072];low-density lipoprotein particle receptor binding [GO:0050750];ankyrin binding [GO:0030506];peptide binding [GO:0042277];disordered domain specific binding [GO:00977…	membrane [GO:0016020];protein-containing complex [GO:0032991];cytoplasm [GO:0005737];cytoplasmic vesicle membrane [GO:0030659];cytoplasmic vesicle [GO:0031410];cytoskeleton [GO:0005856];intracellular membrane-bounded organelle [GO:0043231];sarcolemma [GO:0042383];endosome [GO:0005768];mitochondrion [GO:0005739];cytosol [GO:0005829];T-tubule [GO:0030315];spindle [GO:0005819];mitotic spindle [GO:00…	protein_coding
ENSMUSG00000032253	102.35	15.78	-3.74	0.001219	93	mus_musculus	ENSMUSG00000032253	Phip	pleckstrin homology domain interacting protein [Source:MGI Symbol;Acc:MGI:1932404]	9:82866159-82975516	-	83946	NM_001081216			insulin receptor signaling pathway [GO:0008286];cytoskeleton organization [GO:0007010];regulation of cell morphogenesis [GO:0022604];positive regulation of transcription by RNA polymerase II [GO:0045944];negative regulation of extrinsic apoptotic signaling pathway [GO:2001237]	insulin receptor binding [GO:0005158];lysine-acetylated histone binding [GO:0070577]		protein_coding
ENSMUSG00000073176	15.01	1.84	-3.74	0.002127	93	mus_musculus	ENSMUSG00000073176	Zfp449	zinc finger protein 449 [Source:MGI Symbol;Acc:MGI:1925869]	X:56346400-56365674	+	78619	NM_030139			regulation of transcription, DNA-templated [GO:0006355];transcription, DNA-templated [GO:0006351];spermatogonial cell division [GO:0007284]	DNA binding transcription factor activity [GO:0003700];metal ion binding [GO:0046872];nucleic acid binding [GO:0003676]	nucleus [GO:0005634]	protein_coding
ENSMUSG00000001376	135.65	27.5	-3.73	8.8e-05	93	mus_musculus	ENSMUSG00000001376	Vps50	VPS50 EARP/GARPII complex subunit [Source:MGI Symbol;Acc:MGI:1920538]	6:3498382-3603531	+	73288	NM_024260;NM_001167751;NM_001167750			protein transport [GO:0015031];endocytic recycling [GO:0032456]	SNARE binding [GO:0000149]	perinuclear region of cytoplasm [GO:0048471];endosome [GO:0005768];recycling endosome [GO:0055037];EARP complex [GO:1990745]	protein_coding
ENSMUSG00000054364	23727	6096.42	-3.71	0	93	mus_musculus	ENSMUSG00000054364	Rhob	ras homolog family member B [Source:MGI Symbol;Acc:MGI:107949]	12:8497661-8500009	-	11852	NM_007483			protein transport [GO:0015031];multicellular organism development [GO:0007275];small GTPase mediated signal transduction [GO:0007264];cell adhesion [GO:0007155];cell differentiation [GO:0030154];apoptotic process [GO:0006915];negative regulation of cell migration [GO:0030336];positive regulation of apoptotic process [GO:0043065];cellular response to hydrogen peroxide [GO:0070301];intracellular pr…	protein binding [GO:0005515];nucleotide binding [GO:0000166];GTPase activity [GO:0003924];GTP binding [GO:0005525];GDP binding [GO:0019003]	membrane [GO:0016020];intracellular [GO:0005622];plasma membrane [GO:0005886];nucleus [GO:0005634];cytosol [GO:0005829];endosome membrane [GO:0010008];endosome [GO:0005768];early endosome [GO:0005769];late endosome [GO:0005770];late endosome membrane [GO:0031902];cleavage furrow [GO:0032154]	protein_coding
ENSMUSG00000028522	418.6	85.66	-3.71	0.000109	93	mus_musculus	ENSMUSG00000028522	Mier1	MEIR1 treanscription regulator [Source:MGI Symbol;Acc:MGI:1918398]	4:103114390-103165754	+	71148	NM_027696;NM_001286222;NM_001286221;NM_001039081;NM_001286223			regulation of transcription, DNA-templated [GO:0006355];transcription, DNA-templated [GO:0006351];histone deacetylation [GO:0016575];positive regulation of chromatin silencing [GO:0031937]	DNA binding [GO:0003677];histone deacetylase binding [GO:0042826];histone deacetylase activity [GO:0004407]	nucleus [GO:0005634];nucleoplasm [GO:0005654];protein-containing complex [GO:0032991];transcriptional repressor complex [GO:0017053]	protein_coding
ENSMUSG00000030521	157.21	30.07	-3.71	0.000291	93	mus_musculus	ENSMUSG00000030521	Mphosph10	M-phase phosphoprotein 10 (U3 small nucleolar ribonucleoprotein) [Source:MGI Symbol;Acc:MGI:1915223]	7:64376527-64392268	-	67973	NM_026483			negative regulation of phosphatase activity [GO:0010923];rRNA processing [GO:0006364];ribosome biogenesis [GO:0042254];maturation of SSU-rRNA [GO:0030490]		nucleus [GO:0005634];chromosome [GO:0005694];nucleolus [GO:0005730];small-subunit processome [GO:0032040];small nucleolar ribonucleoprotein complex [GO:0005732];Mpp10 complex [GO:0034457]	protein_coding
ENSMUSG00000024079	365.78	66.79	-3.71	0.000519	93	mus_musculus	ENSMUSG00000024079	Eif2ak2	eukaryotic translation initiation factor 2-alpha kinase 2 [Source:MGI Symbol;Acc:MGI:1353449]	17:78852564-78882573	-	19106	NM_011163			protein phosphorylation [GO:0006468];regulation of transcription, DNA-templated [GO:0006355];transcription, DNA-templated [GO:0006351];defense response to virus [GO:0051607];phosphorylation [GO:0016310];peptidyl-tyrosine phosphorylation [GO:0018108];regulation of apoptotic process [GO:0042981];negative regulation of cell proliferation [GO:0008285];immune system process [GO:0002376];innate immune …	protein kinase activity [GO:0004672];ATP binding [GO:0005524];transferase activity [GO:0016740];protein binding [GO:0005515];RNA binding [GO:0003723];nucleotide binding [GO:0000166];identical protein binding [GO:0042802];kinase activity [GO:0016301];protein tyrosine kinase activity [GO:0004713];non-membrane spanning protein tyrosine kinase activity [GO:0004715];protein serine/threonine kinase act…	nucleus [GO:0005634];perinuclear region of cytoplasm [GO:0048471];cytosol [GO:0005829];cytoplasm [GO:0005737]	protein_coding
ENSMUSG00000079555	22.11	3.06	-3.71	0.001576	93	mus_musculus	ENSMUSG00000079555	Haus3	HAUS augmin-like complex, subunit 3 [Source:MGI Symbol;Acc:MGI:2387633]	5:34153880-34169527	-	231123	NM_146159			spindle assembly [GO:0051225];cell cycle [GO:0007049];cell division [GO:0051301];centrosome cycle [GO:0007098]	molecular_function [GO:0003674]	nucleoplasm [GO:0005654];microtubule cytoskeleton [GO:0015630];intercellular bridge [GO:0045171];cytoplasm [GO:0005737];cytoskeleton [GO:0005856];microtubule [GO:0005874];mitochondrion [GO:0005739];HAUS complex [GO:0070652];centrosome [GO:0005813];microtubule organizing center [GO:0005815];spindle [GO:0005819];mitotic spindle [GO:0072686]	protein_coding
ENSMUSG00000030046	3.46	0	-3.71	0.003757	93	mus_musculus	ENSMUSG00000030046	Bmp10	bone morphogenetic protein 10 [Source:MGI Symbol;Acc:MGI:1338820]	6:87428994-87437677	+	12154	NM_009756			positive regulation of cardiac muscle cell proliferation [GO:0060045];negative regulation of cardiac muscle hypertrophy [GO:0010614];regulation of signaling receptor activity [GO:0010469];multicellular organism development [GO:0007275];cell adhesion [GO:0007155];positive regulation of gene expression [GO:0010628];positive regulation of transcription, DNA-templated [GO:0045893];heart development […	growth factor activity [GO:0008083];cytokine activity [GO:0005125];telethonin binding [GO:0031433];transforming growth factor beta receptor binding [GO:0005160];hormone activity [GO:0005179];receptor serine/threonine kinase binding [GO:0033612]	extracellular space [GO:0005615];cell surface [GO:0009986];cytoplasm [GO:0005737];extracellular region [GO:0005576];Z disc [GO:0030018]	protein_coding
ENSMUSG00000025757	379.82	86.19	-3.7	5e-06	93	mus_musculus	ENSMUSG00000025757	Hspa4l	heat shock protein 4 like [Source:MGI Symbol;Acc:MGI:107422]	3:40744495-40796103	+	18415	NM_011020			response to unfolded protein [GO:0006986];protein folding [GO:0006457]	nucleotide binding [GO:0000166];ATP binding [GO:0005524];protein binding [GO:0005515]	nucleus [GO:0005634];cytosol [GO:0005829];cytoplasm [GO:0005737]	protein_coding
ENSMUSG00000107881	110.6	21.14	-3.7	0.000302	93	mus_musculus	ENSMUSG00000107881		predicted gene, 44250 [Source:MGI Symbol;Acc:MGI:5690642]	6:5216258-5220486	-								TEC
ENSMUSG00000018199	71.23	13.43	-3.7	0.000307	93	mus_musculus	ENSMUSG00000018199	Trove2	TROVE domain family, member 2 [Source:MGI Symbol;Acc:MGI:106652]	1:143750790-143777068	-	20822	NM_013835			response to UV [GO:0009411];cell projection organization [GO:0030030];cilium assembly [GO:0060271];immune system development [GO:0002520];smoothened signaling pathway [GO:0007224]	metal ion binding [GO:0046872];RNA binding [GO:0003723];U2 snRNA binding [GO:0030620];misfolded RNA binding [GO:0034336]	nucleus [GO:0005634];nucleoplasm [GO:0005654];cytosol [GO:0005829];cytoplasm [GO:0005737];ribonucleoprotein complex [GO:1990904]	protein_coding
ENSMUSG00000034459	344.65	63.9	-3.7	0.000485	93	mus_musculus	ENSMUSG00000034459	Ifit1	interferon-induced protein with tetratricopeptide repeats 1 [Source:MGI Symbol;Acc:MGI:99450]	19:34640871-34650009	+	15957	NM_008331			defense response to virus [GO:0051607];immune system process [GO:0002376];innate immune response [GO:0045087];response to bacterium [GO:0009617];cellular response to interferon-beta [GO:0035458];response to virus [GO:0009615];cellular response to interferon-alpha [GO:0035457]	RNA binding [GO:0003723];protein binding [GO:0005515]	cytoplasm [GO:0005737]	protein_coding
ENSMUSG00000049658	155.67	24.32	-3.7	0.001413	93	mus_musculus	ENSMUSG00000049658	Bdp1	B double prime 1, subunit of RNA polymerase III transcription initiation factor IIIB [Source:MGI Symbol;Acc:MGI:1347077]	13:100017994-100104070	-	544971	NM_001081061			regulation of transcription, DNA-templated [GO:0006355];transcription, DNA-templated [GO:0006351];transcription by RNA polymerase III [GO:0006383];regulation of transcription by RNA polymerase III [GO:0006359];RNA polymerase III transcriptional preinitiation complex assembly [GO:0070898]	DNA binding [GO:0003677];TFIIIC-class transcription factor binding [GO:0001156]	nucleus [GO:0005634];transcription factor TFIIIB complex [GO:0000126]	protein_coding
ENSMUSG00000040720	535.06	130.79	-3.69	0	93	mus_musculus	ENSMUSG00000040720	Virma	vir like m6A methyltransferase associated [Source:MGI Symbol;Acc:MGI:1913435]	4:11485958-11550684	+	66185	NM_001347055;NM_001081183			multicellular organism development [GO:0007275];mRNA processing [GO:0006397];RNA splicing [GO:0008380];mRNA methylation [GO:0080009];mRNA alternative polyadenylation [GO:0110104]		nucleus [GO:0005634];nucleoplasm [GO:0005654];nuclear body [GO:0016604];cytosol [GO:0005829];cytoplasm [GO:0005737];nuclear speck [GO:0016607];RNA N6-methyladenosine methyltransferase complex [GO:0036396]	protein_coding
ENSMUSG00000018800	186.16	39.49	-3.69	5.8e-05	93	mus_musculus	ENSMUSG00000018800	Abca5	ATP-binding cassette, sub-family A (ABC1), member 5 [Source:MGI Symbol;Acc:MGI:2386607]	11:110269369-110337716	-	217265	NM_147219			transmembrane transport [GO:0055085];cholesterol transport [GO:0030301];reverse cholesterol transport [GO:0043691];negative regulation of macrophage derived foam cell differentiation [GO:0010745];cholesterol efflux [GO:0033344];high-density lipoprotein particle remodeling [GO:0034375]	ATP binding [GO:0005524];nucleotide binding [GO:0000166];ATPase activity [GO:0016887];ATPase activity, coupled to transmembrane movement of substances [GO:0042626]	membrane [GO:0016020];integral component of membrane [GO:0016021];Golgi membrane [GO:0000139];Golgi apparatus [GO:0005794];endosome [GO:0005768];lysosome [GO:0005764];lysosomal membrane [GO:0005765];late endosome membrane [GO:0031902];late endosome [GO:0005770]	protein_coding
ENSMUSG00000039531	51.73	10.29	-3.69	0.00011	93	mus_musculus	ENSMUSG00000039531	Zufsp	zinc finger with UFM1-specific peptidase domain [Source:MGI Symbol;Acc:MGI:1919830]	10:33919142-33951269	-	72580	NM_001359455;NM_001359456;NM_028287			biological_process [GO:0008150];proteolysis [GO:0006508]	metal ion binding [GO:0046872];hydrolase activity [GO:0016787];nucleic acid binding [GO:0003676];thiol-dependent ubiquitinyl hydrolase activity [GO:0036459]	nucleus [GO:0005634];cytoplasm [GO:0005737]	protein_coding
ENSMUSG00000026723	43.57	8.08	-3.69	0.000255	93	mus_musculus	ENSMUSG00000026723	Trdmt1	tRNA aspartic acid methyltransferase 1 [Source:MGI Symbol;Acc:MGI:1274787]	2:13509014-13544668	-	13434	NM_010067			methylation [GO:0032259];tRNA processing [GO:0008033];response to amphetamine [GO:0001975];tRNA methylation [GO:0030488]	transferase activity [GO:0016740];RNA binding [GO:0003723];methyltransferase activity [GO:0008168];tRNA methyltransferase activity [GO:0008175];tRNA (cytosine-5-)-methyltransferase activity [GO:0016428]	nucleus [GO:0005634];cytoplasm [GO:0005737]	protein_coding
ENSMUSG00000025912	36.56	5.66	-3.69	0.001282	93	mus_musculus	ENSMUSG00000025912	Mybl1	myeloblastosis oncogene-like 1 [Source:MGI Symbol;Acc:MGI:99925]	1:9667415-9700209	-	17864	NM_008651;NM_001290397			regulation of transcription, DNA-templated [GO:0006355];transcription by RNA polymerase II [GO:0006366];positive regulation of transcription by RNA polymerase II [GO:0045944]	DNA binding [GO:0003677];RNA polymerase II proximal promoter sequence-specific DNA binding [GO:0000978];transcriptional activator activity, RNA polymerase II proximal promoter sequence-specific DNA binding [GO:0001077]		protein_coding
ENSMUSG00000102411	9.04	0.87	-3.69	0.002864	93	mus_musculus	ENSMUSG00000102411		predicted gene, 36936 [Source:MGI Symbol;Acc:MGI:5610164]	9:72728140-72730888	+								TEC
ENSMUSG00000002944	109.51	22.65	-3.68	0.000103	93	mus_musculus	ENSMUSG00000002944	Cd36	CD36 molecule [Source:MGI Symbol;Acc:MGI:107899]	5:17781690-17888801	-	12491	NM_001159555;NM_007643;NM_001159558;NM_001159557;NM_001159556			negative regulation of gene expression [GO:0010629];positive regulation of macrophage derived foam cell differentiation [GO:0010744];immune response [GO:0006955];glucose homeostasis [GO:0042593];cell surface receptor signaling pathway [GO:0007166];cell adhesion [GO:0007155];positive regulation of phagocytosis [GO:0050766];cellular response to lipopolysaccharide [GO:0071222];positive regulation of…	protein binding [GO:0005515];transforming growth factor beta binding [GO:0050431];lipid binding [GO:0008289];thrombospondin receptor activity [GO:0070053];low-density lipoprotein particle binding [GO:0030169];lipoprotein particle binding [GO:0071813];high-density lipoprotein particle binding [GO:0008035];oleic acid binding [GO:0070538];low-density lipoprotein particle receptor activity [GO:000504…	membrane [GO:0016020];integral component of membrane [GO:0016021];Golgi apparatus [GO:0005794];external side of plasma membrane [GO:0009897];plasma membrane [GO:0005886];protein-containing complex [GO:0032991];cell surface [GO:0009986];endoplasmic reticulum [GO:0005783];apical part of cell [GO:0045177];intracellular membrane-bounded organelle [GO:0043231];sarcolemma [GO:0042383];mitochondrion [GO…	protein_coding
ENSMUSG00000032293	400.62	80.25	-3.68	0.000205	93	mus_musculus	ENSMUSG00000032293	Ireb2	iron responsive element binding protein 2 [Source:MGI Symbol;Acc:MGI:1928268]	9:54863789-54912530	+	64602	NM_022655			regulation of gene expression [GO:0010468];metabolic process [GO:0008152];post-embryonic development [GO:0009791];cellular iron ion homeostasis [GO:0006879];negative regulation of translation [GO:0017148];cellular response to epidermal growth factor stimulus [GO:0071364];regulation of translation [GO:0006417];intestinal absorption [GO:0050892];iron ion homeostasis [GO:0055072];cellular response t…	metal ion binding [GO:0046872];RNA binding [GO:0003723];iron-sulfur cluster binding [GO:0051536];4 iron, 4 sulfur cluster binding [GO:0051539];iron-responsive element binding [GO:0030350];translation repressor activity [GO:0030371];regulatory region RNA binding [GO:0001069]	Golgi apparatus [GO:0005794];cytosol [GO:0005829];cytoplasm [GO:0005737];endoplasmic reticulum [GO:0005783];neuronal cell body [GO:0043025];mitochondrion [GO:0005739];axon [GO:0030424]	protein_coding
ENSMUSG00000018846	391.31	71.57	-3.68	0.000613	93	mus_musculus	ENSMUSG00000018846	Pank3	pantothenate kinase 3 [Source:MGI Symbol;Acc:MGI:2387464]	11:35769484-35791285	+	211347	NM_145962			phosphorylation [GO:0016310];coenzyme A biosynthetic process [GO:0015937]	ATP binding [GO:0005524];transferase activity [GO:0016740];nucleotide binding [GO:0000166];kinase activity [GO:0016301];pantothenate kinase activity [GO:0004594]	cytoplasm [GO:0005737]	protein_coding
ENSMUSG00000050103	213.23	43.82	-3.67	0.000154	93	mus_musculus	ENSMUSG00000050103	Agmo	alkylglycerol monooxygenase [Source:MGI Symbol;Acc:MGI:2442495]	12:37241641-37582202	+	319660	NM_178767			oxidation-reduction process [GO:0055114];lipid biosynthetic process [GO:0008610];ether lipid metabolic process [GO:0046485];membrane lipid metabolic process [GO:0006643]	iron ion binding [GO:0005506];oxidoreductase activity [GO:0016491];glyceryl-ether monooxygenase activity [GO:0050479]	membrane [GO:0016020];integral component of membrane [GO:0016021];endoplasmic reticulum [GO:0005783];endoplasmic reticulum membrane [GO:0005789]	protein_coding
ENSMUSG00000001774	300.71	73.84	-3.66	0	93	mus_musculus	ENSMUSG00000001774	Chordc1	cysteine and histidine-rich domain (CHORD)-containing, zinc-binding protein 1 [Source:MGI Symbol;Acc:MGI:1914167]	9:18292125-18317442	+	66917	NM_025844			chaperone-mediated protein folding [GO:0061077];regulation of cellular response to heat [GO:1900034];regulation of centrosome duplication [GO:0010824];negative regulation of Rho-dependent protein serine/threonine kinase activity [GO:2000299]	metal ion binding [GO:0046872];protein binding [GO:0005515];zinc ion binding [GO:0008270];ATP binding [GO:0005524];Hsp90 protein binding [GO:0051879];ADP binding [GO:0043531]		protein_coding
ENSMUSG00000070372	628.2	134.22	-3.66	7.9e-05	93	mus_musculus	ENSMUSG00000070372	Capza1	capping protein (actin filament) muscle Z-line, alpha 1 [Source:MGI Symbol;Acc:MGI:106227]	3:104822779-104864505	-	12340	NM_009797			barbed-end actin filament capping [GO:0051016];actin filament capping [GO:0051693]	actin binding [GO:0003779]	F-actin capping protein complex [GO:0008290]	protein_coding
ENSMUSG00000110779	22.88	3.46	-3.66	0.001145	93	mus_musculus	ENSMUSG00000110779		predicted gene, 48271 [Source:MGI Symbol;Acc:MGI:6097695]	10:50292646-50296142	-								TEC
ENSMUSG00000060441	17.41	2.52	-3.66	0.00135	93	mus_musculus	ENSMUSG00000060441	Trim5	tripartite motif-containing 5 [Source:MGI Symbol;Acc:MGI:3646853]	7:104263386-104288094	-	667823	NM_001310602			protein ubiquitination [GO:0016567];autophagy [GO:0006914];innate immune response [GO:0045087];pattern recognition receptor signaling pathway [GO:0002221];defense response to virus [GO:0051607]	zinc ion binding [GO:0008270];metal ion binding [GO:0046872];ubiquitin-protein transferase activity [GO:0004842];identical protein binding [GO:0042802];protein homodimerization activity [GO:0042803];protein binding, bridging [GO:0030674];protein kinase binding [GO:0019901];signaling pattern recognition receptor activity [GO:0008329]	intracellular [GO:0005622];cytoplasm [GO:0005737];P-body [GO:0000932];omegasome [GO:1990462]	protein_coding
ENSMUSG00000107560	3.78	0	-3.66	0.004079	93	mus_musculus	ENSMUSG00000107560		predicted gene, 44199 [Source:MGI Symbol;Acc:MGI:5690591]	6:113610318-113612445	-								antisense
ENSMUSG00000042515	41.67	6.65	-3.66	0	93	mus_musculus	ENSMUSG00000042515	Mum1l1	melanoma associated antigen (mutated) 1-like 1 [Source:MGI Symbol;Acc:MGI:2445062]	X:139210042-139238335	+	245631	NM_001164630;NM_175541;NM_001164633;NM_001164632;NM_001164631			biological_process [GO:0008150]	molecular_function [GO:0003674]		protein_coding
ENSMUSG00000039031	108.21	25.97	-3.65	0	93	mus_musculus	ENSMUSG00000039031	Arhgap18	Rho GTPase activating protein 18 [Source:MGI Symbol;Acc:MGI:1921160]	10:26753421-26918648	+	73910	NM_176837			signal transduction [GO:0007165];positive regulation of GTPase activity [GO:0043547];regulation of actin filament polymerization [GO:0030833];regulation of actin cytoskeleton organization [GO:0032956];regulation of cell shape [GO:0008360];small GTPase mediated signal transduction [GO:0007264];regulation of cell motility [GO:2000145];regulation of small GTPase mediated signal transduction [GO:0051…	GTPase activator activity [GO:0005096]	cytosol [GO:0005829];cytoplasm [GO:0005737];plasma membrane [GO:0005886];nuclear speck [GO:0016607]	protein_coding
ENSMUSG00000058258	1095.29	263.74	-3.65	0	93	mus_musculus	ENSMUSG00000058258	Idi1	isopentenyl-diphosphate delta isomerase [Source:MGI Symbol;Acc:MGI:2442264]	13:8885501-8892451	+	319554	NM_145360			isoprenoid biosynthetic process [GO:0008299]	isomerase activity [GO:0016853];hydrolase activity [GO:0016787];isopentenyl-diphosphate delta-isomerase activity [GO:0004452]	peroxisome [GO:0005777]	protein_coding
ENSMUSG00000006010	158.32	33.75	-3.65	9.2e-05	93	mus_musculus	ENSMUSG00000006010	BC003331	cDNA sequence BC003331 [Source:MGI Symbol;Acc:MGI:2385108]	1:150361305-150393080	-	226499	NM_145511;NM_001077237			biological_process [GO:0008150]	molecular_function [GO:0003674]	membrane [GO:0016020];integral component of membrane [GO:0016021];cellular_component [GO:0005575]	protein_coding
ENSMUSG00000022789	283.02	59.74	-3.65	0.00011	93	mus_musculus	ENSMUSG00000022789	Dnm1l	dynamin 1-like [Source:MGI Symbol;Acc:MGI:1921256]	16:16312230-16358959	-	74006	NM_001025947;NM_152816;NR_075074;NM_001276341;NM_001276340			protein homooligomerization [GO:0051260];protein complex oligomerization [GO:0051259];positive regulation of apoptotic process [GO:0043065];endocytosis [GO:0006897];positive regulation of protein secretion [GO:0050714];positive regulation of dendritic spine morphogenesis [GO:0061003];regulation of mitochondrion organization [GO:0010821];positive regulation of intrinsic apoptotic signaling pathway…	hydrolase activity [GO:0016787];nucleotide binding [GO:0000166];identical protein binding [GO:0042802];protein homodimerization activity [GO:0042803];GTPase activity [GO:0003924];GTP binding [GO:0005525];lipid binding [GO:0008289];protein-containing complex binding [GO:0044877];ubiquitin protein ligase binding [GO:0031625];GTP-dependent protein binding [GO:0030742];protein binding [GO:0005515];Ra…	membrane [GO:0016020];Golgi apparatus [GO:0005794];protein-containing complex [GO:0032991];perinuclear region of cytoplasm [GO:0048471];cytosol [GO:0005829];microtubule cytoskeleton [GO:0015630];cytoplasm [GO:0005737];cell junction [GO:0030054];synapse [GO:0045202];cytoplasmic vesicle [GO:0031410];endoplasmic reticulum [GO:0005783];intracellular membrane-bounded organelle [GO:0043231];mitochondri…	protein_coding
ENSMUSG00000033411	103.26	20.71	-3.65	0.000205	93	mus_musculus	ENSMUSG00000033411	Ctdspl2	CTD (carboxy-terminal domain, RNA polymerase II, polypeptide A) small phosphatase like 2 [Source:MGI Symbol;Acc:MGI:1196405]	2:121956001-122013642	+	329506	NM_212450;NM_001290992;NM_001290991			protein dephosphorylation [GO:0006470];negative regulation of BMP signaling pathway [GO:0030514];positive regulation of protein export from nucleus [GO:0046827]	hydrolase activity [GO:0016787];phosphoprotein phosphatase activity [GO:0004721];phosphatase activity [GO:0016791]	nucleus [GO:0005634];nucleoplasm [GO:0005654]	protein_coding
ENSMUSG00000040123	168.86	33.8	-3.65	0.000253	93	mus_musculus	ENSMUSG00000040123	Zmym5	zinc finger, MYM-type 5 [Source:MGI Symbol;Acc:MGI:3041170]	14:56790585-56811716	-	219105	NM_001253753;NR_136882;NM_144842;NM_001253752			regulation of transcription, DNA-templated [GO:0006355];transcription, DNA-templated [GO:0006351];regulation of transcription by RNA polymerase II [GO:0006357];cytoskeleton organization [GO:0007010];multicellular organism development [GO:0007275];regulation of cell morphogenesis [GO:0022604]	zinc ion binding [GO:0008270];metal ion binding [GO:0046872];DNA binding [GO:0003677];RNA polymerase II transcription factor activity, sequence-specific DNA binding [GO:0000981]	nucleus [GO:0005634];cytoplasm [GO:0005737];nucleoplasm [GO:0005654]	protein_coding
ENSMUSG00000056383	55.06	9.62	-3.65	0.000958	93	mus_musculus	ENSMUSG00000056383	AI987944	expressed sequence AI987944 [Source:MGI Symbol;Acc:MGI:2142079]	7:41372923-41393379	-	233168	NM_183167;NM_001199330			regulation of transcription, DNA-templated [GO:0006355]	metal ion binding [GO:0046872];nucleic acid binding [GO:0003676];DNA binding transcription factor activity [GO:0003700]	intracellular [GO:0005622];cellular_component [GO:0005575]	protein_coding
ENSMUSG00000055884	12.88	1.65	-3.65	0.001892	93	mus_musculus	ENSMUSG00000055884	Fancm	Fanconi anemia, complementation group M [Source:MGI Symbol;Acc:MGI:2442306]	12:65075603-65132058	+	104806	NM_178912			nucleic acid phosphodiester bond hydrolysis [GO:0090305];DNA repair [GO:0006281];cellular response to DNA damage stimulus [GO:0006974];replication fork processing [GO:0031297];resolution of meiotic recombination intermediates [GO:0000712]	ATP binding [GO:0005524];hydrolase activity [GO:0016787];DNA binding [GO:0003677];nucleotide binding [GO:0000166];chromatin binding [GO:0003682];nuclease activity [GO:0004518];helicase activity [GO:0004386]	nucleus [GO:0005634];nucleoplasm [GO:0005654];Fanconi anaemia nuclear complex [GO:0043240];FANCM-MHF complex [GO:0071821]	protein_coding
ENSMUSG00000072662	2.99	0	-3.65	0.00425	93	mus_musculus	ENSMUSG00000072662	Mansc4	MANSC domain containing 4 [Source:MGI Symbol;Acc:MGI:3645619]	6:147075060-147087032	-	545893	NM_001034903			biological_process [GO:0008150]	molecular_function [GO:0003674]	membrane [GO:0016020];integral component of membrane [GO:0016021];cellular_component [GO:0005575]	protein_coding
ENSMUSG00000025880	757.07	191.12	-3.64	0	93	mus_musculus	ENSMUSG00000025880	Smad7	SMAD family member 7 [Source:MGI Symbol;Acc:MGI:1100518]	18:75367529-75395935	+	17131	NM_001042660			regulation of ventricular cardiac muscle cell membrane depolarization [GO:0060373];ventricular septum morphogenesis [GO:0060412];regulation of transcription, DNA-templated [GO:0006355];transcription, DNA-templated [GO:0006351];intracellular signal transduction [GO:0035556];negative regulation of transcription by RNA polymerase II [GO:0000122];negative regulation of protein ubiquitination [GO:0031…	DNA binding transcription factor activity [GO:0003700];metal ion binding [GO:0046872];DNA binding [GO:0003677];protein binding [GO:0005515];ubiquitin protein ligase binding [GO:0031625];transcription regulatory region DNA binding [GO:0044212];beta-catenin binding [GO:0008013];transforming growth factor beta receptor, inhibitory cytoplasmic mediator activity [GO:0030617];type I transforming growth…	intracellular [GO:0005622];nucleus [GO:0005634];nucleoplasm [GO:0005654];protein-containing complex [GO:0032991];cytosol [GO:0005829];cytoplasm [GO:0005737];plasma membrane [GO:0005886];transcription factor complex [GO:0005667];centrosome [GO:0005813];fibrillar center [GO:0001650];cell-cell adherens junction [GO:0005913];catenin complex [GO:0016342]	protein_coding
ENSMUSG00000025199	1049.56	255.2	-3.64	0	93	mus_musculus	ENSMUSG00000025199	Chuk	conserved helix-loop-helix ubiquitous kinase [Source:MGI Symbol;Acc:MGI:99484]	19:44073335-44107480	-	12675	NM_007700;NM_001162410			protein phosphorylation [GO:0006468];I-kappaB phosphorylation [GO:0007252];skeletal muscle contraction [GO:0003009];I-kappaB kinase/NF-kappaB signaling [GO:0007249];Rho protein signal transduction [GO:0007266];response to toxic substance [GO:0009636];response to organic substance [GO:0010033];response to acetate [GO:0010034];negative regulation of NF-kappaB transcription factor activity [GO:00320…	protein kinase activity [GO:0004672];ATP binding [GO:0005524];IkappaB kinase activity [GO:0008384];identical protein binding [GO:0042802];protein homodimerization activity [GO:0042803];protein heterodimerization activity [GO:0046982];scaffold protein binding [GO:0097110]	nucleoplasm [GO:0005654];cytosol [GO:0005829];IkappaB kinase complex [GO:0008385];intracellular membrane-bounded organelle [GO:0043231]	protein_coding
ENSMUSG00000034973	219.42	46.65	-3.64	0.000102	93	mus_musculus	ENSMUSG00000034973	Dopey1	dopey family member 1 [Source:MGI Symbol;Acc:MGI:1289294]	9:86467154-86555923	+	320615	NM_177208						protein_coding
ENSMUSG00000028572	254.56	48.02	-3.64	0.000581	93	mus_musculus	ENSMUSG00000028572	Hook1	hook microtubule tethering protein 1 [Source:MGI Symbol;Acc:MGI:1925213]	4:95967240-96025413	+	77963	NM_030014			protein transport [GO:0015031];multicellular organism development [GO:0007275];endosome organization [GO:0007032];spermatogenesis [GO:0007283];cell differentiation [GO:0030154];Golgi organization [GO:0007030];endosome to lysosome transport [GO:0008333];early endosome to late endosome transport [GO:0045022];spermatid development [GO:0007286];cytoplasmic microtubule organization [GO:0031122];lysoso…	protein binding [GO:0005515];actin binding [GO:0003779];identical protein binding [GO:0042802];dynein light intermediate chain binding [GO:0051959];microtubule binding [GO:0008017]	microtubule cytoskeleton [GO:0015630];cytoplasm [GO:0005737];cytoskeleton [GO:0005856];microtubule [GO:0005874];cytosol [GO:0005829];centrosome [GO:0005813];FHF complex [GO:0070695];HOPS complex [GO:0030897]	protein_coding
ENSMUSG00000031333	242.14	56.69	-3.63	3e-06	93	mus_musculus	ENSMUSG00000031333	Abcb7	ATP-binding cassette, sub-family B (MDR/TAP), member 7 [Source:MGI Symbol;Acc:MGI:109533]	X:104280657-104413856	-	11306	NM_009592			transmembrane transport [GO:0055085];cellular iron ion homeostasis [GO:0006879]	ATP binding [GO:0005524];nucleotide binding [GO:0000166];ATPase activity [GO:0016887];ATPase activity, coupled to transmembrane movement of substances [GO:0042626]	membrane [GO:0016020];integral component of membrane [GO:0016021];mitochondrion [GO:0005739];mitochondrial inner membrane [GO:0005743]	protein_coding
ENSMUSG00000079184	84.05	15.56	-3.63	0.000681	93	mus_musculus	ENSMUSG00000079184	Mphosph8	M-phase phosphoprotein 8 [Source:MGI Symbol;Acc:MGI:1922589]	14:56668248-56697430	+	75339	NM_023773			protein ubiquitination [GO:0016567];regulation of transcription, DNA-templated [GO:0006355];transcription, DNA-templated [GO:0006351];negative regulation of transcription, DNA-templated [GO:0045892];regulation of DNA methylation [GO:0044030]	ubiquitin protein ligase binding [GO:0031625];ubiquitin-protein transferase activity [GO:0004842];methylated histone binding [GO:0035064]	nucleus [GO:0005634];cytosol [GO:0005829];cytoplasm [GO:0005737];chromosome [GO:0005694];plasma membrane [GO:0005886];nucleolus [GO:0005730];ubiquitin ligase complex [GO:0000151];nuclear nucleosome [GO:0000788];nuclear heterochromatin [GO:0005720]	protein_coding
ENSMUSG00000078779	45.39	10.15	-3.62	2.2e-05	93	mus_musculus	ENSMUSG00000078779	Zfp59	zinc finger protein 59 [Source:MGI Symbol;Acc:MGI:99206]	7:27838607-27856438	+	22717	NM_011762			regulation of transcription, DNA-templated [GO:0006355]	metal ion binding [GO:0046872];nucleic acid binding [GO:0003676]	intracellular [GO:0005622]	protein_coding
ENSMUSG00000022533	2658.17	601.17	-3.62	3e-05	93	mus_musculus	ENSMUSG00000022533	Atp13a3	ATPase type 13A3 [Source:MGI Symbol;Acc:MGI:2685387]	16:30312423-30405975	-	224088	NM_001128094;NM_001128096			calcium ion transmembrane transport [GO:0070588];cation transport [GO:0006812];ATP hydrolysis coupled cation transmembrane transport [GO:0099132];cellular calcium ion homeostasis [GO:0006874]	metal ion binding [GO:0046872];hydrolase activity [GO:0016787];nucleotide binding [GO:0000166];ATP binding [GO:0005524];ATPase activity [GO:0016887];calcium-transporting ATPase activity [GO:0005388]	membrane [GO:0016020];integral component of membrane [GO:0016021];integral component of plasma membrane [GO:0005887];intracellular membrane-bounded organelle [GO:0043231]	protein_coding
ENSMUSG00000029276	33.24	5.38	-3.62	0.001409	93	mus_musculus	ENSMUSG00000029276	Glmn	glomulin, FKBP associated protein [Source:MGI Symbol;Acc:MGI:2141180]	5:107548967-107597888	-	170823	NM_133248;NM_001161739;NM_001161738			vasculogenesis [GO:0001570];negative regulation of cell proliferation [GO:0008285];regulation of gene expression, epigenetic [GO:0040029];neural tube closure [GO:0001843];cell surface receptor signaling pathway [GO:0007166];negative regulation of T cell proliferation [GO:0042130];muscle cell differentiation [GO:0042692];positive regulation of phosphorylation [GO:0042327];positive regulation of cy…	protein binding [GO:0005515];ubiquitin protein ligase binding [GO:0031625];signaling receptor binding [GO:0005102];hepatocyte growth factor receptor binding [GO:0005171];ubiquitin-protein transferase inhibitor activity [GO:0055105]	cytoplasm [GO:0005737];Cul3-RING ubiquitin ligase complex [GO:0031463];Cul2-RING ubiquitin ligase complex [GO:0031462];cullin-RING ubiquitin ligase complex [GO:0031461];Cul4A-RING E3 ubiquitin ligase complex [GO:0031464]	protein_coding
ENSMUSG00000110277	17.56	2.23	-3.62	0.0024	93	mus_musculus	ENSMUSG00000110277	Gm45871	predicted gene 45871 [Source:MGI Symbol;Acc:MGI:5804986]	18:90579777-90592522	+	108168395				regulation of transcription, DNA-templated [GO:0006355]	metal ion binding [GO:0046872];nucleic acid binding [GO:0003676];transcription regulatory region sequence-specific DNA binding [GO:0000976]	intracellular [GO:0005622]	protein_coding
ENSMUSG00000028553	299.29	64.89	-3.61	9.8e-05	93	mus_musculus	ENSMUSG00000028553	Angptl3	angiopoietin-like 3 [Source:MGI Symbol;Acc:MGI:1353627]	4:99030954-99046111	+	30924	NM_013913			cholesterol homeostasis [GO:0042632];triglyceride homeostasis [GO:0070328];regulation of signaling receptor activity [GO:0010469];lipid metabolic process [GO:0006629];cell adhesion [GO:0007155];signal transduction [GO:0007165];phospholipid metabolic process [GO:0006644];cell-matrix adhesion [GO:0007160];angiogenesis [GO:0001525];lipid homeostasis [GO:0055088];positive regulation of cell migration…	growth factor activity [GO:0008083];integrin binding [GO:0005178];heparin binding [GO:0008201];enzyme inhibitor activity [GO:0004857];phospholipase inhibitor activity [GO:0004859]	extracellular space [GO:0005615];Golgi apparatus [GO:0005794];cell surface [GO:0009986];cell projection [GO:0042995];extracellular region [GO:0005576];early endosome [GO:0005769];lamellipodium [GO:0030027]	protein_coding
ENSMUSG00000035247	822.32	175.71	-3.61	0.000144	93	mus_musculus	ENSMUSG00000035247	Hectd1	HECT domain E3 ubiquitin protein ligase 1 [Source:MGI Symbol;Acc:MGI:2384768]	12:51743722-51829536	-	207304	NM_144788			protein ubiquitination [GO:0016567];embryonic placenta development [GO:0001892];aorta development [GO:0035904];neural tube closure [GO:0001843];ventricular septum development [GO:0003281];negative regulation of protein localization to plasma membrane [GO:1903077];protein autoubiquitination [GO:0051865];natural killer cell differentiation [GO:0001779];heart valve development [GO:0003170];protein K…	transferase activity [GO:0016740];metal ion binding [GO:0046872];ubiquitin-protein transferase activity [GO:0004842];protein binding [GO:0005515];ubiquitin protein ligase activity [GO:0061630]	cytoplasm [GO:0005737]	protein_coding
ENSMUSG00000000600	136.57	28.88	-3.61	0.000147	93	mus_musculus	ENSMUSG00000000600	Krit1	KRIT1, ankyrin repeat containing [Source:MGI Symbol;Acc:MGI:1930618]	5:3803184-3845564	+	79264	NM_030675;NR_033173;NM_001170552			regulation of catalytic activity [GO:0050790];negative regulation of angiogenesis [GO:0016525];angiogenesis [GO:0001525];negative regulation of endothelial cell proliferation [GO:0001937];negative regulation of endothelial cell migration [GO:0010596];cell redox homeostasis [GO:0045454];regulation of establishment of cell polarity [GO:2000114];negative regulation of endothelial cell apoptotic proc…	protein binding [GO:0005515];protein-containing complex binding [GO:0044877];microtubule binding [GO:0008017];phosphatidylinositol-4,5-bisphosphate binding [GO:0005546];GTPase regulator activity [GO:0030695]	membrane [GO:0016020];plasma membrane [GO:0005886];protein-containing complex [GO:0032991];cytoplasm [GO:0005737];cell junction [GO:0030054];cytoskeleton [GO:0005856];cell-cell junction [GO:0005911];microtubule [GO:0005874]	protein_coding
ENSMUSG00000058729	33.31	6.1	-3.61	0.000472	93	mus_musculus	ENSMUSG00000058729	Lin9	lin-9 homolog (C. elegans) [Source:MGI Symbol;Acc:MGI:1919818]	1:180641150-180690694	+	72568	NM_001103182;NR_120498			cell cycle [GO:0007049];transcription, DNA-templated [GO:0006351]		nucleoplasm [GO:0005654];transcriptional repressor complex [GO:0017053]	protein_coding
ENSMUSG00000042323	295.58	53.91	-3.61	0.000922	93	mus_musculus	ENSMUSG00000042323	Pbrm1	polybromo 1 [Source:MGI Symbol;Acc:MGI:1923998]	14:31019138-31121592	+	66923	NM_001081251			chromatin remodeling [GO:0006338];negative regulation of cell proliferation [GO:0008285];regulation of transcription, DNA-templated [GO:0006355];transcription, DNA-templated [GO:0006351];chromatin organization [GO:0006325];heart development [GO:0007507];placenta development [GO:0001890];vasculogenesis involved in coronary vascular morphogenesis [GO:0060979];cardiac vascular smooth muscle cell dev…	DNA binding [GO:0003677];chromatin binding [GO:0003682];protein binding [GO:0005515]	nucleus [GO:0005634];RSC-type complex [GO:0016586];nucleoplasm [GO:0005654];kinetochore [GO:0000776]	protein_coding
ENSMUSG00000031138	519.53	125.61	-3.6	1e-06	93	mus_musculus	ENSMUSG00000031138	F9	coagulation factor IX [Source:MGI Symbol;Acc:MGI:88384]	X:59999464-60030759	+	14071	NM_007979;NM_001305797			proteolysis [GO:0006508];blood coagulation [GO:0007596];hemostasis [GO:0007599];zymogen activation [GO:0031638]	metal ion binding [GO:0046872];hydrolase activity [GO:0016787];calcium ion binding [GO:0005509];peptidase activity [GO:0008233];serine-type endopeptidase activity [GO:0004252];serine-type peptidase activity [GO:0008236];endopeptidase activity [GO:0004175]	extracellular space [GO:0005615];extracellular region [GO:0005576]	protein_coding
ENSMUSG00000030754	1533.68	371.54	-3.6	1e-06	93	mus_musculus	ENSMUSG00000030754	Copb1	coatomer protein complex, subunit beta 1 [Source:MGI Symbol;Acc:MGI:1917599]	7:114215559-114254711	-	70349	NM_033370			protein transport [GO:0015031];intracellular protein transport [GO:0006886];vesicle-mediated transport [GO:0016192];ER to Golgi vesicle-mediated transport [GO:0006888];intra-Golgi vesicle-mediated transport [GO:0006891];retrograde vesicle-mediated transport, Golgi to ER [GO:0006890]	structural molecule activity [GO:0005198]	membrane [GO:0016020];Golgi membrane [GO:0000139];Golgi apparatus [GO:0005794];plasma membrane [GO:0005886];cytosol [GO:0005829];cytoplasm [GO:0005737];cytoplasmic vesicle [GO:0031410];intracellular membrane-bounded organelle [GO:0043231];membrane coat [GO:0030117];COPI vesicle coat [GO:0030126];Golgi-associated vesicle [GO:0005798];COPI-coated vesicle membrane [GO:0030663];COPI-coated vesicle [G…	protein_coding
ENSMUSG00000027132	118.86	27.39	-3.6	6e-06	93	mus_musculus	ENSMUSG00000027132	Katnbl1	katanin p80 subunit B like 1 [Source:MGI Symbol;Acc:MGI:1919675]	2:112379211-112414240	+	72425	NM_024254			positive regulation of cytoskeleton organization [GO:0051495]	molecular_function [GO:0003674]	nucleus [GO:0005634];cytoplasm [GO:0005737];cytoskeleton [GO:0005856];nucleolus [GO:0005730];spindle pole [GO:0000922];mitotic spindle pole [GO:0097431]	protein_coding
ENSMUSG00000045767	424.48	97.44	-3.6	1.9e-05	93	mus_musculus	ENSMUSG00000045767	B230219D22Rik	RIKEN cDNA B230219D22 gene [Source:MGI Symbol;Acc:MGI:1925771]	13:55693124-55703500	+	78521	NM_181278			biological_process [GO:0008150]	molecular_function [GO:0003674]	cellular_component [GO:0005575]	protein_coding
ENSMUSG00000068882	324.31	69.59	-3.6	0.000133	93	mus_musculus	ENSMUSG00000068882	Ssb	Sjogren syndrome antigen B [Source:MGI Symbol;Acc:MGI:98423]	2:69861562-69871846	+	20823	NM_001355265;NM_001110145;NM_009278			RNA processing [GO:0006396];IRES-dependent viral translational initiation [GO:0075522];tRNA 5'-leader removal [GO:0001682];tRNA export from nucleus [GO:0006409];tRNA processing [GO:0008033];tRNA 3'-end processing [GO:0042780];nuclear histone mRNA catabolic process [GO:0071045];protein localization to cytoplasmic stress granule [GO:1903608]	nucleic acid binding [GO:0003676];RNA binding [GO:0003723];poly(U) RNA binding [GO:0008266];tRNA binding [GO:0000049];sequence-specific mRNA binding [GO:1990825]	nucleus [GO:0005634];cytoplasm [GO:0005737];ribonucleoprotein complex [GO:1990904]	protein_coding
ENSMUSG00000038943	12.48	2.32	-3.6	0.00055	93	mus_musculus	ENSMUSG00000038943	Prc1	protein regulator of cytokinesis 1 [Source:MGI Symbol;Acc:MGI:1858961]	7:80294450-80316259	+	233406	NM_145150;NM_001285997;NM_001285998			cytokinesis [GO:0000910];microtubule cytoskeleton organization [GO:0000226];microtubule bundle formation [GO:0001578];positive regulation of cell proliferation [GO:0008284];regulation of cytokinesis [GO:0032465];cell cycle [GO:0007049];cell division [GO:0051301]	microtubule binding [GO:0008017];kinesin binding [GO:0019894];protein kinase binding [GO:0019901];identical protein binding [GO:0042802]	cytoskeleton [GO:0005856];nucleus [GO:0005634];spindle [GO:0005819];midbody [GO:0030496];contractile ring [GO:0070938];cytoplasm [GO:0005737];microtubule [GO:0005874];spindle pole [GO:0000922]	protein_coding
ENSMUSG00000042473	72.48	10.69	-3.6	0.002375	93	mus_musculus	ENSMUSG00000042473	Tbc1d8b	TBC1 domain family, member 8B [Source:MGI Symbol;Acc:MGI:1918101]	X:139684996-139753405	+	245638	NM_001081499			intracellular protein transport [GO:0006886];regulation of vesicle fusion [GO:0031338];activation of GTPase activity [GO:0090630]	calcium ion binding [GO:0005509];GTPase activator activity [GO:0005096];Rab GTPase binding [GO:0017137]	endomembrane system [GO:0012505];intracellular [GO:0005622]	protein_coding
ENSMUSG00000092887	6.44	0.65	-3.6	0.003118	93	mus_musculus	ENSMUSG00000092887		small nucleolar RNA, C/D box 53 [Source:MGI Symbol;Acc:MGI:3819542]	17:71640879-71640956	+		NR_028551						snoRNA
ENSMUSG00000108942	3.22	0	-3.6	0.004646	93	mus_musculus	ENSMUSG00000108942		predicted gene 44660 [Source:MGI Symbol;Acc:MGI:5753236]	7:19897334-19899798	+								TEC
ENSMUSG00000048732	43.5	8.98	-3.59	0.000105	93	mus_musculus	ENSMUSG00000048732	Klhl11	kelch-like 11 [Source:MGI Symbol;Acc:MGI:2388648]	11:100462614-100472741	-	217194	NM_172565			proteasome-mediated ubiquitin-dependent protein catabolic process [GO:0043161];regulation of proteolysis [GO:0030162]	ubiquitin protein ligase binding [GO:0031625]	cytoplasm [GO:0005737];nucleus [GO:0005634];SCF ubiquitin ligase complex [GO:0019005]	protein_coding
ENSMUSG00000031246	164.81	35.41	-3.59	0.000125	93	mus_musculus	ENSMUSG00000031246	Sh3bgrl	SH3-binding domain glutamic acid-rich protein like [Source:MGI Symbol;Acc:MGI:1930849]	X:109095365-109197873	+	56726	NM_019989			biological_process [GO:0008150]	molecular_function [GO:0003674];SH3 domain binding [GO:0017124]	cytoplasm [GO:0005737]	protein_coding
ENSMUSG00000040760	175.81	36.51	-3.59	0.000241	93	mus_musculus	ENSMUSG00000040760	Appl1	adaptor protein, phosphotyrosine interaction, PH domain and leucine zipper containing 1 [Source:MGI Symbol;Acc:MGI:1920243]	14:26918988-26971232	-	72993	NM_145221			cell cycle [GO:0007049];cell proliferation [GO:0008283];regulation of protein localization to plasma membrane [GO:1903076];regulation of glucose import [GO:0046324];insulin receptor signaling pathway [GO:0008286]	identical protein binding [GO:0042802];protein binding [GO:0005515];protein kinase B binding [GO:0043422]	membrane [GO:0016020];nucleus [GO:0005634];cytosol [GO:0005829];endosome membrane [GO:0010008];endosome [GO:0005768];early endosome [GO:0005769];NuRD complex [GO:0016581];early endosome membrane [GO:0031901];vesicle membrane [GO:0012506]	protein_coding
ENSMUSG00000039789	43.26	7.21	-3.59	0.001163	93	mus_musculus	ENSMUSG00000039789	Zfp597	zinc finger protein 597 [Source:MGI Symbol;Acc:MGI:1918313]	16:3858321-3884561	-	71063	NM_001033159			regulation of transcription, DNA-templated [GO:0006355];biological_process [GO:0008150]	metal ion binding [GO:0046872];molecular_function [GO:0003674];nucleic acid binding [GO:0003676]	intracellular [GO:0005622];cellular_component [GO:0005575]	protein_coding
ENSMUSG00000025982	1248.13	313.74	-3.58	0	93	mus_musculus	ENSMUSG00000025982	Sf3b1	splicing factor 3b, subunit 1 [Source:MGI Symbol;Acc:MGI:1932339]	1:54985169-55027481	-	81898	NM_031179			spliceosomal complex assembly [GO:0000245];mRNA splicing, via spliceosome [GO:0000398]	mRNA binding [GO:0003729]	nucleus [GO:0005634];U2 snRNP [GO:0005686];U12-type spliceosomal complex [GO:0005689];nuclear speck [GO:0016607];U11/U12 snRNP [GO:0034693];U2-type precatalytic spliceosome [GO:0071005];catalytic step 2 spliceosome [GO:0071013]	protein_coding
ENSMUSG00000033898	783.39	191.26	-3.58	1e-06	93	mus_musculus	ENSMUSG00000033898	Cfhr2	complement factor H-related 2 [Source:MGI Symbol;Acc:MGI:3611575]	1:139804167-139858702	-	545366	NM_001025575						protein_coding
ENSMUSG00000042208	174.95	36.19	-3.58	0.000278	93	mus_musculus	ENSMUSG00000042208	0610010F05Rik	RIKEN cDNA 0610010F05 gene [Source:MGI Symbol;Acc:MGI:1918925]	11:23564961-23633639	-	71675	NM_001347242;NM_027860			biological_process [GO:0008150]	molecular_function [GO:0003674]	cellular_component [GO:0005575]	protein_coding
ENSMUSG00000074165	27.95	5.05	-3.58	0.000788	93	mus_musculus	ENSMUSG00000074165	Zfp788	zinc finger protein 788 [Source:MGI Symbol;Acc:MGI:1914857]	7:41633203-41651530	+	67607	NM_001360684;NM_001360675;NM_001360680;NM_001360683;NM_023363;NM_001360678;NM_001360681			regulation of transcription, DNA-templated [GO:0006355];biological_process [GO:0008150]	molecular_function [GO:0003674];nucleic acid binding [GO:0003676];metal ion binding [GO:0046872]	intracellular [GO:0005622];cellular_component [GO:0005575]	protein_coding
ENSMUSG00000069727	14.84	2.2	-3.58	0.002046	93	mus_musculus	ENSMUSG00000069727	Zfp975	zinc finger protein 975 [Source:MGI Symbol;Acc:MGI:3648690]	7:42660105-42692742	-	434179	NM_001008427			regulation of transcription, DNA-templated [GO:0006355]	metal ion binding [GO:0046872];nucleic acid binding [GO:0003676];DNA binding transcription factor activity [GO:0003700];transcription regulatory region sequence-specific DNA binding [GO:0000976]	intracellular [GO:0005622];cellular_component [GO:0005575]	protein_coding
ENSMUSG00000102758	11.32	1.52	-3.58	0.002704	93	mus_musculus	ENSMUSG00000102758	Naaladl2	N-acetylated alpha-linked acidic dipeptidase-like 2 [Source:MGI Symbol;Acc:MGI:2685867]	3:23798102-25144261	-	635702	NM_001326288			biological_process [GO:0008150]	molecular_function [GO:0003674]	membrane [GO:0016020];integral component of membrane [GO:0016021];nucleoplasm [GO:0005654]	protein_coding
ENSMUSG00000031278	666.87	169.75	-3.57	0	93	mus_musculus	ENSMUSG00000031278	Acsl4	acyl-CoA synthetase long-chain family member 4 [Source:MGI Symbol;Acc:MGI:1354713]	X:142317993-142390535	-	50790	NM_019477;NM_001033600;NM_207625			metabolic process [GO:0008152];lipid metabolic process [GO:0006629];fatty acid metabolic process [GO:0006631];dendritic spine development [GO:0060996];long-chain fatty acid metabolic process [GO:0001676];positive regulation of cell growth [GO:0030307];regulation of fatty acid metabolic process [GO:0019217];neuron differentiation [GO:0030182];fatty acid transport [GO:0015908];embryonic process inv…	nucleotide binding [GO:0000166];ATP binding [GO:0005524];catalytic activity [GO:0003824];ligase activity [GO:0016874];long-chain fatty acid-CoA ligase activity [GO:0004467];very long-chain fatty acid-CoA ligase activity [GO:0031957];decanoate-CoA ligase activity [GO:0102391];arachidonate-CoA ligase activity [GO:0047676]	membrane [GO:0016020];integral component of membrane [GO:0016021];cytoplasm [GO:0005737];endoplasmic reticulum [GO:0005783];neuronal cell body [GO:0043025];mitochondrion [GO:0005739];endoplasmic reticulum membrane [GO:0005789];lipid droplet [GO:0005811];peroxisome [GO:0005777];peroxisomal membrane [GO:0005778];intracellular membrane-bounded organelle [GO:0043231];organelle membrane [GO:0031090];m…	protein_coding
ENSMUSG00000022800	406.21	96.87	-3.57	5e-06	93	mus_musculus	ENSMUSG00000022800	Fyttd1	forty-two-three domain containing 1 [Source:MGI Symbol;Acc:MGI:1917955]	16:32877500-32908875	+	69823	NM_027226;NM_001159349			mRNA transport [GO:0051028];mRNA export from nucleus [GO:0006406]	mRNA binding [GO:0003729];RNA binding [GO:0003723]	nucleus [GO:0005634];nucleoplasm [GO:0005654];nuclear speck [GO:0016607];intracellular [GO:0005622]	protein_coding
ENSMUSG00000027346	128.77	27.77	-3.57	0.000111	93	mus_musculus	ENSMUSG00000027346	Gpcpd1	glycerophosphocholine phosphodiesterase 1 [Source:MGI Symbol;Acc:MGI:104898]	2:132529082-132587729	-	74182	NM_001355652;NM_001291051;NM_001291050;NM_001291052;NM_027096;NM_001355648;NM_001355649;NM_001355650;NM_001355651;NM_028802;NM_001042672			lipid metabolic process [GO:0006629];glycerophospholipid catabolic process [GO:0046475];skeletal muscle tissue development [GO:0007519];cellular phosphate ion homeostasis [GO:0030643]	carbohydrate binding [GO:0030246];starch binding [GO:2001070];hydrolase activity [GO:0016787];phosphoric diester hydrolase activity [GO:0008081];glycerophosphocholine phosphodiesterase activity [GO:0047389];glycerophosphodiester phosphodiesterase activity [GO:0008889]	cytoplasm [GO:0005737];cytosol [GO:0005829]	protein_coding
ENSMUSG00000024287	285.32	62.17	-3.56	0.000136	93	mus_musculus	ENSMUSG00000024287	Thoc1	THO complex 1 [Source:MGI Symbol;Acc:MGI:1919668]	18:9958180-9995484	+	225160	NM_153552			signal transduction [GO:0007165];regulation of transcription, DNA-templated [GO:0006355];transcription, DNA-templated [GO:0006351];mRNA processing [GO:0006397];RNA splicing [GO:0008380];mRNA transport [GO:0051028];apoptotic process [GO:0006915];regulation of apoptotic process [GO:0042981];regulation of DNA-templated transcription, elongation [GO:0032784];positive regulation of DNA-templated trans…	DNA binding [GO:0003677];protein binding [GO:0005515];RNA binding [GO:0003723]	nucleus [GO:0005634];cytosol [GO:0005829];intercellular bridge [GO:0045171];cytoplasm [GO:0005737];nuclear speck [GO:0016607];nuclear chromosome, telomeric region [GO:0000784];nucleoplasm [GO:0005654];nuclear matrix [GO:0016363];transcription export complex [GO:0000346];THO complex [GO:0000347];THO complex part of transcription export complex [GO:0000445]	protein_coding
ENSMUSG00000061665	1108.8	242.93	-3.56	0.000144	93	mus_musculus	ENSMUSG00000061665	Cd2ap	CD2-associated protein [Source:MGI Symbol;Acc:MGI:1330281]	17:42792951-42876424	-	12488	NM_009847			actin filament organization [GO:0007015];cell-cell adhesion [GO:0098609];cell migration [GO:0016477];cell cycle [GO:0007049];cell division [GO:0051301];proteasome-mediated ubiquitin-dependent protein catabolic process [GO:0043161];regulation of actin cytoskeleton reorganization [GO:2000249];positive regulation of protein localization to nucleus [GO:1900182];negative regulation of transforming gro…	protein binding [GO:0005515];protein-containing complex binding [GO:0044877];protein C-terminus binding [GO:0008022];SH3 domain binding [GO:0017124];beta-catenin binding [GO:0008013];cadherin binding [GO:0045296];vascular endothelial growth factor receptor binding [GO:0005172]	protein-containing complex [GO:0032991];perinuclear region of cytoplasm [GO:0048471];cytoplasm [GO:0005737];cell junction [GO:0030054];plasma membrane [GO:0005886];cytoskeleton [GO:0005856];cell projection [GO:0042995];cell-cell junction [GO:0005911];endocytic vesicle [GO:0030139];ruffle [GO:0001726];cytosol [GO:0005829];cell cortex [GO:0005938];cell leading edge [GO:0031252];filamentous actin [G…	protein_coding
ENSMUSG00000037400	347.32	75.45	-3.56	0.000149	93	mus_musculus	ENSMUSG00000037400	Atp11b	ATPase, class VI, type 11B [Source:MGI Symbol;Acc:MGI:1923545]	3:35754106-35856276	+	76295	NM_029570			phospholipid transport [GO:0015914];phospholipid translocation [GO:0045332]	ATP binding [GO:0005524];hydrolase activity [GO:0016787];magnesium ion binding [GO:0000287];nucleotide binding [GO:0000166];phospholipid-translocating ATPase activity [GO:0004012]	membrane [GO:0016020];integral component of membrane [GO:0016021];endoplasmic reticulum [GO:0005783];plasma membrane [GO:0005886];recycling endosome [GO:0055037]	protein_coding
ENSMUSG00000021706	129.24	26.1	-3.56	0.000442	93	mus_musculus	ENSMUSG00000021706	Zfyve16	zinc finger, FYVE domain containing 16 [Source:MGI Symbol;Acc:MGI:2145181]	13:92487108-92530868	-	218441	NM_173392			protein targeting to lysosome [GO:0006622];endosomal transport [GO:0016197]	metal ion binding [GO:0046872];1-phosphatidylinositol binding [GO:0005545];phosphatidylinositol-3,4,5-trisphosphate binding [GO:0005547];protein transporter activity [GO:0008565]	membrane [GO:0016020];cytosol [GO:0005829];cytoplasm [GO:0005737];intracellular membrane-bounded organelle [GO:0043231];endosome [GO:0005768];early endosome [GO:0005769];early endosome membrane [GO:0031901]	protein_coding
ENSMUSG00000063884	601.12	152.85	-3.55	0	93	mus_musculus	ENSMUSG00000063884	Ptcd3	pentatricopeptide repeat domain 3 [Source:MGI Symbol;Acc:MGI:1917206]	6:71880638-71908750	-	69956	NM_027275			mitochondrial translation [GO:0032543];regulation of translation [GO:0006417]	RNA binding [GO:0003723];rRNA binding [GO:0019843];ribosomal small subunit binding [GO:0043024]	nucleoplasm [GO:0005654];cytosol [GO:0005829];plasma membrane [GO:0005886];mitochondrion [GO:0005739];ribosome [GO:0005840]	protein_coding
ENSMUSG00000019792	108.55	22.65	-3.55	0.000222	93	mus_musculus	ENSMUSG00000019792	Trmt11	tRNA methyltransferase 11 [Source:MGI Symbol;Acc:MGI:1920931]	10:30534225-30600749	-	73681	NM_028604			methylation [GO:0032259]	nucleic acid binding [GO:0003676];methyltransferase activity [GO:0008168]		protein_coding
ENSMUSG00000020070	105.94	22.23	-3.55	0.000229	93	mus_musculus	ENSMUSG00000020070	Rufy2	RUN and FYVE domain-containing 2 [Source:MGI Symbol;Acc:MGI:1917682]	10:62980223-63017210	+	70432	NM_027425				metal ion binding [GO:0046872];SH3 domain binding [GO:0017124]	nucleus [GO:0005634];cytoplasm [GO:0005737]	protein_coding
ENSMUSG00000025898	72.72	11.83	-3.55	0.002082	93	mus_musculus	ENSMUSG00000025898	Cwf19l2	CWF19-like 2, cell cycle control (S. pombe) [Source:MGI Symbol;Acc:MGI:1918023]	9:3403592-3479236	+	244672	NM_027545			biological_process [GO:0008150]	molecular_function [GO:0003674]	cellular_component [GO:0005575]	protein_coding
ENSMUSG00000044501	22.06	3.28	-3.55	0.002255	93	mus_musculus	ENSMUSG00000044501	Zfp758	zinc finger protein 758 [Source:MGI Symbol;Acc:MGI:2385044]	17:22361453-22377281	+	224598	NM_001347330;NM_001357990;NM_145484			regulation of transcription, DNA-templated [GO:0006355]	metal ion binding [GO:0046872];nucleic acid binding [GO:0003676]	intracellular [GO:0005622];cellular_component [GO:0005575]	protein_coding
ENSMUSG00000027763	436.95	103.95	-3.54	1.5e-05	93	mus_musculus	ENSMUSG00000027763	Mbnl1	muscleblind like splicing factor 1 [Source:MGI Symbol;Acc:MGI:1928482]	3:60472830-60629750	+	56758	NM_001253713;NM_020007;NM_001253709;NM_001310514;NM_001253711;NM_001253708;NM_001253710			RNA splicing [GO:0008380];regulation of RNA splicing [GO:0043484];mRNA processing [GO:0006397];nervous system development [GO:0007399];mRNA splice site selection [GO:0006376];skeletal muscle tissue development [GO:0007519];regulation of alternative mRNA splicing, via spliceosome [GO:0000381];in utero embryonic development [GO:0001701];myoblast differentiation [GO:0045445];alternative mRNA splicin…	metal ion binding [GO:0046872];regulatory region RNA binding [GO:0001069];RNA binding [GO:0003723];double-stranded RNA binding [GO:0003725]	nucleus [GO:0005634];nucleoplasm [GO:0005654];cytoplasm [GO:0005737];cytosol [GO:0005829];cytoplasmic stress granule [GO:0010494]	protein_coding
ENSMUSG00000040850	983.18	214.26	-3.54	0.000193	93	mus_musculus	ENSMUSG00000040850	Psme4	proteasome (prosome, macropain) activator subunit 4 [Source:MGI Symbol;Acc:MGI:2143994]	11:30771726-30880361	+	103554	NM_134013			multicellular organism development [GO:0007275];DNA repair [GO:0006281];cellular response to DNA damage stimulus [GO:0006974];spermatogenesis [GO:0007283];cell differentiation [GO:0030154];positive regulation of peptidase activity [GO:0010952];spermatogenesis, exchange of chromosomal proteins [GO:0035093];proteasomal ubiquitin-independent protein catabolic process [GO:0010499]	proteasome binding [GO:0070628];peptidase activator activity [GO:0016504];lysine-acetylated histone binding [GO:0070577]	nucleus [GO:0005634];nucleoplasm [GO:0005654];cytoplasm [GO:0005737];nuclear speck [GO:0016607];cytosol [GO:0005829];proteasome complex [GO:0000502];spermatoproteasome complex [GO:1990111];proteasome core complex [GO:0005839]	protein_coding
ENSMUSG00000028284	546.99	137.27	-3.53	0	93	mus_musculus	ENSMUSG00000028284	Map3k7	mitogen-activated protein kinase kinase kinase 7 [Source:MGI Symbol;Acc:MGI:1346877]	4:31964097-32023467	+	26409	NM_009316;NM_172688			protein phosphorylation [GO:0006468];signal transduction [GO:0007165];regulation of transcription, DNA-templated [GO:0006355];transcription, DNA-templated [GO:0006351];phosphorylation [GO:0016310];apoptotic process [GO:0006915];I-kappaB phosphorylation [GO:0007252];positive regulation of JUN kinase activity [GO:0043507];activation of MAPKK activity [GO:0000186];activation of MAPK activity [GO:000…	protein kinase activity [GO:0004672];ATP binding [GO:0005524];transferase activity [GO:0016740];metal ion binding [GO:0046872];magnesium ion binding [GO:0000287];nucleotide binding [GO:0000166];kinase activity [GO:0016301];protein serine/threonine kinase activity [GO:0004674];MAP kinase kinase kinase activity [GO:0004709];receptor tyrosine kinase binding [GO:0030971];identical protein binding [GO…	membrane [GO:0016020];plasma membrane [GO:0005886];cytoplasm [GO:0005737];Ada2/Gcn5/Ada3 transcription activator complex [GO:0005671];IkappaB kinase complex [GO:0008385];postsynaptic density [GO:0014069];cytosol [GO:0005829];intracellular [GO:0005622]	protein_coding
ENSMUSG00000072501	181.12	37.18	-3.53	0.00046	93	mus_musculus	ENSMUSG00000072501	Phf20l1	PHD finger protein 20-like 1 [Source:MGI Symbol;Acc:MGI:2444412]	15:66577560-66647976	+	239510	NM_001081409			regulation of transcription, DNA-templated [GO:0006355];biological_process [GO:0008150]	metal ion binding [GO:0046872];molecular_function [GO:0003674]	nucleus [GO:0005634];cellular_component [GO:0005575]	protein_coding
ENSMUSG00000021945	196.66	39.58	-3.53	0.000615	93	mus_musculus	ENSMUSG00000021945	Zmym2	zinc finger, MYM-type 2 [Source:MGI Symbol;Acc:MGI:1923257]	14:56886653-56962701	+	76007	NM_177627;NM_001360643;NM_029498			regulation of transcription, DNA-templated [GO:0006355];transcription, DNA-templated [GO:0006351];regulation of transcription by RNA polymerase II [GO:0006357];cytoskeleton organization [GO:0007010];multicellular organism development [GO:0007275];regulation of cell morphogenesis [GO:0022604]	zinc ion binding [GO:0008270];metal ion binding [GO:0046872];protein binding [GO:0005515];DNA binding [GO:0003677];RNA polymerase II transcription factor activity, sequence-specific DNA binding [GO:0000981];ubiquitin conjugating enzyme binding [GO:0031624]	nucleus [GO:0005634];cytoplasm [GO:0005737];PML body [GO:0016605];nucleoplasm [GO:0005654]	protein_coding
ENSMUSG00000025326	120.62	23.54	-3.53	0.00077	93	mus_musculus	ENSMUSG00000025326	Ube3a	ubiquitin protein ligase E3A [Source:MGI Symbol;Acc:MGI:105098]	7:59228750-59311536	+	22215	NM_173010;NM_001033962;NM_011668			ubiquitin-dependent protein catabolic process [GO:0006511];positive regulation of transcription by RNA polymerase II [GO:0045944];ovarian follicle development [GO:0001541];protein ubiquitination [GO:0016567];rhythmic process [GO:0048511];positive regulation of phosphatidylinositol 3-kinase signaling [GO:0014068];protein K48-linked ubiquitination [GO:0070936];androgen receptor signaling pathway [G…	transferase activity [GO:0016740];metal ion binding [GO:0046872];ubiquitin protein ligase activity [GO:0061630];protein binding [GO:0005515];ubiquitin-protein transferase activity [GO:0004842];transcription coactivator activity [GO:0003713]	nucleus [GO:0005634];cytosol [GO:0005829];cytoplasm [GO:0005737];proteasome complex [GO:0000502]	protein_coding
ENSMUSG00000033166	403	104.54	-3.52	0	93	mus_musculus	ENSMUSG00000033166	Dis3	DIS3 homolog, exosome endoribonuclease and 3'-5' exoribonuclease [Source:MGI Symbol;Acc:MGI:1919912]	14:99075206-99099770	-	72662	NM_028315;NM_001360051			nucleic acid phosphodiester bond hydrolysis [GO:0090305];RNA phosphodiester bond hydrolysis, exonucleolytic [GO:0090503];rRNA processing [GO:0006364];CUT catabolic process [GO:0071034];RNA catabolic process [GO:0006401];rRNA catabolic process [GO:0016075]	hydrolase activity [GO:0016787];RNA binding [GO:0003723];nuclease activity [GO:0004518];exonuclease activity [GO:0004527];endonuclease activity [GO:0004519];3'-5'-exoribonuclease activity [GO:0000175];guanyl-nucleotide exchange factor activity [GO:0005085]	nucleus [GO:0005634];nucleoplasm [GO:0005654];cytosol [GO:0005829];cytoplasm [GO:0005737];nucleolus [GO:0005730];exosome (RNase complex) [GO:0000178];nuclear exosome (RNase complex) [GO:0000176]	protein_coding
ENSMUSG00000044749	581.24	144.09	-3.52	2e-06	93	mus_musculus	ENSMUSG00000044749	Abca6	ATP-binding cassette, sub-family A (ABC1), member 6 [Source:MGI Symbol;Acc:MGI:1923434]	11:110176820-110251776	-	76184	NM_147218;NM_001166556;NM_001166557			transmembrane transport [GO:0055085];lipid transport [GO:0006869]	ATP binding [GO:0005524];nucleotide binding [GO:0000166];ATPase activity [GO:0016887];ATPase activity, coupled to transmembrane movement of substances [GO:0042626]	membrane [GO:0016020];integral component of membrane [GO:0016021];nucleoplasm [GO:0005654];intracellular membrane-bounded organelle [GO:0043231]	protein_coding
ENSMUSG00000031931	110.08	25.69	-3.52	2.2e-05	93	mus_musculus	ENSMUSG00000031931	Ankrd49	ankyrin repeat domain 49 [Source:MGI Symbol;Acc:MGI:1930842]	9:14779618-14784856	-	56503	NM_019683			positive regulation of transcription, DNA-templated [GO:0045893];spermatogenesis [GO:0007283];cell differentiation [GO:0030154]	molecular_function [GO:0003674]	cellular_component [GO:0005575];nucleus [GO:0005634]	protein_coding
ENSMUSG00000020464	339.54	74.12	-3.52	0.00021	93	mus_musculus	ENSMUSG00000020464	Pnpt1	polyribonucleotide nucleotidyltransferase 1 [Source:MGI Symbol;Acc:MGI:1918951]	11:29130744-29161828	+	71701	NM_027869			nucleic acid phosphodiester bond hydrolysis [GO:0090305];protein homooligomerization [GO:0051260];RNA phosphodiester bond hydrolysis, exonucleolytic [GO:0090503];cellular response to interferon-beta [GO:0035458];RNA processing [GO:0006396];mRNA processing [GO:0006397];mRNA catabolic process [GO:0006402];protein homotrimerization [GO:0070207];regulation of cellular respiration [GO:0043457];cellula…	transferase activity [GO:0016740];hydrolase activity [GO:0016787];nucleic acid binding [GO:0003676];RNA binding [GO:0003723];nuclease activity [GO:0004518];exonuclease activity [GO:0004527];3'-5'-exoribonuclease activity [GO:0000175];nucleotidyltransferase activity [GO:0016779];poly(U) RNA binding [GO:0008266];poly(G) binding [GO:0034046];miRNA binding [GO:0035198];polyribonucleotide nucleotidylt…	membrane [GO:0016020];nucleus [GO:0005634];cytosol [GO:0005829];cytoplasm [GO:0005737];mitochondrion [GO:0005739];endoplasmic reticulum membrane [GO:0005789];mitochondrial intermembrane space [GO:0005758];polysomal ribosome [GO:0042788];mitochondrial degradosome [GO:0045025]	protein_coding
ENSMUSG00000046351	55.88	10.84	-3.52	0.000775	93	mus_musculus	ENSMUSG00000046351	Zfp322a	zinc finger protein 322A [Source:MGI Symbol;Acc:MGI:2442566]	13:23353103-23369208	-	218100	NM_001286156;NM_172586;NM_001111107;NM_001286155			regulation of transcription, DNA-templated [GO:0006355];transcription, DNA-templated [GO:0006351];positive regulation of stem cell population maintenance [GO:1902459]	metal ion binding [GO:0046872];DNA binding [GO:0003677];nucleic acid binding [GO:0003676];DNA binding transcription factor activity [GO:0003700];protein binding [GO:0005515];enhancer binding [GO:0035326]	nucleus [GO:0005634];cytosol [GO:0005829];cytoplasm [GO:0005737];centrosome [GO:0005813]	protein_coding
ENSMUSG00000042599	102.33	19.37	-3.52	0.001003	93	mus_musculus	ENSMUSG00000042599	Kdm7a	lysine (K)-specific demethylase 7A [Source:MGI Symbol;Acc:MGI:2443388]	6:39136623-39206789	-	338523	NM_001033430			regulation of transcription, DNA-templated [GO:0006355];oxidation-reduction process [GO:0055114];transcription, DNA-templated [GO:0006351];chromatin organization [GO:0006325];nervous system development [GO:0007399];positive regulation of transcription, DNA-templated [GO:0045893];midbrain development [GO:0030901];histone H3-K27 demethylation [GO:0071557];histone H3-K9 demethylation [GO:0033169];hi…	metal ion binding [GO:0046872];oxidoreductase activity [GO:0016491];zinc ion binding [GO:0008270];dioxygenase activity [GO:0051213];methylated histone binding [GO:0035064];iron ion binding [GO:0005506];oxidoreductase activity, acting on paired donors, with incorporation or reduction of molecular oxygen, 2-oxoglutarate as one donor, and incorporation of one atom each of oxygen into both donors [GO…	nucleus [GO:0005634];nucleoplasm [GO:0005654];nucleolus [GO:0005730]	protein_coding
ENSMUSG00000050812	999.93	253.96	-3.51	0	93	mus_musculus	ENSMUSG00000050812	AI314180	expressed sequence AI314180 [Source:MGI Symbol;Acc:MGI:2140220]	4:58798911-58912749	-	230249	NM_172381			proteasome assembly [GO:0043248];ubiquitin-dependent ERAD pathway [GO:0030433]	protein-containing complex scaffold activity [GO:0032947]	nucleus [GO:0005634];cytoplasm [GO:0005737];cytoplasmic vesicle [GO:0031410];cytoskeleton [GO:0005856];endoplasmic reticulum [GO:0005783];endosome [GO:0005768];proteasome complex [GO:0000502];early endosome [GO:0005769];late endosome [GO:0005770];centrosome [GO:0005813];endocytic vesicle [GO:0030139];microtubule organizing center [GO:0005815];COPII-coated ER to Golgi transport vesicle [GO:0030134…	protein_coding
ENSMUSG00000016018	379.91	87.2	-3.51	6.9e-05	93	mus_musculus	ENSMUSG00000016018	Skiv2l2	superkiller viralicidic activity 2-like 2 (S. cerevisiae) [Source:MGI Symbol;Acc:MGI:1919448]	13:112867418-112927398	-	72198	NM_028151			mRNA processing [GO:0006397];RNA splicing [GO:0008380];rRNA processing [GO:0006364];maturation of 5.8S rRNA [GO:0000460];RNA catabolic process [GO:0006401]	ATP binding [GO:0005524];hydrolase activity [GO:0016787];nucleic acid binding [GO:0003676];nucleotide binding [GO:0000166];RNA binding [GO:0003723];helicase activity [GO:0004386];ATP-dependent RNA helicase activity [GO:0004004];RNA helicase activity [GO:0003724]	nucleus [GO:0005634];nucleolus [GO:0005730];nucleoplasm [GO:0005654];spliceosomal complex [GO:0005681];catalytic step 2 spliceosome [GO:0071013];exosome (RNase complex) [GO:0000178];TRAMP complex [GO:0031499]	protein_coding
ENSMUSG00000031433	51.35	10.58	-3.51	0.000395	93	mus_musculus	ENSMUSG00000031433	Rbm41	RNA binding motif protein 41 [Source:MGI Symbol;Acc:MGI:2444923]	X:139889511-139998595	-	237073	NM_001290630;NM_001172147;NM_153586;NM_001172148			mRNA splicing, via spliceosome [GO:0000398];developmental process [GO:0032502]	nucleic acid binding [GO:0003676];RNA binding [GO:0003723];U12 snRNA binding [GO:0030626];pre-mRNA intronic binding [GO:0097157]	U12-type spliceosomal complex [GO:0005689]	protein_coding
ENSMUSG00000017485	214.09	39.64	-3.51	0.001342	93	mus_musculus	ENSMUSG00000017485	Top2b	topoisomerase (DNA) II beta [Source:MGI Symbol;Acc:MGI:98791]	14:16365179-16435462	+	21974	NM_009409			neuron migration [GO:0001764];cellular response to hydrogen peroxide [GO:0070301];forebrain development [GO:0030900];axonogenesis [GO:0007409];DNA topological change [GO:0006265];DNA metabolic process [GO:0006259];cellular response to ATP [GO:0071318];cell aging [GO:0007569];resolution of meiotic recombination intermediates [GO:0000712];sister chromatid segregation [GO:0000819];mitotic DNA integr…	ATP binding [GO:0005524];metal ion binding [GO:0046872];DNA binding [GO:0003677];nucleotide binding [GO:0000166];isomerase activity [GO:0016853];protein heterodimerization activity [GO:0046982];chromatin binding [GO:0003682];protein C-terminus binding [GO:0008022];protein binding [GO:0005515];enzyme binding [GO:0019899];histone deacetylase binding [GO:0042826];DNA topoisomerase activity [GO:00039…	nucleus [GO:0005634];nucleoplasm [GO:0005654];cytosol [GO:0005829];nucleolus [GO:0005730];ribonucleoprotein complex [GO:1990904];heterochromatin [GO:0000792]	protein_coding
ENSMUSG00000049109	10.17	1.62	-3.51	0.002231	93	mus_musculus	ENSMUSG00000049109	Themis	thymocyte selection associated [Source:MGI Symbol;Acc:MGI:2443552]	10:28668360-28883818	+	210757	NM_001305663;NM_178666;NR_131208			multicellular organism development [GO:0007275];immune system process [GO:0002376];adaptive immune response [GO:0002250];T cell receptor signaling pathway [GO:0050852];positive T cell selection [GO:0043368];negative T cell selection [GO:0043383]	protein binding [GO:0005515]	nucleus [GO:0005634];cytoplasm [GO:0005737];cell-cell junction [GO:0005911];COP9 signalosome [GO:0008180]	protein_coding
ENSMUSG00000020952	204.96	46.18	-3.5	0.000109	93	mus_musculus	ENSMUSG00000020952	Scfd1	Sec1 family domain containing 1 [Source:MGI Symbol;Acc:MGI:1924233]	12:51377510-51450101	+	76983	NM_001306178;NM_029825			protein transport [GO:0015031];vesicle-mediated transport [GO:0016192];vesicle docking involved in exocytosis [GO:0006904];toxin transport [GO:1901998];regulation of protein transport [GO:0051223];retrograde vesicle-mediated transport, Golgi to ER [GO:0006890];negative regulation of autophagosome assembly [GO:1902902];post-Golgi vesicle-mediated transport [GO:0006892];regulation of ER to Golgi ve…	protein N-terminus binding [GO:0047485];syntaxin binding [GO:0019905]	membrane [GO:0016020];Golgi apparatus [GO:0005794];cytoplasm [GO:0005737];plasma membrane [GO:0005886];endoplasmic reticulum [GO:0005783];endoplasmic reticulum membrane [GO:0005789];Golgi cisterna membrane [GO:0032580];cis-Golgi network [GO:0005801];Golgi-associated vesicle [GO:0005798];Golgi transport complex [GO:0017119]	protein_coding
ENSMUSG00000015882	36.77	5.42	-3.5	0.003122	93	mus_musculus	ENSMUSG00000015882	Lcorl	ligand dependent nuclear receptor corepressor-like [Source:MGI Symbol;Acc:MGI:2651932]	5:45697181-45857615	-	209707	NM_001359872;NM_178142;NM_001359871;NR_027993;NM_172153;NM_001163073			regulation of transcription, DNA-templated [GO:0006355];transcription, DNA-templated [GO:0006351];regulation of transcription by RNA polymerase II [GO:0006357];transcription by RNA polymerase II [GO:0006366]	DNA binding [GO:0003677]	nucleus [GO:0005634]	protein_coding
ENSMUSG00000031357	347.08	88.39	-3.49	0	93	mus_musculus	ENSMUSG00000031357	Syap1	synapse associated protein 1 [Source:MGI Symbol;Acc:MGI:1914293]	X:162857057-162888447	-	67043	NM_025932			cell differentiation [GO:0030154];positive regulation of protein serine/threonine kinase activity [GO:0071902];cellular response to platelet-derived growth factor stimulus [GO:0036120];cellular response to epidermal growth factor stimulus [GO:0071364];positive regulation of fat cell differentiation [GO:0045600];TORC2 signaling [GO:0038203];cellular response to insulin stimulus [GO:0032869];cellul…	protein binding [GO:0005515]	membrane [GO:0016020];Golgi apparatus [GO:0005794];plasma membrane [GO:0005886];nucleus [GO:0005634];nucleoplasm [GO:0005654];cytosol [GO:0005829];cytoplasm [GO:0005737];cell junction [GO:0030054];synapse [GO:0045202];postsynaptic membrane [GO:0045211];growth cone [GO:0030426];cell projection [GO:0042995];axon [GO:0030424];perinuclear region of cytoplasm [GO:0048471];dendrite [GO:0030425];perikar…	protein_coding
ENSMUSG00000038510	284.08	67.28	-3.49	2.7e-05	93	mus_musculus	ENSMUSG00000038510	Rpf2	ribosome production factor 2 homolog [Source:MGI Symbol;Acc:MGI:1914489]	10:40223246-40247036	-	67239	NM_001042556;NM_023323			regulation of transcription by RNA polymerase II [GO:0006357];ribosome biogenesis [GO:0042254];ribosomal large subunit assembly [GO:0000027];maturation of LSU-rRNA from tricistronic rRNA transcript (SSU-rRNA, 5.8S rRNA, LSU-rRNA) [GO:0000463];protein localization to nucleolus [GO:1902570];ribosomal large subunit biogenesis [GO:0042273];regulation of signal transduction by p53 class mediator [GO:1…	rRNA binding [GO:0019843];RNA polymerase II transcription factor activity, sequence-specific DNA binding [GO:0000981];5S rRNA binding [GO:0008097]	nucleus [GO:0005634];nucleolus [GO:0005730]	protein_coding
ENSMUSG00000030236	66.1	12.87	-3.49	0.000855	93	mus_musculus	ENSMUSG00000030236	Slco1b2	solute carrier organic anion transporter family, member 1b2 [Source:MGI Symbol;Acc:MGI:1351899]	6:141629518-141686646	+	28253	NM_020495			transmembrane transport [GO:0055085];ion transport [GO:0006811];drug transmembrane transport [GO:0006855];oligopeptide transmembrane transport [GO:0035672];sodium-independent organic anion transport [GO:0043252];drug transport [GO:0015893];bile acid and bile salt transport [GO:0015721];oligopeptide transport [GO:0006857];liver development [GO:0001889];response to lipopolysaccharide [GO:0032496];r…	transporter activity [GO:0005215];sodium-independent organic anion transmembrane transporter activity [GO:0015347];drug transmembrane transporter activity [GO:0015238];organic anion transmembrane transporter activity [GO:0008514];bile acid transmembrane transporter activity [GO:0015125];oligopeptide transmembrane transporter activity [GO:0035673]	membrane [GO:0016020];integral component of membrane [GO:0016021];plasma membrane [GO:0005886];integral component of plasma membrane [GO:0005887];basolateral plasma membrane [GO:0016323]	protein_coding
ENSMUSG00000026615	1366.21	361.89	-3.48	0	93	mus_musculus	ENSMUSG00000026615	Eprs	glutamyl-prolyl-tRNA synthetase [Source:MGI Symbol;Acc:MGI:97838]	1:185363044-185428360	+	107508	NM_001357474;NM_029735			metabolic process [GO:0008152];translation [GO:0006412];tRNA aminoacylation for protein translation [GO:0006418];cellular response to interferon-gamma [GO:0071346];tRNA aminoacylation [GO:0043039];negative regulation of translation [GO:0017148];cellular response to insulin stimulus [GO:0032869];prolyl-tRNA aminoacylation [GO:0006433];regulation of translation [GO:0006417];long-chain fatty acid im…	ATP binding [GO:0005524];metal ion binding [GO:0046872];catalytic activity [GO:0003824];RNA binding [GO:0003723];nucleotide binding [GO:0000166];identical protein binding [GO:0042802];protein homodimerization activity [GO:0042803];protein binding [GO:0005515];aminoacyl-tRNA ligase activity [GO:0004812];ligase activity [GO:0016874];zinc ion binding [GO:0008270];GTPase binding [GO:0051020];proline-…	membrane [GO:0016020];plasma membrane [GO:0005886];cytosol [GO:0005829];cytoplasm [GO:0005737];ribonucleoprotein complex [GO:1990904];GAIT complex [GO:0097452];aminoacyl-tRNA synthetase multienzyme complex [GO:0017101]	protein_coding
ENSMUSG00000022419	686.74	177.29	-3.48	0	93	mus_musculus	ENSMUSG00000022419	Deptor	DEP domain containing MTOR-interacting protein [Source:MGI Symbol;Acc:MGI:2146322]	15:55112317-55259271	+	97998	NM_145470;NM_001037937			intracellular signal transduction [GO:0035556];negative regulation of TOR signaling [GO:0032007];negative regulation of protein kinase activity [GO:0006469];negative regulation of cell size [GO:0045792];regulation of extrinsic apoptotic signaling pathway [GO:2001236]		cytoplasm [GO:0005737];intracellular [GO:0005622]	protein_coding
ENSMUSG00000024993	303.39	70.91	-3.48	5.7e-05	93	mus_musculus	ENSMUSG00000024993	Fam45a	family with sequence similarity 45, member A [Source:MGI Symbol;Acc:MGI:1915144]	19:60811585-60836227	+	67894	NM_001347464;NM_001360619;NM_001360620;NM_026437;NM_001167829			biological_process [GO:0008150]	molecular_function [GO:0003674]	cellular_component [GO:0005575]	protein_coding
ENSMUSG00000055782	19.7	3.19	-3.48	0.0025	93	mus_musculus	ENSMUSG00000055782	Abcd2	ATP-binding cassette, sub-family D (ALD), member 2 [Source:MGI Symbol;Acc:MGI:1349467]	15:91145871-91191799	-	26874	NM_001358967;NM_011994			transmembrane transport [GO:0055085];fatty acid beta-oxidation [GO:0006635];very long-chain fatty acid metabolic process [GO:0000038];positive regulation of fatty acid beta-oxidation [GO:0032000];very long-chain fatty acid catabolic process [GO:0042760]	ATP binding [GO:0005524];nucleotide binding [GO:0000166];ATPase activity [GO:0016887];ATPase activity, coupled to transmembrane movement of substances [GO:0042626];protein homodimerization activity [GO:0042803]	integral component of membrane [GO:0016021];peroxisome [GO:0005777]	protein_coding
ENSMUSG00000020459	210.13	51.46	-3.47	9e-06	93	mus_musculus	ENSMUSG00000020459	Mtif2	mitochondrial translational initiation factor 2 [Source:MGI Symbol;Acc:MGI:1924034]	11:29526408-29545279	+	76784	NM_001282119;NM_001282118;NM_001282120;NM_133767			translation [GO:0006412];translational initiation [GO:0006413];ribosome disassembly [GO:0032790];mitochondrial translational initiation [GO:0070124]	nucleotide binding [GO:0000166];GTPase activity [GO:0003924];GTP binding [GO:0005525];translation initiation factor activity [GO:0003743];translation factor activity, RNA binding [GO:0008135];ribosomal small subunit binding [GO:0043024]	intracellular [GO:0005622];nucleoplasm [GO:0005654];mitochondrion [GO:0005739]	protein_coding
ENSMUSG00000041303	161.73	37.79	-3.47	4.7e-05	93	mus_musculus	ENSMUSG00000041303	Gtf3c3	general transcription factor IIIC, polypeptide 3 [Source:MGI Symbol;Acc:MGI:2138383]	1:54396004-54438971	-	98488	NM_001033194			regulation of transcription by RNA polymerase III [GO:0006359];transcription by RNA polymerase III [GO:0006383]	transcription factor activity, core RNA polymerase III binding [GO:0000995]	nucleus [GO:0005634];nuclear membrane [GO:0031965];nucleolus [GO:0005730];transcription factor TFIIIC complex [GO:0000127]	protein_coding
ENSMUSG00000000058	88.13	19.46	-3.47	0.000153	93	mus_musculus	ENSMUSG00000000058	Cav2	caveolin 2 [Source:MGI Symbol;Acc:MGI:107571]	6:17281185-17289115	+	12390	NM_016900;NM_001277756			positive regulation of GTPase activity [GO:0043547];positive regulation of peptidyl-tyrosine phosphorylation [GO:0050731];negative regulation of cell proliferation [GO:0008285];protein complex oligomerization [GO:0051259];negative regulation of transforming growth factor beta receptor signaling pathway [GO:0030512];endoplasmic reticulum organization [GO:0007029];endocytosis [GO:0006897];chemical …	protein homodimerization activity [GO:0042803];SNARE binding [GO:0000149];scaffold protein binding [GO:0097110];protein kinase binding [GO:0019901];protein binding, bridging [GO:0030674];syntaxin binding [GO:0019905];phosphoprotein binding [GO:0051219];protein heterodimerization activity [GO:0046982];mitogen-activated protein kinase kinase kinase binding [GO:0031435];D1 dopamine receptor binding …	membrane [GO:0016020];Golgi membrane [GO:0000139];Golgi apparatus [GO:0005794];plasma membrane [GO:0005886];nucleus [GO:0005634];protein-containing complex [GO:0032991];perinuclear region of cytoplasm [GO:0048471];cytosol [GO:0005829];cell surface [GO:0009986];cytoplasm [GO:0005737];focal adhesion [GO:0005925];cytoplasmic vesicle [GO:0031410];endoplasmic reticulum [GO:0005783];integral component …	protein_coding
ENSMUSG00000022837	73.22	16.08	-3.47	0.000156	93	mus_musculus	ENSMUSG00000022837	Iqcb1	IQ calmodulin-binding motif containing 1 [Source:MGI Symbol;Acc:MGI:2443764]	16:36828385-36872721	+	320299	NM_177128			cilium assembly [GO:0060271];photoreceptor cell maintenance [GO:0045494];cell projection organization [GO:0030030];maintenance of animal organ identity [GO:0048496]	calmodulin binding [GO:0005516];protein binding [GO:0005515];enzyme binding [GO:0019899]	nucleoplasm [GO:0005654];microtubule cytoskeleton [GO:0015630];intercellular bridge [GO:0045171];cytoplasm [GO:0005737];cytoskeleton [GO:0005856];centrosome [GO:0005813];microtubule organizing center [GO:0005815];mitotic spindle [GO:0072686];photoreceptor connecting cilium [GO:0032391];photoreceptor outer segment [GO:0001750]	protein_coding
ENSMUSG00000061906	288.27	61.78	-3.47	0.000411	93	mus_musculus	ENSMUSG00000061906	Ugt2b38	UDP glucuronosyltransferase 2 family, polypeptide B38 [Source:MGI Symbol;Acc:MGI:2140794]	5:87409942-87424203	-	100559	NM_133894			metabolic process [GO:0008152]	transferase activity [GO:0016740];transferase activity, transferring hexosyl groups [GO:0016758];glucuronosyltransferase activity [GO:0015020]	membrane [GO:0016020];integral component of membrane [GO:0016021];endoplasmic reticulum [GO:0005783];intracellular membrane-bounded organelle [GO:0043231];nuclear outer membrane [GO:0005640]	protein_coding
ENSMUSG00000058291	88.43	17.24	-3.47	0.00099	93	mus_musculus	ENSMUSG00000058291	Zfp68	zinc finger protein 68 [Source:MGI Symbol;Acc:MGI:1344427]	5:138603652-138619761	-	24135	NM_013844;NM_001163797;NM_001044747			regulation of transcription, DNA-templated [GO:0006355]	metal ion binding [GO:0046872];nucleic acid binding [GO:0003676]	intracellular [GO:0005622]	protein_coding
ENSMUSG00000026678	2.95	0	-3.47	0.005854	93	mus_musculus	ENSMUSG00000026678	Rgs5	regulator of G-protein signaling 5 [Source:MGI Symbol;Acc:MGI:1098434]	1:169655501-169695813	+	19737	NM_009063;NM_001313705			positive regulation of GTPase activity [GO:0043547];G-protein coupled receptor signaling pathway [GO:0007186];signal transduction [GO:0007165];negative regulation of signal transduction [GO:0009968];negative regulation of vascular smooth muscle cell proliferation [GO:1904706]	GTPase activator activity [GO:0005096]	membrane [GO:0016020];cytosol [GO:0005829];cytoplasm [GO:0005737];plasma membrane [GO:0005886]	protein_coding
ENSMUSG00000066798	78.97	17.97	-3.46	7.5e-05	93	mus_musculus	ENSMUSG00000066798	Zbtb6	zinc finger and BTB domain containing 6 [Source:MGI Symbol;Acc:MGI:2442998]	2:37425500-37443171	-	241322	NM_146253			regulation of transcription, DNA-templated [GO:0006355];transcription, DNA-templated [GO:0006351]	metal ion binding [GO:0046872];DNA binding [GO:0003677];nucleic acid binding [GO:0003676]	nucleus [GO:0005634];mitochondrion [GO:0005739]	protein_coding
ENSMUSG00000077222	8.91	1.23	-3.46	0.002684	93	mus_musculus	ENSMUSG00000077222		predicted gene, 22270 [Source:MGI Symbol;Acc:MGI:5452047]	5:107905177-107905308	+								snoRNA
ENSMUSG00000036676	98.39	19.79	-3.45	0.000947	93	mus_musculus	ENSMUSG00000036676	Tmtc3	transmembrane and tetratricopeptide repeat containing 3 [Source:MGI Symbol;Acc:MGI:3036255]	10:100443902-100487350	-	237500	NM_001110013;NM_001033332			response to endoplasmic reticulum stress [GO:0034976];positive regulation of proteasomal protein catabolic process [GO:1901800]		membrane [GO:0016020];integral component of membrane [GO:0016021];endoplasmic reticulum [GO:0005783]	protein_coding
ENSMUSG00000052299	351.95	92.7	-3.44	0	93	mus_musculus	ENSMUSG00000052299	Ltn1	listerin E3 ubiquitin protein ligase 1 [Source:MGI Symbol;Acc:MGI:1926163]	16:87376651-87432612	-	78913	NM_001081068			protein ubiquitination [GO:0016567];protein autoubiquitination [GO:0051865]	transferase activity [GO:0016740];zinc ion binding [GO:0008270];metal ion binding [GO:0046872];ubiquitin protein ligase activity [GO:0061630];ubiquitin-protein transferase activity [GO:0004842]	cellular_component [GO:0005575]	protein_coding
ENSMUSG00000001891	3667.56	956.69	-3.44	0	93	mus_musculus	ENSMUSG00000001891	Ugp2	UDP-glucose pyrophosphorylase 2 [Source:MGI Symbol;Acc:MGI:2183447]	11:21321138-21371201	-	216558	NM_139297;NM_001290634			metabolic process [GO:0008152];glycogen metabolic process [GO:0005977];UDP-glucose metabolic process [GO:0006011];glucose 1-phosphate metabolic process [GO:0019255]	transferase activity [GO:0016740];metal ion binding [GO:0046872];identical protein binding [GO:0042802];uridylyltransferase activity [GO:0070569];nucleotidyltransferase activity [GO:0016779];glucose binding [GO:0005536];UTP:glucose-1-phosphate uridylyltransferase activity [GO:0003983];pyrimidine ribonucleotide binding [GO:0032557]	cytoplasm [GO:0005737]	protein_coding
ENSMUSG00000025626	86.9	22.13	-3.44	1e-06	93	mus_musculus	ENSMUSG00000025626	Phf6	PHD finger protein 6 [Source:MGI Symbol;Acc:MGI:1918248]	X:52912266-52956943	+	70998	NM_027642;NM_001290546			regulation of transcription, DNA-templated [GO:0006355];transcription, DNA-templated [GO:0006351];negative regulation of transcription by RNA polymerase II [GO:0000122]	metal ion binding [GO:0046872];DNA binding [GO:0003677];histone binding [GO:0042393];sequence-specific DNA binding [GO:0043565];transcriptional repressor activity, RNA polymerase II transcription regulatory region sequence-specific DNA binding [GO:0001227];enzyme binding [GO:0019899];tubulin binding [GO:0015631];histone deacetylase binding [GO:0042826];scaffold protein binding [GO:0097110];phosph…	nucleus [GO:0005634];nucleoplasm [GO:0005654];chromosome [GO:0005694];nucleolus [GO:0005730];chromosome, centromeric region [GO:0000775];kinetochore [GO:0000776];condensed chromosome kinetochore [GO:0000777]	protein_coding
ENSMUSG00000029571	1203.77	306.79	-3.44	3e-06	93	mus_musculus	ENSMUSG00000029571	Tmem106b	transmembrane protein 106B [Source:MGI Symbol;Acc:MGI:1919150]	6:13069759-13089269	+	71900	NM_027992			dendrite morphogenesis [GO:0048813];positive regulation of dendrite development [GO:1900006];lysosome organization [GO:0007040];lysosome localization [GO:0032418];lysosomal transport [GO:0007041]	molecular_function [GO:0003674]	membrane [GO:0016020];integral component of membrane [GO:0016021];endosome [GO:0005768];lysosome [GO:0005764];lysosomal membrane [GO:0005765];late endosome membrane [GO:0031902]	protein_coding
ENSMUSG00000033382	308.83	72.59	-3.44	9.1e-05	93	mus_musculus	ENSMUSG00000033382	Trappc8	trafficking protein particle complex 8 [Source:MGI Symbol;Acc:MGI:2443008]	18:20817223-20896093	-	75964	NM_177038;NM_029491			Golgi organization [GO:0007030];autophagy of nucleus [GO:0044804];ER to Golgi vesicle-mediated transport [GO:0006888];autophagy of peroxisome [GO:0030242];protein localization to phagophore assembly site [GO:0034497]	molecular_function [GO:0003674]	TRAPP complex [GO:0030008];phagophore assembly site [GO:0000407];cytoplasmic vesicle [GO:0031410];TRAPPIII protein complex [GO:1990072]	protein_coding
ENSMUSG00000020290	444.57	91.45	-3.44	0.000894	93	mus_musculus	ENSMUSG00000020290	Xpo1	exportin 1 [Source:MGI Symbol;Acc:MGI:2144013]	11:23256041-23298249	+	103573	NM_134014;NM_001035226			protein transport [GO:0015031];intracellular protein transport [GO:0006886];negative regulation of transcription by RNA polymerase II [GO:0000122];mRNA transport [GO:0051028];protein export from nucleus [GO:0006611];ribosome biogenesis [GO:0042254];nucleocytoplasmic transport [GO:0006913];regulation of protein export from nucleus [GO:0046825];regulation of centrosome duplication [GO:0010824];prot…	protein binding [GO:0005515];RNA binding [GO:0003723];Ran GTPase binding [GO:0008536];protein domain specific binding [GO:0019904];protein transporter activity [GO:0008565];nuclear export signal receptor activity [GO:0005049]	nucleus [GO:0005634];protein-containing complex [GO:0032991];cytosol [GO:0005829];cytoplasm [GO:0005737];intracellular membrane-bounded organelle [GO:0043231];nuclear membrane [GO:0031965];nucleolus [GO:0005730];annulate lamellae [GO:0005642];nucleoplasm [GO:0005654];ribonucleoprotein complex [GO:1990904];Cajal body [GO:0015030];kinetochore [GO:0000776]	protein_coding
ENSMUSG00000027665	375.12	94.98	-3.43	4e-06	93	mus_musculus	ENSMUSG00000027665	Pik3ca	phosphatidylinositol-4,5-bisphosphate 3-kinase catalytic subunit alpha [Source:MGI Symbol;Acc:MGI:1206581]	3:32397671-32468486	+	18706	NM_008839			innate immune response [GO:0045087];regulation of gene expression [GO:0010468];adaptive immune response [GO:0002250];phosphorylation [GO:0016310];phosphatidylinositol phosphorylation [GO:0046854];phosphatidylinositol-mediated signaling [GO:0048015];negative regulation of gene expression [GO:0010629];activation of protein kinase activity [GO:0032147];glucose metabolic process [GO:0006006];phosphat…	transferase activity [GO:0016740];protein binding [GO:0005515];nucleotide binding [GO:0000166];ATP binding [GO:0005524];kinase activity [GO:0016301];protein serine/threonine kinase activity [GO:0004674];phosphatidylinositol 3-kinase activity [GO:0035004];1-phosphatidylinositol-3-kinase activity [GO:0016303];1-phosphatidylinositol-4-phosphate 3-kinase activity [GO:0035005];phosphatidylinositol-4,5…	cytoplasm [GO:0005737];lamellipodium [GO:0030027];plasma membrane [GO:0005886];cytosol [GO:0005829];phosphatidylinositol 3-kinase complex [GO:0005942];phosphatidylinositol 3-kinase complex, class IA [GO:0005943];intracellular [GO:0005622]	protein_coding
ENSMUSG00000069206	169.92	42.07	-3.43	1.2e-05	93	mus_musculus	ENSMUSG00000069206	Zfp874a	zinc finger protein 874a [Source:MGI Symbol;Acc:MGI:3040703]	13:67424549-67451624	-	238692	NM_177712			regulation of transcription, DNA-templated [GO:0006355]	nucleic acid binding [GO:0003676];metal ion binding [GO:0046872];DNA binding transcription factor activity [GO:0003700]	intracellular [GO:0005622];cellular_component [GO:0005575]	protein_coding
ENSMUSG00000071281	43.73	6.52	-3.43	0.003728	93	mus_musculus	ENSMUSG00000071281	Zfp65	zinc finger protein 65 [Source:MGI Symbol;Acc:MGI:107769]	13:67705309-67729173	-	235907	NM_145622			regulation of transcription, DNA-templated [GO:0006355];biological_process [GO:0008150]	metal ion binding [GO:0046872];nucleic acid binding [GO:0003676]	intracellular [GO:0005622]	protein_coding
ENSMUSG00000036257	479.37	122.7	-3.42	3e-06	93	mus_musculus	ENSMUSG00000036257	Pnpla8	patatin-like phospholipase domain containing 8 [Source:MGI Symbol;Acc:MGI:1914702]	12:44221370-44322532	+	67452	NM_026164			metabolic process [GO:0008152];lipid metabolic process [GO:0006629];lipid catabolic process [GO:0016042];fatty acid metabolic process [GO:0006631];cell death [GO:0008219];prostaglandin biosynthetic process [GO:0001516];arachidonic acid metabolic process [GO:0019369];linoleic acid metabolic process [GO:0043651];arachidonic acid secretion [GO:0050482];phosphatidylcholine catabolic process [GO:00346…	hydrolase activity [GO:0016787];lysophospholipase activity [GO:0004622];calcium-independent phospholipase A2 activity [GO:0047499]	membrane [GO:0016020];integral component of membrane [GO:0016021];Golgi membrane [GO:0000139];Golgi apparatus [GO:0005794];cytoplasm [GO:0005737];endoplasmic reticulum [GO:0005783];endoplasmic reticulum membrane [GO:0005789];peroxisomal membrane [GO:0005778];perinuclear region of cytoplasm [GO:0048471];intracellular [GO:0005622];peroxisome [GO:0005777]	protein_coding
ENSMUSG00000013736	183.35	44.17	-3.42	4.9e-05	93	mus_musculus	ENSMUSG00000013736	Trnt1	tRNA nucleotidyl transferase, CCA-adding, 1 [Source:MGI Symbol;Acc:MGI:1917297]	6:106769120-106782474	+	70047	NM_001242360;NM_027296;NM_001242358			RNA processing [GO:0006396];tRNA processing [GO:0008033];mitochondrial tRNA 3'-end processing [GO:1990180];tRNA 3'-terminal CCA addition [GO:0001680]	transferase activity [GO:0016740];RNA binding [GO:0003723];nucleotide binding [GO:0000166];ATP binding [GO:0005524];nucleotidyltransferase activity [GO:0016779];tRNA binding [GO:0000049];tRNA nucleotidyltransferase activity [GO:0009022];CTP:tRNA cytidylyltransferase activity [GO:0052927];CTP:3'-cytidine-tRNA cytidylyltransferase activity [GO:0052928];ATP:3'-cytidine-cytidine-tRNA adenylyltransfer…	mitochondrion [GO:0005739];intracellular [GO:0005622]	protein_coding
ENSMUSG00000054630	7490.98	1754.16	-3.42	0.000151	93	mus_musculus	ENSMUSG00000054630	Ugt2b5	UDP glucuronosyltransferase 2 family, polypeptide B5 [Source:MGI Symbol;Acc:MGI:98900]	5:87124960-87140318	-	22238	NM_009467			metabolic process [GO:0008152]	transferase activity [GO:0016740];transferase activity, transferring glycosyl groups [GO:0016757];transferase activity, transferring hexosyl groups [GO:0016758];glucuronosyltransferase activity [GO:0015020]	membrane [GO:0016020];integral component of membrane [GO:0016021]	protein_coding
ENSMUSG00000049606	169.18	36.41	-3.42	0.000624	93	mus_musculus	ENSMUSG00000049606	Zfp644	zinc finger protein 644 [Source:MGI Symbol;Acc:MGI:1277212]	5:106616739-106697287	-	52397	NM_026856			biological_process [GO:0008150]	molecular_function [GO:0003674];nucleic acid binding [GO:0003676]	cellular_component [GO:0005575]	protein_coding
ENSMUSG00000023845	289.03	61.88	-3.42	0.000637	93	mus_musculus	ENSMUSG00000023845	Lnpep	leucyl/cystinyl aminopeptidase [Source:MGI Symbol;Acc:MGI:2387123]	17:17521410-17625050	-	240028	NM_172827			proteolysis [GO:0006508];protein catabolic process [GO:0030163];cell-cell signaling [GO:0007267];peptide catabolic process [GO:0043171];SMAD protein signal transduction [GO:0060395];regulation of blood pressure [GO:0008217]	zinc ion binding [GO:0008270];metal ion binding [GO:0046872];hydrolase activity [GO:0016787];protein binding [GO:0005515];peptidase activity [GO:0008233];aminopeptidase activity [GO:0004177];metallopeptidase activity [GO:0008237];peptide binding [GO:0042277];metalloaminopeptidase activity [GO:0070006]	membrane [GO:0016020];integral component of membrane [GO:0016021];plasma membrane [GO:0005886];perinuclear region of cytoplasm [GO:0048471];endomembrane system [GO:0012505];intracellular [GO:0005622];cytoplasmic vesicle membrane [GO:0030659]	protein_coding
ENSMUSG00000020027	311.75	76.2	-3.41	5.6e-05	93	mus_musculus	ENSMUSG00000020027	Socs2	suppressor of cytokine signaling 2 [Source:MGI Symbol;Acc:MGI:1201787]	10:95385362-95417180	-	216233	NM_007706;NM_001168657;NM_001168655;NM_001168656			intracellular signal transduction [GO:0035556];regulation of cell growth [GO:0001558];negative regulation of JAK-STAT cascade [GO:0046426];cytokine-mediated signaling pathway [GO:0019221];protein ubiquitination [GO:0016567];response to estradiol [GO:0032355];negative regulation of signal transduction [GO:0009968];lactation [GO:0007595];regulation of growth [GO:0040008];regulation of multicellular…	insulin-like growth factor receptor binding [GO:0005159];JAK pathway signal transduction adaptor activity [GO:0008269];protein kinase inhibitor activity [GO:0004860];growth hormone receptor binding [GO:0005131]	cytoplasm [GO:0005737]	protein_coding
ENSMUSG00000052446	48.73	10.72	-3.41	0.000214	93	mus_musculus	ENSMUSG00000052446	Zfp961	zinc finger protein 961 [Source:MGI Symbol;Acc:MGI:3583954]	8:71951038-71993792	+	234413	NM_001164581			regulation of transcription, DNA-templated [GO:0006355];biological_process [GO:0008150]	metal ion binding [GO:0046872];molecular_function [GO:0003674];nucleic acid binding [GO:0003676]	intracellular [GO:0005622];cellular_component [GO:0005575]	protein_coding
ENSMUSG00000037236	359.16	83.02	-3.41	0.000218	93	mus_musculus	ENSMUSG00000037236	Matr3	matrin 3 [Source:MGI Symbol;Acc:MGI:1298379]	18:35562146-35593835	+	17184	NM_010771			immune system process [GO:0002376];innate immune response [GO:0045087];ventricular septum development [GO:0003281];posttranscriptional regulation of gene expression [GO:0010608];heart valve development [GO:0003170];activation of innate immune response [GO:0002218]	zinc ion binding [GO:0008270];metal ion binding [GO:0046872];nucleic acid binding [GO:0003676];RNA binding [GO:0003723];identical protein binding [GO:0042802];miRNA binding [GO:0035198]	nucleus [GO:0005634];cytoplasm [GO:0005737];nuclear matrix [GO:0016363]	protein_coding
ENSMUSG00000040022	67.59	14.13	-3.41	0.000726	93	mus_musculus	ENSMUSG00000040022	Rab11fip2	RAB11 family interacting protein 2 (class I) [Source:MGI Symbol;Acc:MGI:1922248]	19:59902884-59943654	-	74998	NM_001164367;NM_001033172			protein transport [GO:0015031];positive regulation of protein localization to plasma membrane [GO:1903078];establishment of cell polarity [GO:0030010];insulin secretion involved in cellular response to glucose stimulus [GO:0035773];regulated exocytosis [GO:0045055]	Rab GTPase binding [GO:0017137];identical protein binding [GO:0042802];protein homodimerization activity [GO:0042803];protein kinase binding [GO:0019901]	membrane [GO:0016020];plasma membrane [GO:0005886];nucleoplasm [GO:0005654];intracellular membrane-bounded organelle [GO:0043231];endosome [GO:0005768];recycling endosome membrane [GO:0055038]	protein_coding
ENSMUSG00000039841	80.85	16.55	-3.41	0.000908	93	mus_musculus	ENSMUSG00000039841	Zfp800	zinc finger protein 800 [Source:MGI Symbol;Acc:MGI:1889334]	6:28239927-28398005	-	627049	NM_001081678			biological_process [GO:0008150];regulation of transcription, DNA-templated [GO:0006355];transcription, DNA-templated [GO:0006351]	metal ion binding [GO:0046872];DNA binding [GO:0003677];nucleic acid binding [GO:0003676]	nucleus [GO:0005634]	protein_coding
ENSMUSG00000015757	99.39	20.16	-3.41	0.001074	93	mus_musculus	ENSMUSG00000015757	Ppil4	peptidylprolyl isomerase (cyclophilin)-like 4 [Source:MGI Symbol;Acc:MGI:1914668]	10:7792891-7823135	+	67418	NM_026141			protein peptidyl-prolyl isomerization [GO:0000413];regulation of phosphorylation of RNA polymerase II C-terminal domain [GO:1901407]	nucleic acid binding [GO:0003676];RNA binding [GO:0003723];peptidyl-prolyl cis-trans isomerase activity [GO:0003755];isomerase activity [GO:0016853]	nucleus [GO:0005634];nucleoplasm [GO:0005654];cytosol [GO:0005829]	protein_coding
ENSMUSG00000097151	3.86	0	-3.41	0.006399	93	mus_musculus	ENSMUSG00000097151		predicted gene, 26514 [Source:MGI Symbol;Acc:MGI:5477008]	13:38945543-38951313	-								lincRNA
ENSMUSG00000020728	3.93	0.18	-3.41	0.006557	93	mus_musculus	ENSMUSG00000020728	Cep112	centrosomal protein 112 [Source:MGI Symbol;Acc:MGI:1923673]	11:108425192-108860615	+	76380	NM_145688;NM_029586;NM_029606			receptor localization to synapse [GO:0097120]	molecular_function [GO:0003674]	cytoplasm [GO:0005737];plasma membrane [GO:0005886];cytoskeleton [GO:0005856];centrosome [GO:0005813];microtubule organizing center [GO:0005815];inhibitory synapse [GO:0060077]	protein_coding
ENSMUSG00000025915	204.84	48.48	-3.4	9.7e-05	93	mus_musculus	ENSMUSG00000025915	Sgk3	serum/glucocorticoid regulated kinase 3 [Source:MGI Symbol;Acc:MGI:2182368]	1:9798107-9900845	+	170755	NM_177547;NM_133220;NM_001037759			protein phosphorylation [GO:0006468];phosphorylation [GO:0016310];intracellular signal transduction [GO:0035556];regulation of cell proliferation [GO:0042127];negative regulation of extrinsic apoptotic signaling pathway in absence of ligand [GO:2001240];peptidyl-serine phosphorylation [GO:0018105];regulation of cell growth [GO:0001558];positive regulation of transporter activity [GO:0032411]	protein kinase activity [GO:0004672];ATP binding [GO:0005524];transferase activity [GO:0016740];nucleotide binding [GO:0000166];kinase activity [GO:0016301];phosphatidylinositol binding [GO:0035091];protein serine/threonine kinase activity [GO:0004674];potassium channel regulator activity [GO:0015459];sodium channel regulator activity [GO:0017080];calcium channel regulator activity [GO:0005246];c…	cytoplasmic vesicle [GO:0031410];endosome [GO:0005768];early endosome [GO:0005769];recycling endosome [GO:0055037]	protein_coding
ENSMUSG00000116564	439.09	97.4	-3.4	0.00048	93	mus_musculus	ENSMUSG00000116564	Riok2	RIO kinase 2 [Source:NCBI gene;Acc:67045]	17:17374309-17394899	+	67045	NM_025934			protein phosphorylation [GO:0006468];phosphorylation [GO:0016310];ribosome biogenesis [GO:0042254];positive regulation of rRNA processing [GO:2000234];protein autophosphorylation [GO:0046777];regulation of mitotic metaphase/anaphase transition [GO:0030071];ribosomal small subunit biogenesis [GO:0042274];maturation of SSU-rRNA [GO:0030490];positive regulation of ribosomal small subunit export from…	protein kinase activity [GO:0004672];ATP binding [GO:0005524];transferase activity [GO:0016740];metal ion binding [GO:0046872];nucleotide binding [GO:0000166];kinase activity [GO:0016301];protein serine/threonine kinase activity [GO:0004674]	cytoplasm [GO:0005737];preribosome, small subunit precursor [GO:0030688]	protein_coding
ENSMUSG00000044206	19.33	3.79	-3.4	0.00107	93	mus_musculus	ENSMUSG00000044206	Vsig4	V-set and immunoglobulin domain containing 4 [Source:MGI Symbol;Acc:MGI:2679720]	X:96247203-96293438	-	278180	NM_177789			negative regulation of interleukin-2 production [GO:0032703];negative regulation of T cell proliferation [GO:0042130]		membrane [GO:0016020];integral component of membrane [GO:0016021]	protein_coding
ENSMUSG00000033792	34	6.57	-3.4	0.001258	93	mus_musculus	ENSMUSG00000033792	Atp7a	ATPase, Cu++ transporting, alpha polypeptide [Source:MGI Symbol;Acc:MGI:99400]	X:106027276-106124926	+	11977	NM_001109757;NM_009726			metal ion transport [GO:0030001];cation transport [GO:0006812];ATP hydrolysis coupled cation transmembrane transport [GO:0099132];in utero embryonic development [GO:0001701];liver development [GO:0001889];copper ion transport [GO:0006825];cellular copper ion homeostasis [GO:0006878];lactation [GO:0007595];response to iron(III) ion [GO:0010041];response to manganese ion [GO:0010042];response to zi…	metal ion binding [GO:0046872];hydrolase activity [GO:0016787];copper ion binding [GO:0005507];nucleotide binding [GO:0000166];copper ion transmembrane transporter activity [GO:0005375];cation-transporting ATPase activity [GO:0019829];copper-dependent protein binding [GO:0032767];Rac GTPase binding [GO:0048365];chaperone binding [GO:0051087];cuprous ion binding [GO:1903136];protein binding [GO:00…	membrane [GO:0016020];integral component of membrane [GO:0016021];nucleus [GO:0005634];late endosome [GO:0005770];Golgi apparatus [GO:0005794];trans-Golgi network [GO:0005802];cytosol [GO:0005829];plasma membrane [GO:0005886];microvillus [GO:0005902];basolateral plasma membrane [GO:0016323];apical plasma membrane [GO:0016324];trans-Golgi network transport vesicle [GO:0030140];secretory granule [G…	protein_coding
ENSMUSG00000051499	11.69	2.43	-3.4	0.001476	93	mus_musculus	ENSMUSG00000051499	Zfp786	zinc finger protein 786 [Source:MGI Symbol;Acc:MGI:3026883]	6:47819266-47830867	-	330301	NM_177882			regulation of transcription, DNA-templated [GO:0006355];biological_process [GO:0008150];transcription, DNA-templated [GO:0006351]	metal ion binding [GO:0046872];DNA binding [GO:0003677];nucleic acid binding [GO:0003676]	intracellular [GO:0005622];nucleus [GO:0005634]	protein_coding
ENSMUSG00000025899	46.39	8.83	-3.4	0.001619	93	mus_musculus	ENSMUSG00000025899	Alkbh8	alkB homolog 8, tRNA methyltransferase [Source:MGI Symbol;Acc:MGI:1914917]	9:3335140-3391154	+	67667	NM_026303			metabolic process [GO:0008152];oxidation-reduction process [GO:0055114];cellular response to DNA damage stimulus [GO:0006974];methylation [GO:0032259];tRNA wobble uridine modification [GO:0002098];tRNA methylation [GO:0030488]	transferase activity [GO:0016740];metal ion binding [GO:0046872];catalytic activity [GO:0003824];nucleic acid binding [GO:0003676];RNA binding [GO:0003723];oxidoreductase activity [GO:0016491];methyltransferase activity [GO:0008168];zinc ion binding [GO:0008270];tRNA binding [GO:0000049];oxidoreductase activity, acting on paired donors, with incorporation or reduction of molecular oxygen, 2-oxogl…	nucleus [GO:0005634];nucleoplasm [GO:0005654];nuclear body [GO:0016604];cytosol [GO:0005829];cytoplasm [GO:0005737]	protein_coding
ENSMUSG00000079083	17.23	2.57	-3.4	0.003933	93	mus_musculus	ENSMUSG00000079083	Jrkl	Jrk-like [Source:MGI Symbol;Acc:MGI:1924782]	9:13242607-13245829	-	77532	NM_001033181			biological_process [GO:0008150]	molecular_function [GO:0003674];DNA binding [GO:0003677];nucleic acid binding [GO:0003676]	cellular_component [GO:0005575];nucleus [GO:0005634]	protein_coding
ENSMUSG00000067656	281.11	27.1	-3.4	0.006663	93	mus_musculus	ENSMUSG00000067656	Slc22a27	solute carrier family 22, member 27 [Source:MGI Symbol;Acc:MGI:3042283]	19:7864388-7966027	-	171405	NM_134256			transmembrane transport [GO:0055085];inorganic anion transport [GO:0015698];urate transport [GO:0015747];sodium-independent organic anion transport [GO:0043252]	transmembrane transporter activity [GO:0022857];inorganic anion exchanger activity [GO:0005452];urate transmembrane transporter activity [GO:0015143];sodium-independent organic anion transmembrane transporter activity [GO:0015347]	membrane [GO:0016020];integral component of membrane [GO:0016021];plasma membrane [GO:0005886];integral component of plasma membrane [GO:0005887]	protein_coding
ENSMUSG00000038736	266.9	69.03	-3.39	2e-06	93	mus_musculus	ENSMUSG00000038736	Nudcd1	NudC domain containing 1 [Source:MGI Symbol;Acc:MGI:1914679]	15:44373163-44428307	-	67429	NM_026149;NM_001113554			biological_process [GO:0008150]	molecular_function [GO:0003674]	nucleus [GO:0005634];nucleoplasm [GO:0005654];cytosol [GO:0005829];cytoplasm [GO:0005737]	protein_coding
ENSMUSG00000039701	45.37	8.98	-3.39	0.001207	93	mus_musculus	ENSMUSG00000039701	Usp53	ubiquitin specific peptidase 53 [Source:MGI Symbol;Acc:MGI:2139607]	3:122931493-122984510	-	99526	NM_133857			neuron apoptotic process [GO:0051402];sensory perception of sound [GO:0007605];apoptotic process [GO:0006915];action potential [GO:0001508];biological_process [GO:0008150];response to auditory stimulus [GO:0010996];protein deubiquitination [GO:0016579]	protein binding [GO:0005515];thiol-dependent ubiquitinyl hydrolase activity [GO:0036459]	cell junction [GO:0030054];cell-cell junction [GO:0005911];cellular_component [GO:0005575];bicellular tight junction [GO:0005923]	protein_coding
ENSMUSG00000041695	2.85	0	-3.39	0.006899	93	mus_musculus	ENSMUSG00000041695	Kcnj2	potassium inwardly-rectifying channel, subfamily J, member 2 [Source:MGI Symbol;Acc:MGI:104744]	11:111066164-111076821	+	16518	NM_008425			ion transport [GO:0006811];potassium ion transport [GO:0006813];regulation of ion transmembrane transport [GO:0034765];potassium ion transmembrane transport [GO:0071805];protein homotetramerization [GO:0051289];cardiac muscle cell action potential involved in contraction [GO:0086002];regulation of heart rate by cardiac conduction [GO:0086091];regulation of membrane repolarization [GO:0060306];reg…	voltage-gated ion channel activity [GO:0005244];inward rectifier potassium channel activity [GO:0005242];protein binding [GO:0005515];identical protein binding [GO:0042802];phosphatidylinositol-4,5-bisphosphate binding [GO:0005546];voltage-gated potassium channel activity involved in cardiac muscle cell action potential repolarization [GO:0086008]	membrane [GO:0016020];integral component of membrane [GO:0016021];Golgi apparatus [GO:0005794];plasma membrane [GO:0005886];neuronal cell body [GO:0043025];intercalated disc [GO:0014704];T-tubule [GO:0030315];dendrite [GO:0030425];dendritic spine [GO:0043197];integral component of plasma membrane [GO:0005887];smooth endoplasmic reticulum [GO:0005790];voltage-gated potassium channel complex [GO:00…	protein_coding
ENSMUSG00000024228	135.33	36.13	-3.38	0	93	mus_musculus	ENSMUSG00000024228	Nudt12	nudix (nucleoside diphosphate linked moiety X)-type motif 12 [Source:MGI Symbol;Acc:MGI:1915243]	17:58999618-59013372	-	67993	NM_026497			NADP catabolic process [GO:0006742];NAD catabolic process [GO:0019677]	metal ion binding [GO:0046872];hydrolase activity [GO:0016787];NAD+ diphosphatase activity [GO:0000210];NADH pyrophosphatase activity [GO:0035529]	nucleus [GO:0005634];cytoplasm [GO:0005737];peroxisome [GO:0005777]	protein_coding
ENSMUSG00000062040	63.66	16.02	-3.38	5e-06	93	mus_musculus	ENSMUSG00000062040	Zfp27	zinc finger protein 27 [Source:MGI Symbol;Acc:MGI:99174]	7:29893333-29906572	-	22689	NM_001285797;NM_001037707;NM_011754;NM_001285798			regulation of transcription, DNA-templated [GO:0006355];transcription, DNA-templated [GO:0006351]	metal ion binding [GO:0046872];nucleic acid binding [GO:0003676];DNA binding transcription factor activity [GO:0003700]	intracellular [GO:0005622];nucleus [GO:0005634]	protein_coding
ENSMUSG00000061273	344.17	86.14	-3.38	2.2e-05	93	mus_musculus	ENSMUSG00000061273	Mmgt1	membrane magnesium transporter 1 [Source:MGI Symbol;Acc:MGI:2384305]	X:56585512-56598069	-	236792	NM_146234			magnesium ion transmembrane transport [GO:1903830];cation transport [GO:0006812];ferrous iron transmembrane transport [GO:1903874];cation transmembrane transport [GO:0098655];copper ion transport [GO:0006825];magnesium ion transport [GO:0015693];cobalt ion transport [GO:0006824];ferrous iron transport [GO:0015684]	cobalt ion transmembrane transporter activity [GO:0015087];ferrous iron transmembrane transporter activity [GO:0015093];inorganic cation transmembrane transporter activity [GO:0022890];magnesium ion transmembrane transporter activity [GO:0015095]	membrane [GO:0016020];integral component of membrane [GO:0016021];Golgi membrane [GO:0000139];Golgi apparatus [GO:0005794];cytoplasm [GO:0005737];plasma membrane [GO:0005886];endoplasmic reticulum [GO:0005783];endoplasmic reticulum membrane [GO:0005789];endosome [GO:0005768];early endosome [GO:0005769];early endosome membrane [GO:0031901];ER membrane protein complex [GO:0072546]	protein_coding
ENSMUSG00000035329	197.49	49.05	-3.38	2.9e-05	93	mus_musculus	ENSMUSG00000035329	Fbxo33	F-box protein 33 [Source:MGI Symbol;Acc:MGI:1917861]	12:59200655-59219725	-	70611	NM_001033156			biological_process [GO:0008150];protein ubiquitination [GO:0016567]	molecular_function [GO:0003674]	cellular_component [GO:0005575]	protein_coding
ENSMUSG00000086432	47.92	11.64	-3.38	0.000154	93	mus_musculus	ENSMUSG00000086432		RIKEN cDNA B430119L08 gene [Source:MGI Symbol;Acc:MGI:2441857]	12:103895897-103898784	+								antisense
ENSMUSG00000027792	489.97	109.5	-3.38	0.000513	93	mus_musculus	ENSMUSG00000027792	Bche	butyrylcholinesterase [Source:MGI Symbol;Acc:MGI:894278]	3:73635808-73708415	-	12038	NM_009738			response to drug [GO:0042493];response to nutrient [GO:0007584];response to glucocorticoid [GO:0051384];negative regulation of cell proliferation [GO:0008285];learning [GO:0007612];negative regulation of synaptic transmission [GO:0050805];choline metabolic process [GO:0019695];response to alkaloid [GO:0043279];neuroblast differentiation [GO:0014016];response to folic acid [GO:0051593]	hydrolase activity [GO:0016787];identical protein binding [GO:0042802];cholinesterase activity [GO:0004104];carboxylic ester hydrolase activity [GO:0052689];choline binding [GO:0033265];acetylcholinesterase activity [GO:0003990]	extracellular space [GO:0005615];extracellular region [GO:0005576];membrane [GO:0016020];endoplasmic reticulum [GO:0005783];endoplasmic reticulum lumen [GO:0005788];nuclear envelope lumen [GO:0005641];integral component of membrane [GO:0016021]	protein_coding
ENSMUSG00000047648	194.33	42.52	-3.38	0.000616	93	mus_musculus	ENSMUSG00000047648	Fbxo30	F-box protein 30 [Source:MGI Symbol;Acc:MGI:1919115]	10:11281330-11298052	+	71865	NM_027968;NM_001168297			biological_process [GO:0008150];protein ubiquitination [GO:0016567]	zinc ion binding [GO:0008270];metal ion binding [GO:0046872];ubiquitin protein ligase activity [GO:0061630];ubiquitin-protein transferase activity [GO:0004842]	cellular_component [GO:0005575]	protein_coding
ENSMUSG00000072596	3.62	0.18	-3.38	0.00695	93	mus_musculus	ENSMUSG00000072596	Ear2	eosinophil-associated, ribonuclease A family, member 2 [Source:MGI Symbol;Acc:MGI:108020]	14:44102654-44103534	+	13587	NM_007895			nucleic acid phosphodiester bond hydrolysis [GO:0090305];chemotaxis [GO:0006935];RNA phosphodiester bond hydrolysis [GO:0090501]	hydrolase activity [GO:0016787];nucleic acid binding [GO:0003676];nuclease activity [GO:0004518];endonuclease activity [GO:0004519];ribonuclease activity [GO:0004540]	cellular_component [GO:0005575]	protein_coding
ENSMUSG00000029407	842.32	231.41	-3.37	0	93	mus_musculus	ENSMUSG00000029407	Uso1	USO1 vesicle docking factor [Source:MGI Symbol;Acc:MGI:1929095]	5:92137938-92202798	+	56041	NM_019490			protein transport [GO:0015031];intracellular protein transport [GO:0006886];ER to Golgi vesicle-mediated transport [GO:0006888];vesicle-mediated transport [GO:0016192];Golgi organization [GO:0007030];transcytosis [GO:0045056];membrane fusion [GO:0061025];Golgi vesicle docking [GO:0048211];vesicle fusion with Golgi apparatus [GO:0048280]	protein binding [GO:0005515];protein transporter activity [GO:0008565]	membrane [GO:0016020];Golgi membrane [GO:0000139];Golgi apparatus [GO:0005794];perinuclear region of cytoplasm [GO:0048471];cytosol [GO:0005829];cytoplasm [GO:0005737];fibrillar center [GO:0001650];endoplasmic reticulum [GO:0005783];ER to Golgi transport vesicle membrane [GO:0012507];Golgi stack [GO:0005795]	protein_coding
ENSMUSG00000024083	345.25	88.83	-3.37	8e-06	93	mus_musculus	ENSMUSG00000024083	Pja2	praja ring finger ubiquitin ligase 2 [Source:MGI Symbol;Acc:MGI:2159342]	17:64281005-64331916	-	224938	NM_001025309;NM_144859			protein ubiquitination [GO:0016567];innate immune response [GO:0045087];hippo signaling [GO:0035329];inflammatory response [GO:0006954];regulation of protein kinase A signaling [GO:0010738];long-term memory [GO:0007616];positive regulation of p38MAPK cascade [GO:1900745];positive regulation of JNK cascade [GO:0046330];positive regulation of toll-like receptor 2 signaling pathway [GO:0034137];regu…	transferase activity [GO:0016740];metal ion binding [GO:0046872];protein binding [GO:0005515];ubiquitin-protein transferase activity [GO:0004842];ubiquitin protein ligase activity [GO:0061630];protein kinase A regulatory subunit binding [GO:0034237];protein kinase A catalytic subunit binding [GO:0034236]	membrane [GO:0016020];Golgi membrane [GO:0000139];Golgi apparatus [GO:0005794];plasma membrane [GO:0005886];cytoplasm [GO:0005737];cell junction [GO:0030054];synapse [GO:0045202];postsynaptic membrane [GO:0045211];endoplasmic reticulum [GO:0005783];endoplasmic reticulum membrane [GO:0005789];intermediate filament cytoskeleton [GO:0045111];postsynaptic density [GO:0014069]	protein_coding
ENSMUSG00000054693	346.09	85.68	-3.37	4.8e-05	93	mus_musculus	ENSMUSG00000054693	Adam10	a disintegrin and metallopeptidase domain 10 [Source:MGI Symbol;Acc:MGI:109548]	9:70678997-70780229	+	11487	NM_007399			proteolysis [GO:0006508];Notch signaling pathway [GO:0007219];protein processing [GO:0016485];negative regulation of cell adhesion [GO:0007162];positive regulation of cell proliferation [GO:0008284];response to tumor necrosis factor [GO:0034612];positive regulation of cell growth [GO:0030307];positive regulation of cell migration [GO:0030335];membrane protein ectodomain proteolysis [GO:0006509];i…	metal ion binding [GO:0046872];hydrolase activity [GO:0016787];protein binding [GO:0005515];peptidase activity [GO:0008233];metallopeptidase activity [GO:0008237];metalloendopeptidase activity [GO:0004222];endopeptidase activity [GO:0004175];protein homodimerization activity [GO:0042803];SH2 domain binding [GO:0042169];SH3 domain binding [GO:0017124];protein kinase binding [GO:0019901]	extracellular space [GO:0005615];membrane [GO:0016020];integral component of membrane [GO:0016021];Golgi membrane [GO:0000139];Golgi apparatus [GO:0005794];plasma membrane [GO:0005886];nucleus [GO:0005634];cell surface [GO:0009986];cytoplasm [GO:0005737];postsynaptic density [GO:0014069];dendritic spine [GO:0043197];trans-Golgi network [GO:0005802];perinuclear endoplasmic reticulum [GO:0097038];p…	protein_coding
ENSMUSG00000042446	136.41	32.64	-3.37	0.000102	93	mus_musculus	ENSMUSG00000042446	Zmym4	zinc finger, MYM-type 4 [Source:MGI Symbol;Acc:MGI:1915035]	4:126861939-126968135	-	67785	NM_001114399			regulation of transcription by RNA polymerase II [GO:0006357];cytoskeleton organization [GO:0007010];multicellular organism development [GO:0007275];regulation of cell morphogenesis [GO:0022604]	zinc ion binding [GO:0008270];metal ion binding [GO:0046872];DNA binding [GO:0003677];RNA polymerase II transcription factor activity, sequence-specific DNA binding [GO:0000981]	cytoplasm [GO:0005737];nucleoplasm [GO:0005654]	protein_coding
ENSMUSG00000014956	945.28	225.5	-3.37	0.00016	93	mus_musculus	ENSMUSG00000014956	Ppp1cb	protein phosphatase 1, catalytic subunit, beta isoform [Source:MGI Symbol;Acc:MGI:104871]	5:32458843-32517433	+	19046	NM_172707			carbohydrate metabolic process [GO:0005975];rhythmic process [GO:0048511];cell cycle [GO:0007049];cell division [GO:0051301];protein dephosphorylation [GO:0006470];glycogen metabolic process [GO:0005977];regulation of glycogen biosynthetic process [GO:0005979];regulation of glycogen catabolic process [GO:0005981];circadian regulation of gene expression [GO:0032922];regulation of cell adhesion [GO…	metal ion binding [GO:0046872];hydrolase activity [GO:0016787];protein binding [GO:0005515];phosphoprotein phosphatase activity [GO:0004721];protein serine/threonine phosphatase activity [GO:0004722];protein kinase binding [GO:0019901];phosphatase activity [GO:0016791];myosin phosphatase activity [GO:0017018];myosin-light-chain-phosphatase activity [GO:0050115]	nucleus [GO:0005634];cytosol [GO:0005829];cytoplasm [GO:0005737];plasma membrane [GO:0005886];PTW/PP1 phosphatase complex [GO:0072357];protein phosphatase type 1 complex [GO:0000164];nucleolus [GO:0005730];nuclear chromosome, telomeric region [GO:0000784];nucleoplasm [GO:0005654];glycogen granule [GO:0042587]	protein_coding
ENSMUSG00000051412	123.12	27.61	-3.37	0.000394	93	mus_musculus	ENSMUSG00000051412	Vamp7	Mus musculus vesicle-associated membrane protein 7 (Vamp7), transcript variant 3, mRNA. [Source:RefSeq mRNA;Acc:NM_001359151]	GL456233.1:10738-39148	-	20955	NM_001359151;NM_001302138;NM_011515			protein transport [GO:0015031];vesicle-mediated transport [GO:0016192];ER to Golgi vesicle-mediated transport [GO:0006888];exocytosis [GO:0006887];endosome to lysosome transport [GO:0008333];natural killer cell degranulation [GO:0043320];Golgi to plasma membrane protein transport [GO:0043001];triglyceride transport [GO:0034197];calcium ion regulated exocytosis [GO:0017156];vesicle fusion with Gol…	protein binding [GO:0005515];SNARE binding [GO:0000149];SNAP receptor activity [GO:0005484];syntaxin binding [GO:0019905]	membrane [GO:0016020];integral component of membrane [GO:0016021];Golgi apparatus [GO:0005794];perinuclear region of cytoplasm [GO:0048471];cytoplasm [GO:0005737];cell junction [GO:0030054];synapse [GO:0045202];cytoplasmic vesicle [GO:0031410];plasma membrane [GO:0005886];lamellipodium [GO:0030027];neuron projection [GO:0043005];apical part of cell [GO:0045177];secretory granule membrane [GO:0030…	protein_coding
ENSMUSG00000042133	222	46.85	-3.37	0.001078	93	mus_musculus	ENSMUSG00000042133	Ppig	peptidyl-prolyl isomerase G (cyclophilin G) [Source:MGI Symbol;Acc:MGI:2445173]	2:69722545-69754012	+	228005	NM_001081086			protein peptidyl-prolyl isomerization [GO:0000413];protein folding [GO:0006457]	peptidyl-prolyl cis-trans isomerase activity [GO:0003755];isomerase activity [GO:0016853];cyclosporin A binding [GO:0016018]	nucleus [GO:0005634];cytosol [GO:0005829];nuclear speck [GO:0016607];nuclear matrix [GO:0016363]	protein_coding
ENSMUSG00000059395	4.74	0.36	-3.37	0.006298	93	mus_musculus	ENSMUSG00000059395	Nkapl	NFKB activating protein-like [Source:MGI Symbol;Acc:MGI:1913957]	13:21467047-21468509	-	66707	NM_025719			biological_process [GO:0008150];regulation of transcription, DNA-templated [GO:0006355];negative regulation of transcription, DNA-templated [GO:0045892];transcription, DNA-templated [GO:0006351];spermatogenesis [GO:0007283];cell differentiation [GO:0030154];Notch signaling pathway [GO:0007219]	molecular_function [GO:0003674];chromatin binding [GO:0003682]	cellular_component [GO:0005575];nucleus [GO:0005634]	protein_coding
ENSMUSG00000027272	249.14	64.7	-3.36	5e-06	93	mus_musculus	ENSMUSG00000027272	Ubr1	ubiquitin protein ligase E3 component n-recognin 1 [Source:MGI Symbol;Acc:MGI:1277977]	2:120860269-120970715	-	22222	NM_009461			protein ubiquitination [GO:0016567];protein catabolic process [GO:0030163];ubiquitin-dependent protein catabolic process [GO:0006511];negative regulation of TOR signaling [GO:0032007];cellular response to leucine [GO:0071233];ubiquitin-dependent protein catabolic process via the N-end rule pathway [GO:0071596]	transferase activity [GO:0016740];zinc ion binding [GO:0008270];metal ion binding [GO:0046872];protein binding [GO:0005515];ubiquitin protein ligase activity [GO:0061630];ubiquitin-protein transferase activity [GO:0004842];leucine binding [GO:0070728]	cytoplasm [GO:0005737];cytosol [GO:0005829];ubiquitin ligase complex [GO:0000151];proteasome complex [GO:0000502]	protein_coding
ENSMUSG00000019907	337.49	85.8	-3.36	2e-05	93	mus_musculus	ENSMUSG00000019907	Ppp1r12a	protein phosphatase 1, regulatory (inhibitor) subunit 12A [Source:MGI Symbol;Acc:MGI:1309528]	10:108162193-108284475	+	17931	NM_027892			signal transduction [GO:0007165];positive regulation of transcription by RNA polymerase II [GO:0045944];mitotic cell cycle [GO:0000278];protein dephosphorylation [GO:0006470];negative regulation of catalytic activity [GO:0043086];centrosome cycle [GO:0007098];cellular response to drug [GO:0035690];regulation of cell adhesion [GO:0030155];regulation of nucleocytoplasmic transport [GO:0046822];regu…	protein kinase binding [GO:0019901];protein binding [GO:0005515];14-3-3 protein binding [GO:0071889];phosphatase regulator activity [GO:0019208];enzyme inhibitor activity [GO:0004857]	cytosol [GO:0005829];cytoplasm [GO:0005737];contractile fiber [GO:0043292];centrosome [GO:0005813];actin cytoskeleton [GO:0015629];Z disc [GO:0030018];A band [GO:0031672];kinetochore [GO:0000776];PTW/PP1 phosphatase complex [GO:0072357]	protein_coding
ENSMUSG00000022905	1105.31	281.34	-3.36	2e-05	93	mus_musculus	ENSMUSG00000022905	Kpna1	karyopherin (importin) alpha 1 [Source:MGI Symbol;Acc:MGI:103560]	16:35978750-36037131	+	16646	NM_008465			protein transport [GO:0015031];protein import into nucleus [GO:0006606];NLS-bearing protein import into nucleus [GO:0006607];postsynapse to nucleus signaling pathway [GO:0099527]	protein transporter activity [GO:0008565];protein binding [GO:0005515];nuclear import signal receptor activity [GO:0061608];nuclear localization sequence binding [GO:0008139]	nucleus [GO:0005634];nucleoplasm [GO:0005654];cytosol [GO:0005829];cytoplasm [GO:0005737];dendrite [GO:0030425];nuclear pore [GO:0005643]	protein_coding
ENSMUSG00000070923	472.31	118.7	-3.36	3.5e-05	93	mus_musculus	ENSMUSG00000070923	Klhl9	kelch-like 9 [Source:MGI Symbol;Acc:MGI:2180122]	4:88718292-88722465	-	242521	NM_172871			protein ubiquitination [GO:0016567];cell cycle [GO:0007049];cell division [GO:0051301];regulation of cytokinesis [GO:0032465]	ubiquitin-protein transferase activity [GO:0004842]	Cul3-RING ubiquitin ligase complex [GO:0031463];midbody [GO:0030496]	protein_coding
ENSMUSG00000027708	184.23	45.25	-3.36	7.1e-05	93	mus_musculus	ENSMUSG00000027708	Dcun1d1	DCN1, defective in cullin neddylation 1, domain containing 1 (S. cerevisiae) [Source:MGI Symbol;Acc:MGI:2150386]	3:35892105-35937445	-	114893	NM_001205361;NM_033623;NM_001205362			protein neddylation [GO:0045116];positive regulation of ubiquitin-protein transferase activity [GO:0051443];positive regulation of protein neddylation [GO:2000436]	ubiquitin conjugating enzyme binding [GO:0031624];cullin family protein binding [GO:0097602];ubiquitin-like protein binding [GO:0032182]	nucleus [GO:0005634];cytosol [GO:0005829];ubiquitin ligase complex [GO:0000151]	protein_coding
ENSMUSG00000030604	47.47	10.14	-3.36	0.000742	93	mus_musculus	ENSMUSG00000030604	Zfp626	zinc finger protein 626 [Source:MGI Symbol;Acc:MGI:1918413]	7:27807196-27822916	+	71163	NM_027703			regulation of transcription, DNA-templated [GO:0006355]	metal ion binding [GO:0046872];nucleic acid binding [GO:0003676];DNA binding transcription factor activity [GO:0003700]	intracellular [GO:0005622];cellular_component [GO:0005575]	protein_coding
ENSMUSG00000033014	177.04	37.9	-3.36	0.000934	93	mus_musculus	ENSMUSG00000033014	Trim33	tripartite motif-containing 33 [Source:MGI Symbol;Acc:MGI:2137357]	3:103279293-103358775	+	94093	NM_053170;NM_001079830			protein ubiquitination [GO:0016567];regulation of transforming growth factor beta receptor signaling pathway [GO:0017015];negative regulation of BMP signaling pathway [GO:0030514]	zinc ion binding [GO:0008270];metal ion binding [GO:0046872];co-SMAD binding [GO:0070410];R-SMAD binding [GO:0070412]	intracellular [GO:0005622];nucleus [GO:0005634]	protein_coding
ENSMUSG00000022911	50.11	9.4	-3.36	0.001946	93	mus_musculus	ENSMUSG00000022911	Arl13b	ADP-ribosylation factor-like 13B [Source:MGI Symbol;Acc:MGI:1915396]	16:62793685-62847040	-	68146	NM_026577			multicellular organism development [GO:0007275];smoothened signaling pathway [GO:0007224];cilium assembly [GO:0060271];determination of left/right symmetry [GO:0007368];non-motile cilium assembly [GO:1905515];heart looping [GO:0001947];dorsal/ventral pattern formation [GO:0009953];left/right axis specification [GO:0070986];response to lithium ion [GO:0010226];neural tube patterning [GO:0021532];i…	nucleotide binding [GO:0000166];GTP binding [GO:0005525]	membrane [GO:0016020];intracellular [GO:0005622];plasma membrane [GO:0005886];cell projection [GO:0042995];cilium [GO:0005929];ciliary membrane [GO:0060170];motile cilium [GO:0031514];axoneme [GO:0005930]	protein_coding
ENSMUSG00000085440	4.17	0	-3.36	0.006947	93	mus_musculus	ENSMUSG00000085440		sorbin and SH3 domain containing 2, opposite strand [Source:MGI Symbol;Acc:MGI:2443013]	8:45723325-45819297	-		NR_045739						antisense
ENSMUSG00000058331	10.05	0.98	-3.36	0.007133	93	mus_musculus	ENSMUSG00000058331	Zfp85	zinc finger protein 85 [Source:MGI Symbol;Acc:MGI:107767]	13:67747800-67755228	-	22746	NM_001001130			regulation of transcription, DNA-templated [GO:0006355]	metal ion binding [GO:0046872];nucleic acid binding [GO:0003676]	intracellular [GO:0005622];cellular_component [GO:0005575]	protein_coding
ENSMUSG00000039361	3022.04	845.71	-3.35	0	93	mus_musculus	ENSMUSG00000039361	Picalm	phosphatidylinositol binding clathrin assembly protein [Source:MGI Symbol;Acc:MGI:2385902]	7:90130213-90213465	+	233489	NM_001252524;NM_146194;NM_001252522;NM_001252523;NM_001252521;NM_001252520			multicellular organism development [GO:0007275];clathrin coat assembly [GO:0048268];positive regulation of transcription, DNA-templated [GO:0045893];endocytosis [GO:0006897];negative regulation of gene expression [GO:0010629];positive regulation of GTPase activity [GO:0043547];positive regulation of amyloid-beta clearance [GO:1900223];dendrite morphogenesis [GO:0048813];hemopoiesis [GO:0030097];r…	identical protein binding [GO:0042802];phospholipid binding [GO:0005543];1-phosphatidylinositol binding [GO:0005545];clathrin binding [GO:0030276];SNARE binding [GO:0000149];SH3 domain binding [GO:0017124];phosphatidylinositol-4,5-bisphosphate binding [GO:0005546];low-density lipoprotein particle receptor binding [GO:0050750];Rab GTPase binding [GO:0017137];clathrin heavy chain binding [GO:003205…	perinuclear region of cytoplasm [GO:0048471];membrane [GO:0016020];Golgi apparatus [GO:0005794];nucleus [GO:0005634];cell surface [GO:0009986];cytoplasmic vesicle [GO:0031410];plasma membrane [GO:0005886];postsynaptic density [GO:0014069];neuron projection [GO:0043005];neuronal cell body [GO:0043025];intracellular membrane-bounded organelle [GO:0043231];clathrin-coated vesicle [GO:0030136];endoso…	protein_coding
ENSMUSG00000041417	876.89	233.33	-3.35	2e-06	93	mus_musculus	ENSMUSG00000041417	Pik3r1	phosphoinositide-3-kinase regulatory subunit 1 [Source:MGI Symbol;Acc:MGI:97583]	13:101680563-101768217	-	18708	NM_001077495;NM_001024955			signal transduction [GO:0007165];protein transport [GO:0015031];positive regulation of transcription by RNA polymerase II [GO:0045944];response to insulin [GO:0032868];positive regulation of gene expression [GO:0010628];positive regulation of protein phosphorylation [GO:0001934];response to glucocorticoid [GO:0051384];glucose metabolic process [GO:0006006];protein stabilization [GO:0050821];posit…	protein binding [GO:0005515];phosphatidylinositol 3-kinase regulator activity [GO:0035014];calmodulin binding [GO:0005516];receptor tyrosine kinase binding [GO:0030971];transcription factor binding [GO:0008134];protein kinase binding [GO:0019901];ubiquitin protein ligase binding [GO:0031625];protein domain specific binding [GO:0019904];phosphotyrosine residue binding [GO:0001784];signaling recept…	membrane [GO:0016020];nucleus [GO:0005634];protein-containing complex [GO:0032991];cytoplasm [GO:0005737];plasma membrane [GO:0005886];cell-cell junction [GO:0005911];neuron projection [GO:0043005];phosphatidylinositol 3-kinase complex [GO:0005942];cytosol [GO:0005829];cis-Golgi network [GO:0005801];phosphatidylinositol 3-kinase complex, class IA [GO:0005943];perinuclear endoplasmic reticulum mem…	protein_coding
ENSMUSG00000037643	1440.73	377.3	-3.35	6e-06	93	mus_musculus	ENSMUSG00000037643	Prkci	protein kinase C, iota [Source:MGI Symbol;Acc:MGI:99260]	3:30995747-31052959	+	18759	NM_008857			protein phosphorylation [GO:0006468];intracellular signal transduction [GO:0035556];multicellular organism development [GO:0007275];phosphorylation [GO:0016310];actin filament organization [GO:0007015];cellular protein localization [GO:0034613];cell migration [GO:0016477];cell-cell junction organization [GO:0045216];positive regulation of neuron projection development [GO:0010976];positive regula…	protein kinase activity [GO:0004672];ATP binding [GO:0005524];transferase activity [GO:0016740];metal ion binding [GO:0046872];nucleotide binding [GO:0000166];kinase activity [GO:0016301];protein serine/threonine kinase activity [GO:0004674];protein binding [GO:0005515];protein domain specific binding [GO:0019904];phospholipid binding [GO:0005543];protein kinase C activity [GO:0004697]	membrane [GO:0016020];nucleus [GO:0005634];protein-containing complex [GO:0032991];cytosol [GO:0005829];microtubule cytoskeleton [GO:0015630];intercellular bridge [GO:0045171];cytoplasm [GO:0005737];plasma membrane [GO:0005886];apical plasma membrane [GO:0016324];apical part of cell [GO:0045177];endosome [GO:0005768];Golgi membrane [GO:0000139];bicellular tight junction [GO:0005923];cell leading …	protein_coding
ENSMUSG00000039529	85.99	21.16	-3.35	4.1e-05	93	mus_musculus	ENSMUSG00000039529	Atp8b1	ATPase, class I, type 8B, member 1 [Source:MGI Symbol;Acc:MGI:1859665]	18:64528979-64661000	-	54670	NM_001001488			phospholipid transport [GO:0015914];lipid transport [GO:0006869];negative regulation of transcription, DNA-templated [GO:0045892];sensory perception of sound [GO:0007605];Golgi organization [GO:0007030];drug transmembrane transport [GO:0006855];bile acid metabolic process [GO:0008206];phospholipid translocation [GO:0045332];regulation of microvillus assembly [GO:0032534];aminophospholipid transpo…	ATP binding [GO:0005524];metal ion binding [GO:0046872];hydrolase activity [GO:0016787];magnesium ion binding [GO:0000287];nucleotide binding [GO:0000166];phospholipid-translocating ATPase activity [GO:0004012];lipid transporter activity [GO:0005319];cardiolipin binding [GO:1901612];aminophospholipid transmembrane transporter activity [GO:0015247]	membrane [GO:0016020];integral component of membrane [GO:0016021];Golgi apparatus [GO:0005794];plasma membrane [GO:0005886];cell projection [GO:0042995];apical plasma membrane [GO:0016324];endoplasmic reticulum [GO:0005783];stereocilium [GO:0032420];brush border membrane [GO:0031526]	protein_coding
ENSMUSG00000020273	61.69	13.48	-3.35	0.000515	93	mus_musculus	ENSMUSG00000020273	Papolg	poly(A) polymerase gamma [Source:MGI Symbol;Acc:MGI:2442119]	11:23862646-23895253	-	216578	NM_172555			mRNA processing [GO:0006397];RNA polyadenylation [GO:0043631];RNA 3'-end processing [GO:0031123];mRNA polyadenylation [GO:0006378]	transferase activity [GO:0016740];metal ion binding [GO:0046872];RNA binding [GO:0003723];nucleotide binding [GO:0000166];ATP binding [GO:0005524];nucleotidyltransferase activity [GO:0016779];polynucleotide adenylyltransferase activity [GO:0004652]	nucleus [GO:0005634];nucleoplasm [GO:0005654];nuclear body [GO:0016604];cytosol [GO:0005829]	protein_coding
ENSMUSG00000027770	245.69	53.98	-3.35	0.000826	93	mus_musculus	ENSMUSG00000027770	Dhx36	DEAH (Asp-Glu-Ala-His) box polypeptide 36 [Source:MGI Symbol;Acc:MGI:1919412]	3:62468013-62507004	-	72162	NM_028136			regulation of transcription, DNA-templated [GO:0006355];transcription, DNA-templated [GO:0006351];RNA processing [GO:0006396];response to exogenous dsRNA [GO:0043330];positive regulation of transcription by RNA polymerase II [GO:0045944];response to virus [GO:0009615];positive regulation of telomere maintenance [GO:0032206];ossification [GO:0001503];RNA secondary structure unwinding [GO:0010501];…	ATP binding [GO:0005524];hydrolase activity [GO:0016787];DNA binding [GO:0003677];nucleic acid binding [GO:0003676];protein binding [GO:0005515];RNA binding [GO:0003723];nucleotide binding [GO:0000166];helicase activity [GO:0004386];RNA polymerase II proximal promoter sequence-specific DNA binding [GO:0000978];single-stranded DNA binding [GO:0003697];double-stranded RNA binding [GO:0003725];DNA-d…	nucleus [GO:0005634];cytosol [GO:0005829];cytoplasm [GO:0005737];chromosome [GO:0005694];chromosome, telomeric region [GO:0000781]	protein_coding
ENSMUSG00000039990	184.75	48.08	-3.34	4e-06	93	mus_musculus	ENSMUSG00000039990	Edrf1	erythroid differentiation regulatory factor 1 [Source:MGI Symbol;Acc:MGI:1919831]	7:133637543-133672971	+	214764	NM_178115			positive regulation of transcription, DNA-templated [GO:0045893]			protein_coding
ENSMUSG00000040044	264.86	68.54	-3.34	1e-05	93	mus_musculus	ENSMUSG00000040044	Orc3	origin recognition complex, subunit 3 [Source:MGI Symbol;Acc:MGI:1354944]	4:34570796-34614944	-	50793	NM_015824;NM_001159563			DNA replication [GO:0006260];DNA replication initiation [GO:0006270];neural precursor cell proliferation [GO:0061351];pre-replicative complex assembly involved in nuclear cell cycle DNA replication [GO:0006267]	DNA binding [GO:0003677];DNA replication origin binding [GO:0003688]	nucleus [GO:0005634];nucleoplasm [GO:0005654];nuclear body [GO:0016604];nuclear origin of replication recognition complex [GO:0005664];origin recognition complex [GO:0000808];nuclear chromosome, telomeric region [GO:0000784];nuclear pre-replicative complex [GO:0005656];DNA replication preinitiation complex [GO:0031261]	protein_coding
ENSMUSG00000000001	1219.83	311.03	-3.34	3.4e-05	93	mus_musculus	ENSMUSG00000000001	Gnai3	guanine nucleotide binding protein (G protein), alpha inhibiting 3 [Source:MGI Symbol;Acc:MGI:95773]	3:108107280-108146146	-	14679	NM_010306			signal transduction [GO:0007165];G-protein coupled receptor signaling pathway [GO:0007186];adenylate cyclase-modulating G-protein coupled receptor signaling pathway [GO:0007188];GTP metabolic process [GO:0046039];cell cycle [GO:0007049];cell division [GO:0051301];adenylate cyclase-inhibiting G-protein coupled receptor signaling pathway [GO:0007193];negative regulation of apoptotic signaling pathw…	metal ion binding [GO:0046872];protein binding [GO:0005515];nucleotide binding [GO:0000166];GTPase activity [GO:0003924];GTP binding [GO:0005525];guanyl nucleotide binding [GO:0019001];G-protein beta/gamma-subunit complex binding [GO:0031683];protein domain specific binding [GO:0019904];GDP binding [GO:0019003];G-protein coupled serotonin receptor binding [GO:0031821];GTPase activating protein bi…	membrane [GO:0016020];plasma membrane [GO:0005886];nucleus [GO:0005634];Golgi apparatus [GO:0005794];cytoplasm [GO:0005737];cytoskeleton [GO:0005856];nucleolus [GO:0005730];Golgi membrane [GO:0000139];endoplasmic reticulum membrane [GO:0005789];centrosome [GO:0005813];microtubule organizing center [GO:0005815];midbody [GO:0030496];membrane raft [GO:0045121];heterotrimeric G-protein complex [GO:00…	protein_coding
ENSMUSG00000022329	67.52	15.65	-3.34	0.00035	93	mus_musculus	ENSMUSG00000022329	Stk3	serine/threonine kinase 3 [Source:MGI Symbol;Acc:MGI:1928487]	15:34875496-35178921	-	56274	NM_001357821;NM_019635			protein phosphorylation [GO:0006468];signal transduction [GO:0007165];phosphorylation [GO:0016310];intracellular signal transduction [GO:0035556];hippo signaling [GO:0035329];apoptotic process [GO:0006915];positive regulation of protein kinase B signaling [GO:0051897];protein stabilization [GO:0050821];negative regulation of cell proliferation [GO:0008285];positive regulation of DNA binding trans…	protein kinase activity [GO:0004672];ATP binding [GO:0005524];transferase activity [GO:0016740];metal ion binding [GO:0046872];nucleotide binding [GO:0000166];identical protein binding [GO:0042802];kinase activity [GO:0016301];protein serine/threonine kinase activity [GO:0004674];protein binding [GO:0005515];magnesium ion binding [GO:0000287];protein dimerization activity [GO:0046983]	nucleus [GO:0005634];protein-containing complex [GO:0032991];cytoplasm [GO:0005737]	protein_coding
ENSMUSG00000041797	4.73	0.58	-3.34	0.006158	93	mus_musculus	ENSMUSG00000041797	Abca9	ATP-binding cassette, sub-family A (ABC1), member 9 [Source:MGI Symbol;Acc:MGI:2386796]	11:110100749-110168196	-	217262	NM_147220			transmembrane transport [GO:0055085];lipid transport [GO:0006869]	ATP binding [GO:0005524];nucleotide binding [GO:0000166];ATPase activity [GO:0016887];ATPase activity, coupled to transmembrane movement of substances [GO:0042626]	membrane [GO:0016020];integral component of membrane [GO:0016021];mitochondrion [GO:0005739]	protein_coding
ENSMUSG00000020664	850.54	221.26	-3.33	1.3e-05	93	mus_musculus	ENSMUSG00000020664	Dld	dihydrolipoamide dehydrogenase [Source:MGI Symbol;Acc:MGI:107450]	12:31331277-31351453	-	13382	NM_007861			oxidation-reduction process [GO:0055114];cell redox homeostasis [GO:0045454];regulation of membrane potential [GO:0042391];gastrulation [GO:0007369];proteolysis [GO:0006508];sperm capacitation [GO:0048240];acetyl-CoA biosynthetic process from pyruvate [GO:0006086];2-oxoglutarate metabolic process [GO:0006103];mitochondrial electron transport, NADH to ubiquinone [GO:0006120];aging [GO:0007568];lip…	electron transfer activity [GO:0009055];oxidoreductase activity [GO:0016491];flavin adenine dinucleotide binding [GO:0050660];oxidoreductase activity, acting on a sulfur group of donors, NAD(P) as acceptor [GO:0016668];pyruvate dehydrogenase (NAD+) activity [GO:0034604];dihydrolipoyl dehydrogenase activity [GO:0004148];lipoamide binding [GO:0043544];NAD binding [GO:0051287]	nucleus [GO:0005634];nucleoplasm [GO:0005654];cytoplasmic vesicle [GO:0031410];cell projection [GO:0042995];mitochondrion [GO:0005739];mitochondrial matrix [GO:0005759];acrosomal matrix [GO:0043159];cilium [GO:0005929];acrosomal vesicle [GO:0001669];motile cilium [GO:0031514];myelin sheath [GO:0043209];oxoglutarate dehydrogenase complex [GO:0045252];pyruvate dehydrogenase complex [GO:0045254]	protein_coding
ENSMUSG00000024081	376.17	96.29	-3.33	3e-05	93	mus_musculus	ENSMUSG00000024081	Cebpz	CCAAT/enhancer binding protein zeta [Source:MGI Symbol;Acc:MGI:109386]	17:78919006-78937070	-	12607	NM_001024806			transcription by RNA polymerase II [GO:0006366];positive regulation of transcription by RNA polymerase II [GO:0045944]	RNA polymerase II proximal promoter sequence-specific DNA binding [GO:0000978];transcriptional activator activity, RNA polymerase II proximal promoter sequence-specific DNA binding [GO:0001077]	nucleus [GO:0005634]	protein_coding
ENSMUSG00000041426	358.75	91.41	-3.33	3.1e-05	93	mus_musculus	ENSMUSG00000041426	Hibch	3-hydroxyisobutyryl-Coenzyme A hydrolase [Source:MGI Symbol;Acc:MGI:1923792]	1:52844929-52920986	+	227095	NM_146108			valine catabolic process [GO:0006574];branched-chain amino acid catabolic process [GO:0009083]	hydrolase activity [GO:0016787];3-hydroxyisobutyryl-CoA hydrolase activity [GO:0003860]	mitochondrion [GO:0005739]	protein_coding
ENSMUSG00000019777	335.09	83.05	-3.33	8.4e-05	93	mus_musculus	ENSMUSG00000019777	Hdac2	histone deacetylase 2 [Source:MGI Symbol;Acc:MGI:1097691]	10:36974544-37001889	+	15182	NM_008229			regulation of transcription, DNA-templated [GO:0006355];transcription, DNA-templated [GO:0006351];chromatin organization [GO:0006325];negative regulation of transcription by RNA polymerase II [GO:0000122];response to amphetamine [GO:0001975];cardiac muscle hypertrophy [GO:0003300];maintenance of chromatin silencing [GO:0006344];positive regulation of cell proliferation [GO:0008284];positive regul…	metal ion binding [GO:0046872];hydrolase activity [GO:0016787];histone deacetylase activity [GO:0004407];RNA polymerase II repressing transcription factor binding [GO:0001103];transcription factor binding [GO:0008134];deacetylase activity [GO:0019213];enzyme binding [GO:0019899];heat shock protein binding [GO:0031072];NAD-dependent histone deacetylase activity (H3-K14 specific) [GO:0032041];prote…	nucleus [GO:0005634];chromatin [GO:0000785];cytoplasm [GO:0005737];Sin3 complex [GO:0016580];NuRD complex [GO:0016581];protein-containing complex [GO:0032991];ESC/E(Z) complex [GO:0035098]	protein_coding
ENSMUSG00000031095	243.88	60.39	-3.33	0.0001	93	mus_musculus	ENSMUSG00000031095	Cul4b	cullin 4B [Source:MGI Symbol;Acc:MGI:1919834]	X:38533274-38576196	-	72584	NM_028288;NM_001110142			ubiquitin-dependent protein catabolic process [GO:0006511];DNA repair [GO:0006281];cellular response to DNA damage stimulus [GO:0006974];protein ubiquitination [GO:0016567];cell cycle [GO:0007049];proteasomal protein catabolic process [GO:0010498];neuron projection development [GO:0031175];histone H2A monoubiquitination [GO:0035518];positive regulation of protein catabolic process [GO:0045732];UV…	ubiquitin protein ligase binding [GO:0031625];ubiquitin protein ligase activity [GO:0061630];damaged DNA binding [GO:0003684]	cullin-RING ubiquitin ligase complex [GO:0031461];nucleus [GO:0005634];nucleoplasm [GO:0005654];cytosol [GO:0005829];Cul4-RING E3 ubiquitin ligase complex [GO:0080008];Cul4B-RING E3 ubiquitin ligase complex [GO:0031465]	protein_coding
ENSMUSG00000004591	385.07	90.94	-3.33	0.000308	93	mus_musculus	ENSMUSG00000004591	Pkn2	protein kinase N2 [Source:MGI Symbol;Acc:MGI:109211]	3:142790902-142882004	-	109333	NM_178654			protein phosphorylation [GO:0006468];signal transduction [GO:0007165];regulation of transcription, DNA-templated [GO:0006355];transcription, DNA-templated [GO:0006351];phosphorylation [GO:0016310];intracellular signal transduction [GO:0035556];cell adhesion [GO:0007155];cell cycle [GO:0007049];cell division [GO:0051301];apoptotic process [GO:0006915];positive regulation of viral genome replicatio…	protein kinase activity [GO:0004672];ATP binding [GO:0005524];transferase activity [GO:0016740];nucleotide binding [GO:0000166];kinase activity [GO:0016301];protein serine/threonine kinase activity [GO:0004674];protein binding [GO:0005515];histone deacetylase binding [GO:0042826];GTP-Rho binding [GO:0017049];RNA polymerase binding [GO:0070063];protein kinase C activity [GO:0004697]	membrane [GO:0016020];nucleus [GO:0005634];nucleoplasm [GO:0005654];nuclear body [GO:0016604];protein-containing complex [GO:0032991];perinuclear region of cytoplasm [GO:0048471];cytosol [GO:0005829];cytoplasm [GO:0005737];cell junction [GO:0030054];plasma membrane [GO:0005886];cytoskeleton [GO:0005856];cell projection [GO:0042995];lamellipodium [GO:0030027];centrosome [GO:0005813];midbody [GO:00…	protein_coding
ENSMUSG00000051285	126.03	24.74	-3.33	0.002243	93	mus_musculus	ENSMUSG00000051285	Pcmtd1	protein-L-isoaspartate (D-aspartate) O-methyltransferase domain containing 1 [Source:MGI Symbol;Acc:MGI:2441773]	1:7088920-7173628	+	319263	NM_183028			biological_process [GO:0008150];methylation [GO:0032259];cellular protein modification process [GO:0006464];protein methylation [GO:0006479]	transferase activity [GO:0016740];methyltransferase activity [GO:0008168];protein-L-isoaspartate (D-aspartate) O-methyltransferase activity [GO:0004719]	membrane [GO:0016020];cytoplasm [GO:0005737]	protein_coding
ENSMUSG00000009378	126.62	33.14	-3.32	4e-06	93	mus_musculus	ENSMUSG00000009378	Slc16a12	solute carrier family 16 (monocarboxylic acid transporters), member 12 [Source:MGI Symbol;Acc:MGI:2147716]	19:34668403-34747289	-	240638	NM_172838			transmembrane transport [GO:0055085];monocarboxylic acid transport [GO:0015718];creatine transmembrane transport [GO:0015881]	symporter activity [GO:0015293];monocarboxylic acid transmembrane transporter activity [GO:0008028];creatine transmembrane transporter activity [GO:0005308]	membrane [GO:0016020];integral component of membrane [GO:0016021];plasma membrane [GO:0005886];integral component of plasma membrane [GO:0005887]	protein_coding
ENSMUSG00000026393	485.33	125.88	-3.32	1.8e-05	93	mus_musculus	ENSMUSG00000026393	Nek7	NIMA (never in mitosis gene a)-related expressed kinase 7 [Source:MGI Symbol;Acc:MGI:1890645]	1:138482875-138620141	-	59125	NM_021605;NM_001311148			protein phosphorylation [GO:0006468];phosphorylation [GO:0016310];positive regulation of telomere maintenance via telomerase [GO:0032212];positive regulation of telomerase activity [GO:0051973];positive regulation of telomere capping [GO:1904355]	protein kinase activity [GO:0004672];ATP binding [GO:0005524];transferase activity [GO:0016740];metal ion binding [GO:0046872];nucleotide binding [GO:0000166];kinase activity [GO:0016301];protein serine/threonine kinase activity [GO:0004674];protein binding [GO:0005515]	nucleus [GO:0005634];nucleoplasm [GO:0005654];cytoplasm [GO:0005737];cytoskeleton [GO:0005856];microtubule organizing center [GO:0005815];spindle pole [GO:0000922]	protein_coding
ENSMUSG00000033364	104.57	24.54	-3.32	0.000278	93	mus_musculus	ENSMUSG00000033364	Usp37	ubiquitin specific peptidase 37 [Source:MGI Symbol;Acc:MGI:2442483]	1:74435511-74544284	-	319651	NM_001310662;NM_176972			proteolysis [GO:0006508];ubiquitin-dependent protein catabolic process [GO:0006511];protein deubiquitination [GO:0016579];G1/S transition of mitotic cell cycle [GO:0000082];cell cycle [GO:0007049];cell division [GO:0051301];protein K11-linked deubiquitination [GO:0035871];protein K48-linked deubiquitination [GO:0071108];regulation of DNA replication [GO:0006275]	hydrolase activity [GO:0016787];peptidase activity [GO:0008233];cysteine-type peptidase activity [GO:0008234];thiol-dependent ubiquitinyl hydrolase activity [GO:0036459];protein kinase binding [GO:0019901];thiol-dependent ubiquitin-specific protease activity [GO:0004843];cysteine-type endopeptidase activity [GO:0004197]	nucleus [GO:0005634]	protein_coding
ENSMUSG00000032407	275.41	63.21	-3.32	0.000581	93	mus_musculus	ENSMUSG00000032407	U2surp	U2 snRNP-associated SURP domain containing [Source:MGI Symbol;Acc:MGI:1915208]	9:95456898-95511996	-	67958	NM_001357974;NM_001357975;NM_001114977;NM_026476			biological_process [GO:0008150];RNA processing [GO:0006396]	nucleic acid binding [GO:0003676];RNA binding [GO:0003723]	nucleus [GO:0005634];nucleoplasm [GO:0005654]	protein_coding
ENSMUSG00000108053	5.54	0.36	-3.32	0.007821	93	mus_musculus	ENSMUSG00000108053		predicted gene, 43890 [Source:MGI Symbol;Acc:MGI:5690282]	6:83314145-83316943	-								TEC
ENSMUSG00000032344	4.23	0.4	-3.32	0.007875	93	mus_musculus	ENSMUSG00000032344	Mb21d1	Mab-21 domain containing 1 [Source:MGI Symbol;Acc:MGI:2442261]	9:78430526-78443237	-	214763	NM_173386;NR_125721			defense response to virus [GO:0051607];cellular response to DNA damage stimulus [GO:0006974];immune system process [GO:0002376];innate immune response [GO:0045087];positive regulation of type I interferon production [GO:0032481];cellular response to exogenous dsRNA [GO:0071360];paracrine signaling [GO:0038001];positive regulation of defense response to virus by host [GO:0002230];positive regulati…	transferase activity [GO:0016740];metal ion binding [GO:0046872];DNA binding [GO:0003677];nucleotide binding [GO:0000166];ATP binding [GO:0005524];chromatin binding [GO:0003682];protein binding [GO:0005515];GTP binding [GO:0005525];nucleotidyltransferase activity [GO:0016779];double-stranded DNA binding [GO:0003690];cyclic-GMP-AMP synthase activity [GO:0061501]	cytosol [GO:0005829];cytoplasm [GO:0005737]	protein_coding
ENSMUSG00000021583	1140.08	311.84	-3.31	0	93	mus_musculus	ENSMUSG00000021583	Erap1	endoplasmic reticulum aminopeptidase 1 [Source:MGI Symbol;Acc:MGI:1933403]	13:74639568-74693201	+	80898	NM_030711			proteolysis [GO:0006508];regulation of blood pressure [GO:0008217];signal transduction [GO:0007165];immune system process [GO:0002376];antigen processing and presentation of endogenous peptide antigen via MHC class I [GO:0019885];adaptive immune response [GO:0002250];cell-cell signaling [GO:0007267];peptide catabolic process [GO:0043171];positive regulation of angiogenesis [GO:0045766];membrane p…	zinc ion binding [GO:0008270];metal ion binding [GO:0046872];hydrolase activity [GO:0016787];peptidase activity [GO:0008233];metallopeptidase activity [GO:0008237];aminopeptidase activity [GO:0004177];endopeptidase activity [GO:0004175];metalloaminopeptidase activity [GO:0070006];peptide binding [GO:0042277];metalloexopeptidase activity [GO:0008235];tumor necrosis factor receptor binding [GO:0005…	membrane [GO:0016020];integral component of membrane [GO:0016021];endoplasmic reticulum membrane [GO:0005789];cytoplasm [GO:0005737];extracellular region [GO:0005576];plasma membrane [GO:0005886];intracellular membrane-bounded organelle [GO:0043231];endoplasmic reticulum [GO:0005783];endoplasmic reticulum lumen [GO:0005788]	protein_coding
ENSMUSG00000014074	147.68	38.19	-3.31	1e-05	93	mus_musculus	ENSMUSG00000014074	Rnf168	ring finger protein 168 [Source:MGI Symbol;Acc:MGI:1917488]	16:32277459-32301434	+	70238	NM_027355			chromatin organization [GO:0006325];DNA repair [GO:0006281];cellular response to DNA damage stimulus [GO:0006974];protein ubiquitination [GO:0016567];double-strand break repair [GO:0006302];ubiquitin-dependent protein catabolic process [GO:0006511];histone H2A monoubiquitination [GO:0035518];cellular response to UV [GO:0034644];response to ionizing radiation [GO:0010212];positive regulation of DN…	transferase activity [GO:0016740];metal ion binding [GO:0046872];ubiquitin-protein transferase activity [GO:0004842];chromatin binding [GO:0003682];histone binding [GO:0042393];nucleosome binding [GO:0031491];ubiquitin binding [GO:0043130];K63-linked polyubiquitin modification-dependent protein binding [GO:0070530]	nucleus [GO:0005634];nucleoplasm [GO:0005654];protein-containing complex [GO:0032991];cytosol [GO:0005829];site of double-strand break [GO:0035861];ubiquitin ligase complex [GO:0000151];DNA repair complex [GO:1990391]	protein_coding
ENSMUSG00000021022	167.96	43.83	-3.31	1e-05	93	mus_musculus	ENSMUSG00000021022	Ppp2r3c	protein phosphatase 2, regulatory subunit B'', gamma [Source:MGI Symbol;Acc:MGI:1930009]	12:55278991-55302998	-	59032	NM_021529			microtubule cytoskeleton organization [GO:0000226];activation of protein kinase activity [GO:0032147];spleen development [GO:0048536];B cell homeostasis [GO:0001782];regulation of mitochondrial depolarization [GO:0051900];positive regulation of B cell differentiation [GO:0045579];T cell homeostasis [GO:0043029];regulation of B cell activation [GO:0050864];regulation of antimicrobial humoral respo…	metal ion binding [GO:0046872];protein binding [GO:0005515]	nucleus [GO:0005634];Golgi apparatus [GO:0005794];cytosol [GO:0005829];cytoplasm [GO:0005737];centrosome [GO:0005813];spindle [GO:0005819]	protein_coding
ENSMUSG00000020362	470.38	120.66	-3.31	3.4e-05	93	mus_musculus	ENSMUSG00000020362	Cnot6	CCR4-NOT transcription complex, subunit 6 [Source:MGI Symbol;Acc:MGI:2144529]	11:49671503-49712723	-	104625	NM_001290741;NM_212484			nucleic acid phosphodiester bond hydrolysis [GO:0090305];regulation of transcription, DNA-templated [GO:0006355];transcription, DNA-templated [GO:0006351];RNA phosphodiester bond hydrolysis, exonucleolytic [GO:0090503];gene silencing by RNA [GO:0031047];positive regulation of cell proliferation [GO:0008284];nuclear-transcribed mRNA poly(A) tail shortening [GO:0000289];regulation of translation [G…	metal ion binding [GO:0046872];hydrolase activity [GO:0016787];RNA binding [GO:0003723];nuclease activity [GO:0004518];exonuclease activity [GO:0004527];poly(A)-specific ribonuclease activity [GO:0004535];exoribonuclease activity [GO:0004532]	nucleus [GO:0005634];cytoplasm [GO:0005737];CCR4-NOT complex [GO:0030014]	protein_coding
ENSMUSG00000017057	636.48	159.38	-3.31	0.0001	93	mus_musculus	ENSMUSG00000017057	Il13ra1	interleukin 13 receptor, alpha 1 [Source:MGI Symbol;Acc:MGI:105052]	X:36112110-36171259	+	16164	NM_133990			cytokine-mediated signaling pathway [GO:0019221];interleukin-13-mediated signaling pathway [GO:0035772]	cytokine receptor activity [GO:0004896];interleukin-13 receptor activity [GO:0016515]	membrane [GO:0016020];integral component of membrane [GO:0016021]	protein_coding
ENSMUSG00000030180	361.15	84.08	-3.31	0.000504	93	mus_musculus	ENSMUSG00000030180	Kdm5a	lysine (K)-specific demethylase 5A [Source:MGI Symbol;Acc:MGI:2136980]	6:120364124-120444574	+	214899	NM_145997			positive regulation of nucleic acid-templated transcription [GO:1903508];regulation of transcription, DNA-templated [GO:0006355];multicellular organism development [GO:0007275];oxidation-reduction process [GO:0055114];transcription, DNA-templated [GO:0006351];chromatin organization [GO:0006325];positive regulation of transcription, DNA-templated [GO:0045893];negative regulation of transcription b…	metal ion binding [GO:0046872];DNA binding [GO:0003677];oxidoreductase activity [GO:0016491];protein binding [GO:0005515];zinc ion binding [GO:0008270];dioxygenase activity [GO:0051213];histone binding [GO:0042393];DNA binding transcription factor activity [GO:0003700];transcription coactivator activity [GO:0003713];methylated histone binding [GO:0035064];chromatin binding [GO:0003682];chromatin …	nucleus [GO:0005634];nucleolus [GO:0005730];protein-DNA complex [GO:0032993];cyclin-dependent protein kinase activating kinase holoenzyme complex [GO:0019907]	protein_coding
ENSMUSG00000044763	236.75	54.4	-3.31	0.000554	93	mus_musculus	ENSMUSG00000044763	Trmt10c	tRNA methyltransferase 10C [Source:MGI Symbol;Acc:MGI:1196261]	16:56032609-56037819	-	52575	NM_029092			tRNA processing [GO:0008033];tRNA methylation [GO:0030488];methylation [GO:0032259];mRNA methylation [GO:0080009];positive regulation of mitochondrial translation [GO:0070131];mitochondrial RNA 5'-end processing [GO:0000964];mitochondrial tRNA processing [GO:0090646];mitochondrial tRNA 5'-end processing [GO:0097745];mitochondrial tRNA 3'-end processing [GO:1990180]	transferase activity [GO:0016740];methyltransferase activity [GO:0008168];tRNA binding [GO:0000049];tRNA (guanine-N1-)-methyltransferase activity [GO:0009019];tRNA (adenine-N1-)-methyltransferase activity [GO:0016429];tRNA (guanine(9)-N(1))-methyltransferase activity [GO:0052905];mRNA (adenine-N1-)-methyltransferase activity [GO:0061953]	nucleoplasm [GO:0005654];mitochondrion [GO:0005739];mitochondrial nucleoid [GO:0042645]	protein_coding
ENSMUSG00000016200	14.29	3.11	-3.31	0.000737	93	mus_musculus	ENSMUSG00000016200	Syt14	synaptotagmin XIV [Source:MGI Symbol;Acc:MGI:2444490]	1:192891233-193035775	-	329324	NM_181546;NM_001301370			vesicle fusion [GO:0006906]	protein homodimerization activity [GO:0042803];protein heterodimerization activity [GO:0046982];calcium ion binding [GO:0005509];phospholipid binding [GO:0005543];syntaxin binding [GO:0019905];clathrin binding [GO:0030276]	membrane [GO:0016020];integral component of membrane [GO:0016021];plasma membrane [GO:0005886]	protein_coding
ENSMUSG00000039704	169.99	35.01	-3.31	0.001843	93	mus_musculus	ENSMUSG00000039704	Lmbrd2	LMBR1 domain containing 2 [Source:MGI Symbol;Acc:MGI:2444173]	15:9140550-9202483	+	320506	NM_177178			biological_process [GO:0008150]	molecular_function [GO:0003674]	membrane [GO:0016020];integral component of membrane [GO:0016021]	protein_coding
ENSMUSG00000030486	6.88	1.17	-3.31	0.004499	93	mus_musculus	ENSMUSG00000030486	Zfp108	zinc finger protein 108 [Source:MGI Symbol;Acc:MGI:1891198]	7:24254794-24262445	+	54678	NM_018791			regulation of transcription, DNA-templated [GO:0006355];biological_process [GO:0008150]	metal ion binding [GO:0046872];molecular_function [GO:0003674];nucleic acid binding [GO:0003676]	intracellular [GO:0005622];cellular_component [GO:0005575]	protein_coding
ENSMUSG00000069014	3.91	0.18	-3.31	0.008069	93	mus_musculus	ENSMUSG00000069014		predicted gene 5641 [Source:MGI Symbol;Acc:MGI:3645731]	3:54481438-54482925	+								transcribed_processed_pseudogene
ENSMUSG00000022201	826.22	229.07	-3.3	0	93	mus_musculus	ENSMUSG00000022201	Zfr	zinc finger RNA binding protein [Source:MGI Symbol;Acc:MGI:1341890]	15:12117831-12185683	+	22763	NM_011767			multicellular organism development [GO:0007275]	zinc ion binding [GO:0008270];DNA binding [GO:0003677];nucleic acid binding [GO:0003676];RNA binding [GO:0003723]	nucleus [GO:0005634];cytoplasm [GO:0005737];chromosome [GO:0005694]	protein_coding
ENSMUSG00000009376	894.87	247.92	-3.3	0	93	mus_musculus	ENSMUSG00000009376	Met	met proto-oncogene [Source:MGI Symbol;Acc:MGI:96969]	6:17463800-17573980	+	17295	NM_008591			protein phosphorylation [GO:0006468];phosphorylation [GO:0016310];peptidyl-tyrosine phosphorylation [GO:0018108];transmembrane receptor protein tyrosine kinase signaling pathway [GO:0007169];endothelial cell morphogenesis [GO:0001886];positive regulation of microtubule polymerization [GO:0031116];negative regulation of Rho protein signal transduction [GO:0035024];positive regulation of transcript…	protein kinase activity [GO:0004672];ATP binding [GO:0005524];transferase activity [GO:0016740];nucleotide binding [GO:0000166];kinase activity [GO:0016301];protein tyrosine kinase activity [GO:0004713];transmembrane receptor protein tyrosine kinase activity [GO:0004714];protein phosphatase binding [GO:0019903];identical protein binding [GO:0042802]	membrane [GO:0016020];integral component of membrane [GO:0016021];basal plasma membrane [GO:0009925]	protein_coding
ENSMUSG00000024360	2208.33	612.21	-3.3	0	93	mus_musculus	ENSMUSG00000024360	Etf1	eukaryotic translation termination factor 1 [Source:MGI Symbol;Acc:MGI:2385071]	18:34902785-34932007	-	225363	NM_144866			translation [GO:0006412];protein methylation [GO:0006479];translational termination [GO:0006415];nuclear-transcribed mRNA catabolic process, nonsense-mediated decay [GO:0000184];viral process [GO:0016032]	translation release factor activity [GO:0003747];sequence-specific mRNA binding [GO:1990825]	cytoplasm [GO:0005737]	protein_coding
ENSMUSG00000041124	314.28	76.81	-3.3	0.0002	93	mus_musculus	ENSMUSG00000041124	Msantd4	Myb/SANT-like DNA-binding domain containing 4 with coiled-coils [Source:MGI Symbol;Acc:MGI:1925350]	9:4376562-4386870	+	78100	NM_145609			biological_process [GO:0008150]	molecular_function [GO:0003674]	nucleus [GO:0005634]	protein_coding
ENSMUSG00000024766	35.97	7.39	-3.3	0.001188	93	mus_musculus	ENSMUSG00000024766	Lipo3	lipase, member O3 [Source:MGI Symbol;Acc:MGI:2147592]	19:33517740-33761951	-	381236	NM_001013770			biological_process [GO:0008150];lipid metabolic process [GO:0006629];lipid catabolic process [GO:0016042]	molecular_function [GO:0003674];hydrolase activity [GO:0016787];hydrolase activity, acting on ester bonds [GO:0016788]	cellular_component [GO:0005575]	protein_coding
ENSMUSG00000039585	35.14	5.48	-3.3	0.005148	93	mus_musculus	ENSMUSG00000039585	Myo9a	myosin IXa [Source:MGI Symbol;Acc:MGI:107735]	9:59750896-59928866	+	270163	NM_173018			microtubule-based movement [GO:0007018];signal transduction [GO:0007165];intracellular signal transduction [GO:0035556];positive regulation of GTPase activity [GO:0043547];cell junction assembly [GO:0034329];establishment of epithelial cell apical/basal polarity [GO:0045198]	ATP binding [GO:0005524];metal ion binding [GO:0046872];microtubule motor activity [GO:0003777];GTPase activator activity [GO:0005096];nucleotide binding [GO:0000166];microtubule binding [GO:0008017];motor activity [GO:0003774];actin binding [GO:0003779]	myosin complex [GO:0016459];membrane [GO:0016020];integral component of membrane [GO:0016021]	protein_coding
ENSMUSG00000029761	5810.41	1658.76	-3.29	0	93	mus_musculus	ENSMUSG00000029761	Cald1	caldesmon 1 [Source:MGI Symbol;Acc:MGI:88250]	6:34598500-34775473	+	109624	NM_001347100;NM_145575			muscle contraction [GO:0006936];positive regulation of protein binding [GO:0032092];regulation of smooth muscle contraction [GO:0006940];actin filament bundle assembly [GO:0051017]	actin binding [GO:0003779];calmodulin binding [GO:0005516];myosin binding [GO:0017022]	membrane [GO:0016020];postsynaptic density [GO:0014069];neuronal cell body [GO:0043025];dendrite [GO:0030425];dendritic spine [GO:0043197];actin filament [GO:0005884];actin cap [GO:0030478];plasma membrane [GO:0005886];actin cytoskeleton [GO:0015629];intracellular membrane-bounded organelle [GO:0043231]	protein_coding
ENSMUSG00000040455	135.47	35.12	-3.29	2e-05	93	mus_musculus	ENSMUSG00000040455	Usp45	ubiquitin specific petidase 45 [Source:MGI Symbol;Acc:MGI:101850]	4:21767156-21837872	+	77593	NM_152825;NM_001290425			proteolysis [GO:0006508];ubiquitin-dependent protein catabolic process [GO:0006511];protein deubiquitination [GO:0016579];DNA repair [GO:0006281]	zinc ion binding [GO:0008270];metal ion binding [GO:0046872];hydrolase activity [GO:0016787];protein binding [GO:0005515];peptidase activity [GO:0008233];cysteine-type peptidase activity [GO:0008234];thiol-dependent ubiquitinyl hydrolase activity [GO:0036459];thiol-dependent ubiquitin-specific protease activity [GO:0004843]	nucleus [GO:0005634];cytoplasm [GO:0005737]	protein_coding
ENSMUSG00000021952	284.26	72.55	-3.29	5.4e-05	93	mus_musculus	ENSMUSG00000021952	Xpo4	exportin 4 [Source:MGI Symbol;Acc:MGI:1888526]	14:57577521-57665430	-	57258	NM_020506			positive regulation of protein export from nucleus [GO:0046827];protein transport [GO:0015031];protein export from nucleus [GO:0006611]	Ran GTPase binding [GO:0008536];nuclear export signal receptor activity [GO:0005049]	nucleoplasm [GO:0005654];cytosol [GO:0005829];nucleus [GO:0005634];cytoplasm [GO:0005737];nuclear pore [GO:0005643]	protein_coding
ENSMUSG00000052155	164.07	39.8	-3.29	0.00021	93	mus_musculus	ENSMUSG00000052155	Acvr2a	activin receptor IIA [Source:MGI Symbol;Acc:MGI:102806]	2:48814109-48903269	+	11480	NM_007396			protein phosphorylation [GO:0006468];positive regulation of transcription by RNA polymerase II [GO:0045944];spermatogenesis [GO:0007283];phosphorylation [GO:0016310];penile erection [GO:0043084];positive regulation of protein phosphorylation [GO:0001934];anterior/posterior pattern specification [GO:0009952];determination of left/right symmetry [GO:0007368];transmembrane receptor protein serine/th…	protein kinase activity [GO:0004672];ATP binding [GO:0005524];transferase activity [GO:0016740];metal ion binding [GO:0046872];nucleotide binding [GO:0000166];kinase activity [GO:0016301];protein serine/threonine kinase activity [GO:0004674];protein binding [GO:0005515];protein self-association [GO:0043621];transmembrane receptor protein serine/threonine kinase activity [GO:0004675];coreceptor ac…	membrane [GO:0016020];integral component of membrane [GO:0016021];cytoplasm [GO:0005737];cell surface [GO:0009986];receptor complex [GO:0043235];inhibin-betaglycan-ActRII complex [GO:0034673];plasma membrane [GO:0005886]	protein_coding
ENSMUSG00000022601	119.05	25.92	-3.29	0.001194	93	mus_musculus	ENSMUSG00000022601	Zbtb11	zinc finger and BTB domain containing 11 [Source:MGI Symbol;Acc:MGI:2443876]	16:55973883-56008913	+	271377	NM_173026			biological_process [GO:0008150]	molecular_function [GO:0003674];nucleic acid binding [GO:0003676]	nucleoplasm [GO:0005654]	protein_coding
ENSMUSG00000031715	320.41	65.33	-3.29	0.002256	93	mus_musculus	ENSMUSG00000031715	Smarca5	SWI/SNF related, matrix associated, actin dependent regulator of chromatin, subfamily a, member 5 [Source:MGI Symbol;Acc:MGI:1935129]	8:80698507-80739497	-	93762	NM_053124			chromatin organization [GO:0006325];positive regulation of transcription, DNA-templated [GO:0045893];ATP-dependent chromatin remodeling [GO:0043044];chromatin remodeling [GO:0006338];nucleosome assembly [GO:0006334];DNA-templated transcription, initiation [GO:0006352];nucleosome positioning [GO:0016584];cellular response to leukemia inhibitory factor [GO:1990830];chromatin assembly or disassembly…	ATP binding [GO:0005524];hydrolase activity [GO:0016787];DNA binding [GO:0003677];nucleic acid binding [GO:0003676];nucleotide binding [GO:0000166];protein binding [GO:0005515];ATPase activity [GO:0016887];helicase activity [GO:0004386];histone binding [GO:0042393];hydrolase activity, acting on acid anhydrides, in phosphorus-containing anhydrides [GO:0016818];nucleosome binding [GO:0031491]	nucleus [GO:0005634];RSF complex [GO:0031213];NURF complex [GO:0016589];condensed chromosome [GO:0000793];fibrillar center [GO:0001650];nucleoplasm [GO:0005654];nuclear replication fork [GO:0043596];ISWI-type complex [GO:0031010];chromatin silencing complex [GO:0005677]	protein_coding
ENSMUSG00000023921	376.48	102.02	-3.28	3e-06	93	mus_musculus	ENSMUSG00000023921	Mut	methylmalonyl-Coenzyme A mutase [Source:MGI Symbol;Acc:MGI:97239]	17:40934685-40961989	+	17850	NM_008650			metabolic process [GO:0008152];positive regulation of GTPase activity [GO:0043547];post-embryonic development [GO:0009791];homocysteine metabolic process [GO:0050667]	metal ion binding [GO:0046872];isomerase activity [GO:0016853];identical protein binding [GO:0042802];protein homodimerization activity [GO:0042803];catalytic activity [GO:0003824];GTPase activity [GO:0003924];cobalamin binding [GO:0031419];methylmalonyl-CoA mutase activity [GO:0004494];intramolecular transferase activity [GO:0016866];modified amino acid binding [GO:0072341]	mitochondrion [GO:0005739];mitochondrial matrix [GO:0005759]	protein_coding
ENSMUSG00000063334	184.97	48.08	-3.28	2.7e-05	93	mus_musculus	ENSMUSG00000063334	Krr1	KRR1, small subunit (SSU) processome component, homolog (yeast) [Source:MGI Symbol;Acc:MGI:1289274]	10:111972664-111988432	+	52705	NM_178610			rRNA processing [GO:0006364];ribosome biogenesis [GO:0042254];maturation of SSU-rRNA from tricistronic rRNA transcript (SSU-rRNA, 5.8S rRNA, LSU-rRNA) [GO:0000462]	nucleic acid binding [GO:0003676];RNA binding [GO:0003723]	nucleus [GO:0005634];intercellular bridge [GO:0045171];cytoplasm [GO:0005737];nucleolus [GO:0005730];small-subunit processome [GO:0032040]	protein_coding
ENSMUSG00000061778	323.71	80.91	-3.28	0.000149	93	mus_musculus	ENSMUSG00000061778	Mospd2	motile sperm domain containing 2 [Source:MGI Symbol;Acc:MGI:1924013]	X:164936169-164980375	-	76763	NM_001290523;NM_001290524;NM_029730			chemotaxis [GO:0006935];positive regulation of monocyte chemotaxis [GO:0090026];positive regulation of neutrophil chemotaxis [GO:0090023]	molecular_function [GO:0003674]	membrane [GO:0016020];integral component of membrane [GO:0016021];plasma membrane [GO:0005886];integral component of plasma membrane [GO:0005887]	protein_coding
ENSMUSG00000020463	183.28	34.6	-3.28	0.003429	93	mus_musculus	ENSMUSG00000020463	Ppp4r3b	protein phosphatase 4 regulatory subunit 3B [Source:MGI Symbol;Acc:MGI:2144474]	11:29172890-29220797	+	104570	NM_134034			protein dephosphorylation [GO:0006470];regulation of lipid metabolic process [GO:0019216];positive regulation of gluconeogenesis [GO:0045722]	protein binding [GO:0005515]	nucleus [GO:0005634];nucleoplasm [GO:0005654];cytoplasm [GO:0005737];cytoskeleton [GO:0005856];nuclear speck [GO:0016607];centrosome [GO:0005813];microtubule organizing center [GO:0005815];protein phosphatase 4 complex [GO:0030289]	protein_coding
ENSMUSG00000031309	275.23	72.65	-3.27	1.7e-05	93	mus_musculus	ENSMUSG00000031309	Rps6ka3	ribosomal protein S6 kinase polypeptide 3 [Source:MGI Symbol;Acc:MGI:104557]	X:159210307-159368244	+	110651	NM_001346675;NM_148945			protein phosphorylation [GO:0006468];intracellular signal transduction [GO:0035556];positive regulation of transcription by RNA polymerase II [GO:0045944];phosphorylation [GO:0016310];cell cycle [GO:0007049];apoptotic process [GO:0006915];negative regulation of cysteine-type endopeptidase activity involved in apoptotic process [GO:0043154];response to lipopolysaccharide [GO:0032496];toll-like rec…	protein kinase activity [GO:0004672];ATP binding [GO:0005524];transferase activity [GO:0016740];magnesium ion binding [GO:0000287];nucleotide binding [GO:0000166];kinase activity [GO:0016301];protein serine/threonine kinase activity [GO:0004674];protein binding [GO:0005515];protein kinase binding [GO:0019901];cysteine-type endopeptidase inhibitor activity involved in apoptotic process [GO:0043027]	nucleus [GO:0005634];cytoplasm [GO:0005737];intracellular [GO:0005622]	protein_coding
ENSMUSG00000030061	473.76	122.69	-3.27	5.6e-05	93	mus_musculus	ENSMUSG00000030061	Uba3	ubiquitin-like modifier activating enzyme 3 [Source:MGI Symbol;Acc:MGI:1341217]	6:97183670-97205647	-	22200	NM_001301857;NM_001111106;NM_001301858;NM_011666;NM_001301859			protein neddylation [GO:0045116];negative regulation of transcription, DNA-templated [GO:0045892];cell cycle [GO:0007049];mitotic cell cycle [GO:0000278];regulation of cell cycle [GO:0051726];endomitotic cell cycle [GO:0007113]	ATP binding [GO:0005524];ubiquitin-like modifier activating enzyme activity [GO:0008641];NEDD8 activating enzyme activity [GO:0019781];acid-amino acid ligase activity [GO:0016881];nucleotide binding [GO:0000166];identical protein binding [GO:0042802];protein heterodimerization activity [GO:0046982];protein binding [GO:0005515];ligase activity [GO:0016874];ligand-dependent nuclear receptor binding…	nucleus [GO:0005634];cytoplasm [GO:0005737]	protein_coding
ENSMUSG00000037730	97.63	23.97	-3.27	0.000148	93	mus_musculus	ENSMUSG00000037730	Mynn	myoneurin [Source:MGI Symbol;Acc:MGI:1931415]	3:30602065-30619873	+	80732	NM_001289622;NM_030557;NM_001289621;NM_001289623			regulation of transcription, DNA-templated [GO:0006355];transcription, DNA-templated [GO:0006351];cellular response to leukemia inhibitory factor [GO:1990830]	metal ion binding [GO:0046872];DNA binding [GO:0003677];nucleic acid binding [GO:0003676]	nucleus [GO:0005634]	protein_coding
ENSMUSG00000040464	173.66	42	-3.27	0.000307	93	mus_musculus	ENSMUSG00000040464	Gtpbp10	GTP-binding protein 10 (putative) [Source:MGI Symbol;Acc:MGI:2385599]	5:5537454-5559538	-	207704	NM_153116			biological_process [GO:0008150];ribosome biogenesis [GO:0042254]	nucleotide binding [GO:0000166];GTP binding [GO:0005525]	nucleus [GO:0005634];mitochondrion [GO:0005739];nucleolus [GO:0005730]	protein_coding
ENSMUSG00000026037	107.03	25.51	-3.27	0.000307	93	mus_musculus	ENSMUSG00000026037	Orc2	origin recognition complex, subunit 2 [Source:MGI Symbol;Acc:MGI:1328306]	1:58462771-58505109	-	18393	NM_001271526;NM_008765;NM_001025378			DNA replication [GO:0006260]	DNA replication origin binding [GO:0003688]	nucleus [GO:0005634];nucleoplasm [GO:0005654];nuclear chromosome, telomeric region [GO:0000784];centrosome [GO:0005813];chromatin [GO:0000785];origin recognition complex [GO:0000808];heterochromatin [GO:0000792];condensed chromosome inner kinetochore [GO:0000939];nuclear origin of replication recognition complex [GO:0005664]	protein_coding
ENSMUSG00000024276	114.04	23.83	-3.27	0.001998	93	mus_musculus	ENSMUSG00000024276	Zfp397	zinc finger protein 397 [Source:MGI Symbol;Acc:MGI:1916506]	18:23954692-23964673	+	69256	NM_027007			negative regulation of transcription, DNA-templated [GO:0045892];regulation of transcription, DNA-templated [GO:0006355];transcription, DNA-templated [GO:0006351]	protein homodimerization activity [GO:0042803];protein heterodimerization activity [GO:0046982];DNA binding transcription factor activity [GO:0003700];metal ion binding [GO:0046872];nucleic acid binding [GO:0003676]	nucleus [GO:0005634];cytosol [GO:0005829];microtubule cytoskeleton [GO:0015630];cytoplasm [GO:0005737];plasma membrane [GO:0005886];nucleolus [GO:0005730]	protein_coding
ENSMUSG00000035293	35.04	7	-3.27	0.002106	93	mus_musculus	ENSMUSG00000035293	G2e3	G2/M-phase specific E3 ubiquitin ligase [Source:MGI Symbol;Acc:MGI:2444298]	12:51348061-51376986	+	217558	NM_001015099;NM_001167963;NM_001167964			multicellular organism development [GO:0007275];protein ubiquitination [GO:0016567];apoptotic process [GO:0006915];blastocyst development [GO:0001824];protein polyubiquitination [GO:0000209];negative regulation of intrinsic apoptotic signaling pathway [GO:2001243]	transferase activity [GO:0016740];metal ion binding [GO:0046872];ubiquitin-protein transferase activity [GO:0004842];ubiquitin protein ligase activity [GO:0061630]	nucleus [GO:0005634];cytosol [GO:0005829];cytoplasm [GO:0005737];intracellular membrane-bounded organelle [GO:0043231];nucleolus [GO:0005730]	protein_coding
ENSMUSG00000069184	11.23	1.52	-3.27	0.006783	93	mus_musculus	ENSMUSG00000069184	Zfp72	zinc finger protein 72 [Source:MGI Symbol;Acc:MGI:3033356]	13:74369326-74390836	-	238722	NM_001081680			regulation of transcription, DNA-templated [GO:0006355];positive regulation by host of viral process [GO:0044794];positive regulation by host of viral release from host cell [GO:0044791]	metal ion binding [GO:0046872];nucleic acid binding [GO:0003676];DNA binding transcription factor activity [GO:0003700]	intracellular [GO:0005622];nucleus [GO:0005634]	protein_coding
ENSMUSG00000021109	716.91	197.47	-3.26	2e-06	93	mus_musculus	ENSMUSG00000021109	Hif1a	hypoxia inducible factor 1, alpha subunit [Source:MGI Symbol;Acc:MGI:106918]	12:73901375-73947530	+	15251	NM_001313920;NM_001313919;NM_010431			regulation of transcription, DNA-templated [GO:0006355];transcription, DNA-templated [GO:0006351];positive regulation of transcription by RNA polymerase II [GO:0045944];collagen metabolic process [GO:0032963];regulation of gene expression [GO:0010468];camera-type eye morphogenesis [GO:0048593];glucose homeostasis [GO:0042593];positive regulation of gene expression [GO:0010628];positive regulation…	DNA binding transcription factor activity [GO:0003700];protein dimerization activity [GO:0046983];DNA binding [GO:0003677];protein binding [GO:0005515];protein heterodimerization activity [GO:0046982];transcriptional activator activity, RNA polymerase II proximal promoter sequence-specific DNA binding [GO:0001077];transcriptional activator activity, RNA polymerase II transcription regulatory regi…	nucleus [GO:0005634];nucleoplasm [GO:0005654];nuclear body [GO:0016604];protein-containing complex [GO:0032991];cytosol [GO:0005829];cytoplasm [GO:0005737];nuclear speck [GO:0016607];axon cytoplasm [GO:1904115];motile cilium [GO:0031514];transcription factor complex [GO:0005667];RNA polymerase II transcription factor complex [GO:0090575]	protein_coding
ENSMUSG00000014496	494	131.49	-3.26	1.7e-05	93	mus_musculus	ENSMUSG00000014496	Ankrd28	ankyrin repeat domain 28 [Source:MGI Symbol;Acc:MGI:2145661]	14:31698768-31830651	-	105522	NM_001024604			biological_process [GO:0008150]		cellular_component [GO:0005575];nucleus [GO:0005634];nucleoplasm [GO:0005654]	protein_coding
ENSMUSG00000027427	250.02	65.51	-3.26	2.8e-05	93	mus_musculus	ENSMUSG00000027427	Polr3f	polymerase (RNA) III (DNA directed) polypeptide F [Source:MGI Symbol;Acc:MGI:1924086]	2:144527718-144541995	+	70408	NM_029763			defense response to virus [GO:0051607];immune system process [GO:0002376];innate immune response [GO:0045087];positive regulation of innate immune response [GO:0045089];positive regulation of interferon-beta production [GO:0032728];transcription by RNA polymerase III [GO:0006383]	DNA-directed 5'-3' RNA polymerase activity [GO:0003899];double-stranded DNA binding [GO:0003690];RNA polymerase III activity [GO:0001056]	nucleus [GO:0005634];DNA-directed RNA polymerase III complex [GO:0005666]	protein_coding
ENSMUSG00000040550	428.9	110.82	-3.26	6.7e-05	93	mus_musculus	ENSMUSG00000040550	Otud6b	OTU domain containing 6B [Source:MGI Symbol;Acc:MGI:1919451]	4:14809498-14826587	-	72201	NM_152812						protein_coding
ENSMUSG00000021428	186.87	47.52	-3.26	9.7e-05	93	mus_musculus	ENSMUSG00000021428	Riok1	RIO kinase 1 [Source:MGI Symbol;Acc:MGI:1918590]	13:38036995-38061433	+	71340	NM_024242			phosphorylation [GO:0016310];protein phosphorylation [GO:0006468];ribosome biogenesis [GO:0042254];positive regulation of rRNA processing [GO:2000234];ribosomal small subunit biogenesis [GO:0042274];maturation of SSU-rRNA [GO:0030490]	ATP binding [GO:0005524];transferase activity [GO:0016740];metal ion binding [GO:0046872];hydrolase activity [GO:0016787];nucleotide binding [GO:0000166];kinase activity [GO:0016301];protein serine/threonine kinase activity [GO:0004674]	cytosol [GO:0005829];cytoplasm [GO:0005737];preribosome, small subunit precursor [GO:0030688];methyltransferase complex [GO:0034708]	protein_coding
ENSMUSG00000026004	76.32	18.89	-3.26	0.000134	93	mus_musculus	ENSMUSG00000026004	Kansl1l	KAT8 regulatory NSL complex subunit 1-like [Source:MGI Symbol;Acc:MGI:1915941]	1:66719248-66817562	-	68691	NM_001122738;NM_001357156;NM_177645			biological_process [GO:0008150]		histone acetyltransferase complex [GO:0000123]	protein_coding
ENSMUSG00000026896	466.52	113.72	-3.26	0.000373	93	mus_musculus	ENSMUSG00000026896	Ifih1	interferon induced with helicase C domain 1 [Source:MGI Symbol;Acc:MGI:1918836]	2:62595798-62646255	-	71586	NM_027835;NM_001164477			defense response to virus [GO:0051607];immune system process [GO:0002376];innate immune response [GO:0045087];positive regulation of interferon-beta production [GO:0032728];protein sumoylation [GO:0016925];positive regulation of interferon-alpha production [GO:0032727];positive regulation of interferon-beta secretion [GO:0035549];MDA-5 signaling pathway [GO:0039530];positive regulation of respons…	ATP binding [GO:0005524];metal ion binding [GO:0046872];hydrolase activity [GO:0016787];DNA binding [GO:0003677];protein binding [GO:0005515];RNA binding [GO:0003723];nucleotide binding [GO:0000166];identical protein binding [GO:0042802];zinc ion binding [GO:0008270];double-stranded RNA binding [GO:0003725];helicase activity [GO:0004386];single-stranded RNA binding [GO:0003727];ribonucleoprotein …	nucleus [GO:0005634];cytoplasm [GO:0005737]	protein_coding
ENSMUSG00000084616	3.22	0	-3.26	0.008508	93	mus_musculus	ENSMUSG00000084616		predicted gene, 25047 [Source:MGI Symbol;Acc:MGI:5454824]	X:36363899-36364002	+								snRNA
ENSMUSG00000033813	743.26	206.33	-3.25	1e-06	93	mus_musculus	ENSMUSG00000033813	Tcea1	transcription elongation factor A (SII) 1 [Source:MGI Symbol;Acc:MGI:1196624]	1:4857814-4897909	+	21399	NM_001159750;NM_011541;NM_001159751			regulation of transcription, DNA-templated [GO:0006355];transcription, DNA-templated [GO:0006351];positive regulation of transcription by RNA polymerase II [GO:0045944];positive regulation of transcription, DNA-templated [GO:0045893];erythrocyte differentiation [GO:0030218]	zinc ion binding [GO:0008270];metal ion binding [GO:0046872];DNA binding [GO:0003677];nucleic acid binding [GO:0003676];protein binding [GO:0005515]	nucleus [GO:0005634];nucleoplasm [GO:0005654];nucleolus [GO:0005730];transcription factor TFIID complex [GO:0005669]	protein_coding
ENSMUSG00000036292	218.05	59.04	-3.25	6e-06	93	mus_musculus	ENSMUSG00000036292	Gramd1c	GRAM domain containing 1C [Source:MGI Symbol;Acc:MGI:2443024]	16:43980350-44063345	-	207798	NM_153528;NM_001172107			biological_process [GO:0008150]	molecular_function [GO:0003674]	membrane [GO:0016020];integral component of membrane [GO:0016021];cellular_component [GO:0005575]	protein_coding
ENSMUSG00000063281	187.78	48.3	-3.25	7.3e-05	93	mus_musculus	ENSMUSG00000063281	Zfp35	zinc finger protein 35 [Source:MGI Symbol;Acc:MGI:99179]	18:23989632-24005376	+	22694	NM_011755			regulation of transcription, DNA-templated [GO:0006355];multicellular organism development [GO:0007275];transcription, DNA-templated [GO:0006351];spermatogenesis [GO:0007283];cell differentiation [GO:0030154];inflammatory response to antigenic stimulus [GO:0002437];negative regulation of type 2 immune response [GO:0002829];negative regulation of T-helper 2 cell differentiation [GO:0045629]	metal ion binding [GO:0046872];DNA binding [GO:0003677];nucleic acid binding [GO:0003676];DNA binding transcription factor activity [GO:0003700];transcription regulatory region sequence-specific DNA binding [GO:0000976]	nucleus [GO:0005634]	protein_coding
ENSMUSG00000026107	1270.4	328.46	-3.25	8.6e-05	93	mus_musculus	ENSMUSG00000026107	Nabp1	nucleic acid binding protein 1 [Source:MGI Symbol;Acc:MGI:1923258]	1:51465862-51478425	-	109019	NM_028696;NM_001310549;NM_001310548			DNA repair [GO:0006281];cellular response to DNA damage stimulus [GO:0006974];double-strand break repair via homologous recombination [GO:0000724];response to ionizing radiation [GO:0010212];mitotic cell cycle checkpoint [GO:0007093]	DNA binding [GO:0003677];single-stranded DNA binding [GO:0003697];RNA binding [GO:0003723]	nucleus [GO:0005634];nucleoplasm [GO:0005654];cytosol [GO:0005829];nuclear chromosome, telomeric region [GO:0000784];SOSS complex [GO:0070876]	protein_coding
ENSMUSG00000029202	456.08	108.11	-3.25	0.000686	93	mus_musculus	ENSMUSG00000029202	Pds5a	PDS5 cohesin associated factor A [Source:MGI Symbol;Acc:MGI:1918771]	5:65605721-65698273	-	71521	NM_001081321			mitotic sister chromatid cohesion [GO:0007064];negative regulation of DNA replication [GO:0008156]		chromatin [GO:0000785];nucleoplasm [GO:0005654];plasma membrane [GO:0005886]	protein_coding
ENSMUSG00000035158	37.33	8.34	-3.25	0.000693	93	mus_musculus	ENSMUSG00000035158	Mitf	melanogenesis associated transcription factor [Source:MGI Symbol;Acc:MGI:104554]	6:97807052-98021349	+	17342	NM_001113198;NM_001178049;NM_008601			positive regulation of transcription by RNA polymerase II [GO:0045944];regulation of transcription, DNA-templated [GO:0006355];regulation of gene expression [GO:0010468];transcription by RNA polymerase II [GO:0006366];multicellular organism development [GO:0007275];transcription, DNA-templated [GO:0006351];regulation of transcription by RNA polymerase II [GO:0006357];positive regulation of gene e…	DNA binding transcription factor activity [GO:0003700];DNA binding [GO:0003677];protein binding [GO:0005515];chromatin binding [GO:0003682];protein dimerization activity [GO:0046983];RNA polymerase II proximal promoter sequence-specific DNA binding [GO:0000978];transcriptional activator activity, RNA polymerase II proximal promoter sequence-specific DNA binding [GO:0001077];sequence-specific DNA …	nucleus [GO:0005634];protein-containing complex [GO:0032991]	protein_coding
ENSMUSG00000115124	16.15	3.97	-3.25	0.000723	93	mus_musculus	ENSMUSG00000115124		predicted gene, 49201 [Source:MGI Symbol;Acc:MGI:6118649]	14:34230619-34231728	-								lincRNA
ENSMUSG00000021549	123.4	26.93	-3.25	0.001617	93	mus_musculus	ENSMUSG00000021549	Rasa1	RAS p21 protein activator 1 [Source:MGI Symbol;Acc:MGI:97860]	13:85214780-85289130	-	218397	NM_145452			signal transduction [GO:0007165];positive regulation of GTPase activity [GO:0043547];regulation of GTPase activity [GO:0043087];negative regulation of Ras protein signal transduction [GO:0046580];positive regulation of protein phosphorylation [GO:0001934];response to drug [GO:0042493];positive regulation of peptidyl-tyrosine phosphorylation [GO:0050731];negative regulation of cell-matrix adhesion…	GTPase activator activity [GO:0005096];protein binding [GO:0005515];protein-containing complex binding [GO:0044877];receptor tyrosine kinase binding [GO:0030971];transcription factor binding [GO:0008134];ion channel binding [GO:0044325];phosphotyrosine residue binding [GO:0001784];signaling receptor binding [GO:0005102];platelet-derived growth factor receptor binding [GO:0005161];kinase binding […	cytosol [GO:0005829];cytoplasm [GO:0005737];plasma membrane [GO:0005886];membrane [GO:0016020];nuclear membrane [GO:0031965];ruffle [GO:0001726];intrinsic component of the cytoplasmic side of the plasma membrane [GO:0031235]	protein_coding
ENSMUSG00000103046	11.32	1.84	-3.25	0.003931	93	mus_musculus	ENSMUSG00000103046		predicted gene, 37309 [Source:MGI Symbol;Acc:MGI:5610537]	1:38992678-38994316	+								TEC
ENSMUSG00000038608	5.69	0.83	-3.25	0.006228	93	mus_musculus	ENSMUSG00000038608	Dock10	dedicator of cytokinesis 10 [Source:MGI Symbol;Acc:MGI:2146320]	1:80501073-80758527	-	210293	NM_175291;NM_001285927			small GTPase mediated signal transduction [GO:0007264];regulation of cell migration [GO:0030334]	guanyl-nucleotide exchange factor activity [GO:0005085]	nucleus [GO:0005634];nucleoplasm [GO:0005654];cytoplasm [GO:0005737];cytosol [GO:0005829];intracellular [GO:0005622]	protein_coding
ENSMUSG00000025609	753.77	210.73	-3.24	1e-06	93	mus_musculus	ENSMUSG00000025609	Mkln1	muskelin 1, intracellular mediator containing kelch motifs [Source:MGI Symbol;Acc:MGI:1351638]	6:31398735-31516811	+	27418	NM_013791			actin cytoskeleton reorganization [GO:0031532];regulation of cell shape [GO:0008360];cell-matrix adhesion [GO:0007160]	protein binding [GO:0005515];identical protein binding [GO:0042802]	cytoplasm [GO:0005737];cell projection [GO:0042995];cytosol [GO:0005829];cell cortex [GO:0005938];ruffle [GO:0001726]	protein_coding
ENSMUSG00000026333	86.72	21.68	-3.24	0.000126	93	mus_musculus	ENSMUSG00000026333	Gin1	gypsy retrotransposon integrase 1 [Source:MGI Symbol;Acc:MGI:2182036]	1:97770172-97793709	+	252876	NM_026250;NM_001310773			DNA integration [GO:0015074]	nucleic acid binding [GO:0003676]		protein_coding
ENSMUSG00000038024	238.11	59.57	-3.24	0.000234	93	mus_musculus	ENSMUSG00000038024	Dennd4c	DENN/MADD domain containing 4C [Source:MGI Symbol;Acc:MGI:1914769]	4:86748555-86850603	+	329877	NM_184088			protein transport [GO:0015031];cellular response to insulin stimulus [GO:0032869];protein localization to plasma membrane [GO:0072659]	guanyl-nucleotide exchange factor activity [GO:0005085];Rab guanyl-nucleotide exchange factor activity [GO:0017112]	membrane [GO:0016020];plasma membrane [GO:0005886];Golgi apparatus [GO:0005794];cytosol [GO:0005829];cytoplasm [GO:0005737];cytoplasmic vesicle membrane [GO:0030659];cytoplasmic vesicle [GO:0031410];intracellular membrane-bounded organelle [GO:0043231];retromer complex [GO:0030904];insulin-responsive compartment [GO:0032593]	protein_coding
ENSMUSG00000028212	7.59	1.05	-3.24	0.005674	93	mus_musculus	ENSMUSG00000028212	Ccne2	cyclin E2 [Source:MGI Symbol;Acc:MGI:1329034]	4:11191351-11204779	+	12448	NM_009830;NM_001282943;NM_001037134			regulation of cell cycle [GO:0051726];G1/S transition of mitotic cell cycle [GO:0000082];regulation of protein kinase activity [GO:0045859];cell cycle [GO:0007049];cell division [GO:0051301];telomere maintenance [GO:0000723];synapsis [GO:0007129];DNA replication initiation [GO:0006270];regulation of cellular protein localization [GO:1903827];chromosome organization involved in meiotic cell cycle …	protein kinase binding [GO:0019901];cyclin-dependent protein serine/threonine kinase regulator activity [GO:0016538]	nucleus [GO:0005634];cyclin E2-CDK2 complex [GO:0097135]	protein_coding
ENSMUSG00000025004	1448.18	205.78	-3.24	0.007708	93	mus_musculus	ENSMUSG00000025004	Cyp2c40	cytochrome P450, family 2, subfamily c, polypeptide 40 [Source:MGI Symbol;Acc:MGI:1306815]	19:39767071-39812814	-	13099	NM_010004			oxidation-reduction process [GO:0055114]	iron ion binding [GO:0005506];oxidoreductase activity, acting on paired donors, with incorporation or reduction of molecular oxygen [GO:0016705];heme binding [GO:0020037];metal ion binding [GO:0046872];monooxygenase activity [GO:0004497];oxidoreductase activity [GO:0016491]	membrane [GO:0016020];integral component of membrane [GO:0016021]	protein_coding
ENSMUSG00000049421	146.72	36.38	-3.23	0.000281	93	mus_musculus	ENSMUSG00000049421	Zfp260	zinc finger protein 260 [Source:MGI Symbol;Acc:MGI:1347071]	7:30094777-30107622	+	26466	NM_011981			regulation of transcription, DNA-templated [GO:0006355];multicellular organism development [GO:0007275];transcription, DNA-templated [GO:0006351]	metal ion binding [GO:0046872];DNA binding [GO:0003677];nucleic acid binding [GO:0003676];DNA binding transcription factor activity [GO:0003700]	nucleus [GO:0005634];nucleoplasm [GO:0005654];cytosol [GO:0005829]	protein_coding
ENSMUSG00000024943	144.13	29.3	-3.23	0.003015	93	mus_musculus	ENSMUSG00000024943	Smc5	structural maintenance of chromosomes 5 [Source:MGI Symbol;Acc:MGI:2385088]	19:23206451-23273897	-	226026	NM_001252684;NM_153808;NM_001252685			DNA repair [GO:0006281];cellular response to DNA damage stimulus [GO:0006974];double-strand break repair via homologous recombination [GO:0000724];cell cycle [GO:0007049];cell division [GO:0051301];DNA recombination [GO:0006310];sister chromatid cohesion [GO:0007062];positive regulation of chromosome segregation [GO:0051984];cellular senescence [GO:0090398];telomere maintenance via recombination …	molecular_function [GO:0003674];nucleotide binding [GO:0000166];ATP binding [GO:0005524]	nucleus [GO:0005634];chromosome [GO:0005694];cell junction [GO:0030054];nuclear speck [GO:0016607];Smc5-Smc6 complex [GO:0030915];site of double-strand break [GO:0035861];PML body [GO:0016605];chromosome, telomeric region [GO:0000781];interchromatin granule [GO:0035061];sex chromosome [GO:0000803]	protein_coding
ENSMUSG00000051444	9.28	1.51	-3.23	0.003981	93	mus_musculus	ENSMUSG00000051444	Bbs12	Bardet-Biedl syndrome 12 (human) [Source:MGI Symbol;Acc:MGI:2686651]	3:37312554-37321453	+	241950	NM_001008502;NM_001255992			photoreceptor cell maintenance [GO:0045494];intraciliary transport [GO:0042073];eating behavior [GO:0042755];negative regulation of fat cell differentiation [GO:0045599];chaperone-mediated protein folding [GO:0061077];chaperone-mediated protein complex assembly [GO:0051131];'de novo' protein folding [GO:0006458]	ATP binding [GO:0005524];unfolded protein binding [GO:0051082];protein binding involved in protein folding [GO:0044183]	cell projection [GO:0042995];cilium [GO:0005929];chaperonin-containing T-complex [GO:0005832]	protein_coding
ENSMUSG00000005802	478.6	130.69	-3.22	1e-05	93	mus_musculus	ENSMUSG00000005802	Slc30a4	solute carrier family 30 (zinc transporter), member 4 [Source:MGI Symbol;Acc:MGI:1345282]	2:122681233-122702663	-	22785	NM_011774;NM_001290993			transmembrane transport [GO:0055085];ion transport [GO:0006811];cation transport [GO:0006812];zinc ion transmembrane transport [GO:0071577];cation transmembrane transport [GO:0098655];response to toxic substance [GO:0009636];zinc ion transport [GO:0006829];response to zinc ion [GO:0010043];zinc ion homeostasis [GO:0055069];regulation of sequestering of zinc ion [GO:0061088]	cation transmembrane transporter activity [GO:0008324];zinc ion transmembrane transporter activity [GO:0005385]	membrane [GO:0016020];integral component of membrane [GO:0016021];cytoplasm [GO:0005737];cytoplasmic vesicle [GO:0031410];endosome [GO:0005768];lysosome [GO:0005764];lysosomal membrane [GO:0005765];late endosome [GO:0005770];late endosome membrane [GO:0031902];endosome membrane [GO:0010008]	protein_coding
ENSMUSG00000031613	298.26	80.45	-3.22	1.6e-05	93	mus_musculus	ENSMUSG00000031613	Hpgd	hydroxyprostaglandin dehydrogenase 15 (NAD) [Source:MGI Symbol;Acc:MGI:108085]	8:56294585-56321043	+	15446	NM_008278			oxidation-reduction process [GO:0055114];lipid metabolic process [GO:0006629];fatty acid metabolic process [GO:0006631];transforming growth factor beta receptor signaling pathway [GO:0007179];positive regulation of apoptotic process [GO:0043065];female pregnancy [GO:0007565];response to ethanol [GO:0045471];prostaglandin metabolic process [GO:0006693];negative regulation of cell cycle [GO:0045786…	catalytic activity [GO:0003824];protein homodimerization activity [GO:0042803];oxidoreductase activity [GO:0016491];NAD binding [GO:0051287];NAD+ binding [GO:0070403];prostaglandin E receptor activity [GO:0004957];15-hydroxyprostaglandin dehydrogenase (NAD+) activity [GO:0016404]	extracellular space [GO:0005615];nucleoplasm [GO:0005654];cytosol [GO:0005829];cytoplasm [GO:0005737];basolateral plasma membrane [GO:0016323]	protein_coding
ENSMUSG00000034998	201.52	51.65	-3.22	0.000121	93	mus_musculus	ENSMUSG00000034998	Foxn2	forkhead box N2 [Source:MGI Symbol;Acc:MGI:1347478]	17:88440711-88490533	+	14236	NM_001355742;NM_180974			regulation of transcription, DNA-templated [GO:0006355];skeletal muscle cell differentiation [GO:0035914];positive regulation of transcription, DNA-templated [GO:0045893]	DNA binding transcription factor activity [GO:0003700];DNA binding [GO:0003677];sequence-specific DNA binding [GO:0043565]	nucleus [GO:0005634];intracellular membrane-bounded organelle [GO:0043231]	protein_coding
ENSMUSG00000037646	399.97	96.82	-3.22	0.000654	93	mus_musculus	ENSMUSG00000037646	Vps13b	vacuolar protein sorting 13B [Source:MGI Symbol;Acc:MGI:1916380]	15:35371160-35931229	+	666173	NM_177151			biological_process [GO:0008150];protein transport [GO:0015031]	molecular_function [GO:0003674]	cellular_component [GO:0005575]	protein_coding
ENSMUSG00000019943	437.03	100.05	-3.22	0.001343	93	mus_musculus	ENSMUSG00000019943	Atp2b1	ATPase, Ca++ transporting, plasma membrane 1 [Source:MGI Symbol;Acc:MGI:104653]	10:98914406-99026143	+	67972	NM_026482			calcium ion transmembrane transport [GO:0070588];ATP hydrolysis coupled cation transmembrane transport [GO:0099132];ion transport [GO:0006811];calcium ion transport [GO:0006816];regulation of cytosolic calcium ion concentration [GO:0051480];calcium ion export across plasma membrane [GO:1990034];neural retina development [GO:0003407];cellular calcium ion homeostasis [GO:0006874];brain development …	ATP binding [GO:0005524];calcium-transporting ATPase activity [GO:0005388];metal ion binding [GO:0046872];hydrolase activity [GO:0016787];protein binding [GO:0005515];nucleotide binding [GO:0000166];calmodulin binding [GO:0005516];PDZ domain binding [GO:0030165];calcium ion transmembrane transporter activity [GO:0015085]	integral component of membrane [GO:0016021];membrane [GO:0016020];plasma membrane [GO:0005886];nucleus [GO:0005634];cell junction [GO:0030054];synapse [GO:0045202];apical plasma membrane [GO:0016324];apical part of cell [GO:0045177];integral component of plasma membrane [GO:0005887];basolateral plasma membrane [GO:0016323];membrane raft [GO:0045121];intracellular membrane-bounded organelle [GO:00…	protein_coding
ENSMUSG00000012640	82.65	17.66	-3.22	0.002259	93	mus_musculus	ENSMUSG00000012640	Zfp715	zinc finger protein 715 [Source:MGI Symbol;Acc:MGI:1917180]	7:43296197-43313294	-	69930	NM_001357812;NM_001357811;NM_027264			regulation of transcription, DNA-templated [GO:0006355];transcription by RNA polymerase II [GO:0006366];positive regulation of transcription by RNA polymerase II [GO:0045944];negative regulation of transcription by RNA polymerase II [GO:0000122]	metal ion binding [GO:0046872];nucleic acid binding [GO:0003676];RNA polymerase II regulatory region sequence-specific DNA binding [GO:0000977];transcriptional activator activity, RNA polymerase II transcription regulatory region sequence-specific DNA binding [GO:0001228];transcriptional repressor activity, RNA polymerase II transcription regulatory region sequence-specific DNA binding [GO:000122…	intracellular [GO:0005622];nucleoplasm [GO:0005654];cytosol [GO:0005829];intermediate filament cytoskeleton [GO:0045111]	protein_coding
ENSMUSG00000049164	70.86	13.86	-3.22	0.003697	93	mus_musculus	ENSMUSG00000049164	Zfp518a	zinc finger protein 518A [Source:MGI Symbol;Acc:MGI:1919922]	19:40894705-40917947	+	72672	NM_028319			regulation of transcription, DNA-templated [GO:0006355];transcription, DNA-templated [GO:0006351];regulation of transcription by RNA polymerase II [GO:0006357]	metal ion binding [GO:0046872];DNA binding [GO:0003677];nucleic acid binding [GO:0003676];RNA polymerase II transcription factor activity, sequence-specific DNA binding [GO:0000981]	nucleus [GO:0005634]	protein_coding
ENSMUSG00000066232	1204.24	220.88	-3.22	0.005146	93	mus_musculus	ENSMUSG00000066232	Ipo7	importin 7 [Source:MGI Symbol;Acc:MGI:2152414]	7:110018274-110056609	+	233726	NM_181517			protein transport [GO:0015031];intracellular protein transport [GO:0006886];signal transduction [GO:0007165];innate immune response [GO:0045087];protein import into nucleus [GO:0006606]	protein binding [GO:0005515];histone binding [GO:0042393];Ran GTPase binding [GO:0008536];SMAD binding [GO:0046332];protein transporter activity [GO:0008565]	nucleus [GO:0005634];nucleoplasm [GO:0005654];cytosol [GO:0005829];cytoplasm [GO:0005737];nuclear envelope [GO:0005635];intracellular [GO:0005622]	protein_coding
ENSMUSG00000021796	388.08	105.24	-3.21	1.8e-05	93	mus_musculus	ENSMUSG00000021796	Bmpr1a	bone morphogenetic protein receptor, type 1A [Source:MGI Symbol;Acc:MGI:1338938]	14:34410734-34503341	-	12166	NM_009758			positive regulation of cardiac muscle cell proliferation [GO:0060045];outflow tract morphogenesis [GO:0003151];positive regulation of vascular smooth muscle cell proliferation [GO:1904707];positive regulation of transcription by RNA polymerase II [GO:0045944];protein phosphorylation [GO:0006468];phosphorylation [GO:0016310];positive regulation of transcription, DNA-templated [GO:0045893];in utero…	protein kinase activity [GO:0004672];ATP binding [GO:0005524];transferase activity [GO:0016740];metal ion binding [GO:0046872];protein binding [GO:0005515];nucleotide binding [GO:0000166];protein homodimerization activity [GO:0042803];kinase activity [GO:0016301];protein serine/threonine kinase activity [GO:0004674];SMAD binding [GO:0046332];transmembrane receptor protein serine/threonine kinase …	membrane [GO:0016020];integral component of membrane [GO:0016021];external side of plasma membrane [GO:0009897];plasma membrane [GO:0005886];neuronal cell body [GO:0043025];dendrite [GO:0030425];caveola [GO:0005901]	protein_coding
ENSMUSG00000040170	26.19	6.61	-3.21	0.000191	93	mus_musculus	ENSMUSG00000040170	Fmo2	flavin containing monooxygenase 2 [Source:MGI Symbol;Acc:MGI:1916776]	1:162874317-162898726	-	55990	NM_001360914;NM_001360913;NM_018881			oxidation-reduction process [GO:0055114];drug metabolic process [GO:0017144];xenobiotic metabolic process [GO:0006805];toxin metabolic process [GO:0009404];organic acid metabolic process [GO:0006082];NADPH oxidation [GO:0070995];NADP metabolic process [GO:0006739];oxygen metabolic process [GO:0072592]	monooxygenase activity [GO:0004497];oxidoreductase activity [GO:0016491];flavin adenine dinucleotide binding [GO:0050660];NADP binding [GO:0050661];N,N-dimethylaniline monooxygenase activity [GO:0004499]	membrane [GO:0016020];integral component of membrane [GO:0016021];endoplasmic reticulum [GO:0005783];endoplasmic reticulum membrane [GO:0005789];intracellular membrane-bounded organelle [GO:0043231];organelle membrane [GO:0031090]	protein_coding
ENSMUSG00000029629	121.39	30.71	-3.21	0.000219	93	mus_musculus	ENSMUSG00000029629	Phf14	PHD finger protein 14 [Source:MGI Symbol;Acc:MGI:1923539]	6:11907809-12081205	+	75725	NM_029404;NM_001168382			negative regulation of transcription by RNA polymerase II [GO:0000122];negative regulation of cell proliferation [GO:0008285];lung alveolus development [GO:0048286];negative regulation of mesenchymal cell proliferation [GO:0072201];negative regulation of platelet-derived growth factor receptor-alpha signaling pathway [GO:2000584];negative regulation of mesenchymal cell proliferation involved in l…	metal ion binding [GO:0046872];molecular_function [GO:0003674]	nucleus [GO:0005634]	protein_coding
ENSMUSG00000004535	806.93	200.16	-3.21	0.000474	93	mus_musculus	ENSMUSG00000004535	Tax1bp1	Tax1 (human T cell leukemia virus type I) binding protein 1 [Source:MGI Symbol;Acc:MGI:1289308]	6:52713729-52766780	+	52440	NM_025816			apoptotic process [GO:0006915];negative regulation of apoptotic process [GO:0043066];negative regulation of NF-kappaB transcription factor activity [GO:0032088]	metal ion binding [GO:0046872];protein binding [GO:0005515];ubiquitin binding [GO:0043130];kinase binding [GO:0019900]		protein_coding
ENSMUSG00000054737	26.54	4.43	-3.21	0.005839	93	mus_musculus	ENSMUSG00000054737	Zfp182	zinc finger protein 182 [Source:MGI Symbol;Acc:MGI:2442220]	X:21028939-21062316	-	319535	NM_001013387;NM_001111076			regulation of transcription, DNA-templated [GO:0006355]	metal ion binding [GO:0046872];nucleic acid binding [GO:0003676]	intracellular [GO:0005622]	protein_coding
ENSMUSG00000033777	5.42	0.69	-3.21	0.00741	93	mus_musculus	ENSMUSG00000033777	Tlr13	toll-like receptor 13 [Source:MGI Symbol;Acc:MGI:3045213]	X:106143204-106160493	+	279572	NM_205820			signal transduction [GO:0007165];immune system process [GO:0002376];innate immune response [GO:0045087];inflammatory response [GO:0006954];response to virus [GO:0009615];regulation of MAPK cascade [GO:0043408];MyD88-dependent toll-like receptor signaling pathway [GO:0002755];toll-like receptor 13 signaling pathway [GO:0034178]	protein binding [GO:0005515];RNA binding [GO:0003723];protein homodimerization activity [GO:0042803];identical protein binding [GO:0042802];rRNA binding [GO:0019843]	membrane [GO:0016020];integral component of membrane [GO:0016021];cytoplasm [GO:0005737];endosome [GO:0005768];integral component of plasma membrane [GO:0005887];endosome membrane [GO:0010008]	protein_coding
ENSMUSG00000041058	402.18	113.36	-3.2	1e-06	93	mus_musculus	ENSMUSG00000041058	Wwp1	WW domain containing E3 ubiquitin protein ligase 1 [Source:MGI Symbol;Acc:MGI:1861728]	4:19608303-19708993	-	107568	NM_001355222;NR_074089;NM_177327;NM_001276292;NR_074090			ubiquitin-dependent protein catabolic process [GO:0006511];protein ubiquitination [GO:0016567];negative regulation of transcription, DNA-templated [GO:0045892];proteasome-mediated ubiquitin-dependent protein catabolic process [GO:0043161];T cell differentiation [GO:0030217];lung development [GO:0030324]	transferase activity [GO:0016740];ubiquitin protein ligase activity [GO:0061630];ubiquitin-protein transferase activity [GO:0004842];protein binding [GO:0005515]	membrane [GO:0016020];plasma membrane [GO:0005886];nucleus [GO:0005634];cytoplasm [GO:0005737];cytosol [GO:0005829]	protein_coding
ENSMUSG00000029403	91.35	24.75	-3.2	1.9e-05	93	mus_musculus	ENSMUSG00000029403	Cdkl2	cyclin-dependent kinase-like 2 (CDC2-related kinase) [Source:MGI Symbol;Acc:MGI:1858227]	5:92006074-92043883	-	53886	NM_177270;NM_016912;NM_001276315			protein phosphorylation [GO:0006468];phosphorylation [GO:0016310];regulation of cell cycle [GO:0051726]	protein kinase activity [GO:0004672];ATP binding [GO:0005524];transferase activity [GO:0016740];nucleotide binding [GO:0000166];kinase activity [GO:0016301];protein serine/threonine kinase activity [GO:0004674];cyclin-dependent protein serine/threonine kinase activity [GO:0004693]	nucleus [GO:0005634];cytoplasm [GO:0005737];centrosome [GO:0005813]	protein_coding
ENSMUSG00000035933	121.62	32.62	-3.2	2.2e-05	93	mus_musculus	ENSMUSG00000035933	Cog5	component of oligomeric golgi complex 5 [Source:MGI Symbol;Acc:MGI:2145130]	12:31654869-31937630	+	238123	NM_001163126			protein transport [GO:0015031];intra-Golgi vesicle-mediated transport [GO:0006891];inter-Golgi cisterna vesicle-mediated transport [GO:0048219]	molecular_function [GO:0003674]	membrane [GO:0016020];Golgi membrane [GO:0000139];Golgi apparatus [GO:0005794];nucleoplasm [GO:0005654];cytoplasm [GO:0005737];Golgi transport complex [GO:0017119];cytosol [GO:0005829]	protein_coding
ENSMUSG00000051329	204.88	54.73	-3.2	4e-05	93	mus_musculus	ENSMUSG00000051329	Nup160	nucleoporin 160 [Source:MGI Symbol;Acc:MGI:1926227]	2:90677215-90736328	+	59015	NM_021512			protein transport [GO:0015031];mRNA transport [GO:0051028];mRNA export from nucleus [GO:0006406]	structural constituent of nuclear pore [GO:0017056]	nucleus [GO:0005634];nuclear pore [GO:0005643];kinetochore [GO:0000776];nuclear pore outer ring [GO:0031080]	protein_coding
ENSMUSG00000026377	1591.2	423.53	-3.2	7.8e-05	93	mus_musculus	ENSMUSG00000026377	Nifk	nucleolar protein interacting with the FHA domain of MKI67 [Source:MGI Symbol;Acc:MGI:1915199]	1:118321839-118333822	+	67949	NM_026472				nucleic acid binding [GO:0003676];RNA binding [GO:0003723]	nucleus [GO:0005634];nucleoplasm [GO:0005654];cytoplasm [GO:0005737];chromosome [GO:0005694];nucleolus [GO:0005730];condensed nuclear chromosome [GO:0000794]	protein_coding
ENSMUSG00000059263	1081.88	285.98	-3.2	0.000107	93	mus_musculus	ENSMUSG00000059263	Usp47	ubiquitin specific peptidase 47 [Source:MGI Symbol;Acc:MGI:1922246]	7:112023504-112111661	+	74996	NM_133758;NM_177249			proteolysis [GO:0006508];ubiquitin-dependent protein catabolic process [GO:0006511];protein deubiquitination [GO:0016579];DNA repair [GO:0006281];cellular response to DNA damage stimulus [GO:0006974];negative regulation of transcription, DNA-templated [GO:0045892];response to drug [GO:0042493];negative regulation of apoptotic process [GO:0043066];base-excision repair [GO:0006284];positive regulat…	hydrolase activity [GO:0016787];peptidase activity [GO:0008233];cysteine-type peptidase activity [GO:0008234];thiol-dependent ubiquitinyl hydrolase activity [GO:0036459];thiol-dependent ubiquitin-specific protease activity [GO:0004843];WD40-repeat domain binding [GO:0071987];ubiquitinyl hydrolase activity [GO:0101005]	cytoplasm [GO:0005737];SCF ubiquitin ligase complex [GO:0019005]	protein_coding
ENSMUSG00000013662	829.47	216.45	-3.2	0.000139	93	mus_musculus	ENSMUSG00000013662	Atad1	ATPase family, AAA domain containing 1 [Source:MGI Symbol;Acc:MGI:1915229]	19:32672563-32712298	-	67979	NM_026487			learning [GO:0007612];memory [GO:0007613];positive regulation of receptor internalization [GO:0002092];negative regulation of synaptic transmission, glutamatergic [GO:0051967]	ATP binding [GO:0005524];hydrolase activity [GO:0016787];nucleotide binding [GO:0000166];protein binding [GO:0005515];ATPase activity [GO:0016887]	membrane [GO:0016020];plasma membrane [GO:0005886];cell junction [GO:0030054];synapse [GO:0045202];postsynaptic membrane [GO:0045211];nucleus [GO:0005634];mitochondrion [GO:0005739];peroxisome [GO:0005777]	protein_coding
ENSMUSG00000037533	183.54	44.15	-3.2	0.000757	93	mus_musculus	ENSMUSG00000037533	Rapgef6	Rap guanine nucleotide exchange factor (GEF) 6 [Source:MGI Symbol;Acc:MGI:2384761]	11:54522847-54699285	+	192786	NM_175258;NM_001252496;NM_001252494;NM_001252498;NM_001252497			signal transduction [GO:0007165];small GTPase mediated signal transduction [GO:0007264];positive regulation of GTPase activity [GO:0043547];microvillus assembly [GO:0030033];protein localization to plasma membrane [GO:0072659]	guanyl-nucleotide exchange factor activity [GO:0005085];Ras GTPase binding [GO:0017016];GTP-dependent protein binding [GO:0030742];phosphatidic acid binding [GO:0070300]	cytosol [GO:0005829];plasma membrane [GO:0005886];apical plasma membrane [GO:0016324];centrosome [GO:0005813];endocytic vesicle [GO:0030139]	protein_coding
ENSMUSG00000079108	68.94	19.04	-3.19	7e-06	93	mus_musculus	ENSMUSG00000079108	Srp54c	signal recognition particle 54C [Source:MGI Symbol;Acc:MGI:3714359]	12:55230168-55263836	+	100101806	NM_001100110			biological_process [GO:0008150];SRP-dependent cotranslational protein targeting to membrane [GO:0006614];protein targeting to ER [GO:0045047]	molecular_function [GO:0003674];RNA binding [GO:0003723];nucleotide binding [GO:0000166];GTPase activity [GO:0003924];GTP binding [GO:0005525];7S RNA binding [GO:0008312];drug binding [GO:0008144];GDP binding [GO:0019003];endoplasmic reticulum signal peptide binding [GO:0030942]	cellular_component [GO:0005575];nucleus [GO:0005634];cytosol [GO:0005829];cytoplasm [GO:0005737];signal recognition particle [GO:0048500];signal recognition particle, endoplasmic reticulum targeting [GO:0005786]	protein_coding
ENSMUSG00000020048	992.86	274.04	-3.19	1.7e-05	93	mus_musculus	ENSMUSG00000020048	Hsp90b1	heat shock protein 90, beta (Grp94), member 1 [Source:MGI Symbol;Acc:MGI:98817]	10:86690209-86705509	-	22027	NM_011631			protein folding [GO:0006457];response to stress [GO:0006950];negative regulation of apoptotic process [GO:0043066];response to hypoxia [GO:0001666];ubiquitin-dependent ERAD pathway [GO:0030433];cellular response to ATP [GO:0071318];retrograde protein transport, ER to cytosol [GO:0030970];actin rod assembly [GO:0031247];regulation of phosphoprotein phosphatase activity [GO:0043666]	ATP binding [GO:0005524];protein binding [GO:0005515];nucleotide binding [GO:0000166];unfolded protein binding [GO:0051082];RNA binding [GO:0003723];protein phosphatase binding [GO:0019903];low-density lipoprotein particle receptor binding [GO:0050750]	protein-containing complex [GO:0032991];perinuclear region of cytoplasm [GO:0048471];cytosol [GO:0005829];plasma membrane [GO:0005886];endoplasmic reticulum [GO:0005783];endoplasmic reticulum lumen [GO:0005788];endoplasmic reticulum membrane [GO:0005789];midbody [GO:0030496];extracellular region [GO:0005576];smooth endoplasmic reticulum [GO:0005790];melanosome [GO:0042470];endoplasmic reticulum c…	protein_coding
ENSMUSG00000026781	289.05	73.1	-3.19	0.000334	93	mus_musculus	ENSMUSG00000026781	Acbd5	acyl-Coenzyme A binding domain containing 5 [Source:MGI Symbol;Acc:MGI:1921409]	2:23068167-23115558	+	74159	NM_028793;NM_001102436;NM_001102437;NM_001102438			autophagy of peroxisome [GO:0030242];autophagy [GO:0006914]	lipid binding [GO:0008289];fatty-acyl-CoA binding [GO:0000062];molecular_function [GO:0003674]	membrane [GO:0016020];integral component of membrane [GO:0016021];nucleus [GO:0005634];nucleoplasm [GO:0005654];peroxisome [GO:0005777];peroxisomal membrane [GO:0005778]	protein_coding
ENSMUSG00000049470	1371.74	360.9	-3.18	0.000174	93	mus_musculus	ENSMUSG00000049470	Aff4	AF4/FMR2 family, member 4 [Source:MGI Symbol;Acc:MGI:2136171]	11:53350833-53421830	+	93736	NM_033565			regulation of transcription, DNA-templated [GO:0006355];transcription, DNA-templated [GO:0006351];spermatid development [GO:0007286]	protein binding [GO:0005515]	nucleus [GO:0005634];fibrillar center [GO:0001650];transcription elongation factor complex [GO:0008023];transcriptionally active chromatin [GO:0035327]	protein_coding
ENSMUSG00000032745	134.76	30.39	-3.18	0.00185	93	mus_musculus	ENSMUSG00000032745	Gpbp1	GC-rich promoter binding protein 1 [Source:MGI Symbol;Acc:MGI:1920524]	13:111425680-111490111	-	73274	NM_028487;NM_001122963			regulation of transcription, DNA-templated [GO:0006355];transcription, DNA-templated [GO:0006351];positive regulation of transcription, DNA-templated [GO:0045893]	DNA binding transcription factor activity [GO:0003700];DNA binding [GO:0003677];protein binding [GO:0005515]	nucleus [GO:0005634];cytosol [GO:0005829];plasma membrane [GO:0005886];intracellular membrane-bounded organelle [GO:0043231]	protein_coding
ENSMUSG00000034007	51.38	11.07	-3.18	0.002267	93	mus_musculus	ENSMUSG00000034007	Scaper	S phase cyclin A-associated protein in the ER [Source:MGI Symbol;Acc:MGI:1925976]	9:55549879-55938119	-	244891	NM_001357652;NM_001081341			biological_process [GO:0008150]	zinc ion binding [GO:0008270];metal ion binding [GO:0046872];molecular_function [GO:0003674];nucleic acid binding [GO:0003676]	nucleus [GO:0005634];cytosol [GO:0005829]	protein_coding
ENSMUSG00000040651	135.67	26.12	-3.18	0.004886	93	mus_musculus	ENSMUSG00000040651	Fam208a	family with sequence similarity 208, member A [Source:MGI Symbol;Acc:MGI:1921694]	14:27428834-27483555	+	218850	NM_028945;NM_001114879			biological_process [GO:0008150];regulation of transcription, DNA-templated [GO:0006355];transcription, DNA-templated [GO:0006351]		nucleus [GO:0005634];nucleoplasm [GO:0005654];chromosome [GO:0005694]	protein_coding
ENSMUSG00000018417	788.37	229.91	-3.17	0	93	mus_musculus	ENSMUSG00000018417	Myo1b	myosin IB [Source:MGI Symbol;Acc:MGI:107752]	1:51749765-51916071	-	17912	NM_010863;NM_001290982;NM_001161817			microtubule-based movement [GO:0007018];actin filament organization [GO:0007015];actin filament bundle assembly [GO:0051017];post-Golgi vesicle-mediated transport [GO:0006892];transferrin transport [GO:0033572];actin filament-based movement [GO:0030048]	ATP binding [GO:0005524];microtubule motor activity [GO:0003777];nucleotide binding [GO:0000166];actin binding [GO:0003779];microtubule binding [GO:0008017];calmodulin binding [GO:0005516];motor activity [GO:0003774];actin filament binding [GO:0051015];phosphatidylinositol-4,5-bisphosphate binding [GO:0005546];phosphatidylinositol-3,4,5-trisphosphate binding [GO:0005547];microfilament motor activ…	cell periphery [GO:0071944];plasma membrane [GO:0005886];perinuclear region of cytoplasm [GO:0048471];cytoplasm [GO:0005737];filopodium [GO:0030175];apical part of cell [GO:0045177];endosome membrane [GO:0010008];myosin complex [GO:0016459];early endosome [GO:0005769];brush border [GO:0005903];trans-Golgi network membrane [GO:0032588];actin filament [GO:0005884]	protein_coding
ENSMUSG00000027882	294.1	78.74	-3.17	7.9e-05	93	mus_musculus	ENSMUSG00000027882	Stxbp3	syntaxin binding protein 3 [Source:MGI Symbol;Acc:MGI:107362]	3:108793176-108840526	-	20912	NM_011504			protein transport [GO:0015031];insulin secretion [GO:0030073];response to insulin [GO:0032868];vesicle-mediated transport [GO:0016192];cellular response to interferon-gamma [GO:0071346];vesicle docking involved in exocytosis [GO:0006904];brain development [GO:0007420];exocytosis [GO:0006887];protein heterooligomerization [GO:0051291];platelet aggregation [GO:0070527];negative regulation of calciu…	protein binding [GO:0005515];syntaxin binding [GO:0019905];syntaxin-1 binding [GO:0017075]	membrane [GO:0016020];plasma membrane [GO:0005886];cytosol [GO:0005829];cytoplasm [GO:0005737];apical plasma membrane [GO:0016324];basolateral plasma membrane [GO:0016323];phagocytic vesicle [GO:0045335];platelet alpha granule [GO:0031091];specific granule [GO:0042581];tertiary granule [GO:0070820]	protein_coding
ENSMUSG00000029014	344.79	92.3	-3.17	9.2e-05	93	mus_musculus	ENSMUSG00000029014	Dnajc2	DnaJ heat shock protein family (Hsp40) member C2 [Source:MGI Symbol;Acc:MGI:99470]	5:21757267-21785251	-	22791	NM_009584			regulation of transcription, DNA-templated [GO:0006355];transcription, DNA-templated [GO:0006351];chromatin organization [GO:0006325];positive regulation of transcription, DNA-templated [GO:0045893];negative regulation of cell growth [GO:0030308];DNA replication [GO:0006260];negative regulation of DNA biosynthetic process [GO:2000279]	DNA binding [GO:0003677];protein binding [GO:0005515];chromatin binding [GO:0003682];histone binding [GO:0042393];Hsp70 protein binding [GO:0030544];ubiquitin modification-dependent histone binding [GO:0061649]	nucleus [GO:0005634];cytosol [GO:0005829];cytoplasm [GO:0005737];nuclear membrane [GO:0031965]	protein_coding
ENSMUSG00000018363	824.33	212.79	-3.17	0.000281	93	mus_musculus	ENSMUSG00000018363	Smurf2	SMAD specific E3 ubiquitin protein ligase 2 [Source:MGI Symbol;Acc:MGI:1913563]	11:106820066-106920715	-	66313	NM_025481			ubiquitin-dependent protein catabolic process [GO:0006511];protein ubiquitination [GO:0016567];negative regulation of transforming growth factor beta receptor signaling pathway [GO:0030512];negative regulation of BMP signaling pathway [GO:0030514];ubiquitin-dependent SMAD protein catabolic process [GO:0030579];positive regulation of trophoblast cell migration [GO:1901165]	transferase activity [GO:0016740];ubiquitin protein ligase activity [GO:0061630];ubiquitin-protein transferase activity [GO:0004842];identical protein binding [GO:0042802];protein binding [GO:0005515];SMAD binding [GO:0046332];transforming growth factor beta receptor binding [GO:0005160]	membrane [GO:0016020];plasma membrane [GO:0005886];nucleus [GO:0005634];cytoplasm [GO:0005737];nuclear speck [GO:0016607];ubiquitin ligase complex [GO:0000151];cytosol [GO:0005829];membrane raft [GO:0045121]	protein_coding
ENSMUSG00000037795	48.36	11.4	-3.17	0.001037	93	mus_musculus	ENSMUSG00000037795	N4bp2	NEDD4 binding protein 2 [Source:MGI Symbol;Acc:MGI:2684414]	5:65763521-65830108	+	333789	NM_001024917			phosphorylation [GO:0016310];nucleic acid phosphodiester bond hydrolysis [GO:0090305]	protein binding [GO:0005515];endonuclease activity [GO:0004519];ATP binding [GO:0005524];ATP-dependent polydeoxyribonucleotide 5'-hydroxyl-kinase activity [GO:0046404]	cytosol [GO:0005829]	protein_coding
ENSMUSG00000034560	259.27	59.26	-3.17	0.001862	93	mus_musculus	ENSMUSG00000034560	Washc4	WASH complex subunit 4 [Source:MGI Symbol;Acc:MGI:2441787]	10:83543752-83596473	+	319277	NM_001033375			protein transport [GO:0015031];endosome organization [GO:0007032];endosomal transport [GO:0016197]	molecular_function [GO:0003674]	WASH complex [GO:0071203];nucleoplasm [GO:0005654];endosome [GO:0005768];early endosome [GO:0005769];BLOC-1 complex [GO:0031083]	protein_coding
ENSMUSG00000021282	4544.65	1304.53	-3.16	2e-06	93	mus_musculus	ENSMUSG00000021282	Eif5	eukaryotic translation initiation factor 5 [Source:MGI Symbol;Acc:MGI:95309]	12:111538016-111546752	+	217869	NM_178041;NM_173363			translation [GO:0006412];translational initiation [GO:0006413];activation of GTPase activity [GO:0090630];regulation of translational initiation [GO:0006446];formation of translation preinitiation complex [GO:0001731]	nucleotide binding [GO:0000166];GTP binding [GO:0005525];translation initiation factor activity [GO:0003743];eukaryotic initiation factor eIF2 binding [GO:0071074]	cytosol [GO:0005829];cytoplasm [GO:0005737];plasma membrane [GO:0005886]	protein_coding
ENSMUSG00000044308	547.74	156.18	-3.16	2e-06	93	mus_musculus	ENSMUSG00000044308	Ubr3	ubiquitin protein ligase E3 component n-recognin 3 [Source:MGI Symbol;Acc:MGI:1861100]	2:69897246-70024013	+	68795	NM_177783;NM_001303033			sensory perception of smell [GO:0007608];protein ubiquitination [GO:0016567];in utero embryonic development [GO:0001701];ubiquitin-dependent protein catabolic process [GO:0006511];olfactory behavior [GO:0042048];embryo development ending in birth or egg hatching [GO:0009792];suckling behavior [GO:0001967];ubiquitin-dependent protein catabolic process via the N-end rule pathway [GO:0071596]	transferase activity [GO:0016740];zinc ion binding [GO:0008270];metal ion binding [GO:0046872];protein binding [GO:0005515];ubiquitin protein ligase activity [GO:0061630];ubiquitin-protein transferase activity [GO:0004842]	membrane [GO:0016020];integral component of membrane [GO:0016021];cytoplasm [GO:0005737];ubiquitin ligase complex [GO:0000151]	protein_coding
ENSMUSG00000021639	270.62	72.22	-3.16	0.000107	93	mus_musculus	ENSMUSG00000021639	Gtf2h2	general transcription factor II H, polypeptide 2 [Source:MGI Symbol;Acc:MGI:1345669]	13:100460218-100492579	-	23894	NM_022011			DNA repair [GO:0006281];nucleotide-excision repair [GO:0006289];transcription, DNA-templated [GO:0006351];regulation of transcription, DNA-templated [GO:0006355];protein phosphorylation [GO:0006468];cellular response to DNA damage stimulus [GO:0006974];transcription by RNA polymerase II [GO:0006366];regulation of transcription by RNA polymerase II [GO:0006357];G-protein coupled receptor internali…	zinc ion binding [GO:0008270];nucleic acid binding [GO:0003676];metal ion binding [GO:0046872];DNA-dependent ATPase activity [GO:0008094];protein N-terminus binding [GO:0047485];protein kinase activity [GO:0004672];RNA polymerase II carboxy-terminal domain kinase activity [GO:0008353]	core TFIIH complex [GO:0000439];nucleus [GO:0005634];nuclear speck [GO:0016607];transcription factor TFIID complex [GO:0005669];holo TFIIH complex [GO:0005675];core TFIIH complex portion of holo TFIIH complex [GO:0000438]	protein_coding
ENSMUSG00000027162	326.57	85.65	-3.16	0.000205	93	mus_musculus	ENSMUSG00000027162	Lin7c	lin-7 homolog C (C. elegans) [Source:MGI Symbol;Acc:MGI:1330839]	2:109890853-109901003	+	22343	NM_011699			protein transport [GO:0015031];exocytosis [GO:0006887];neurotransmitter secretion [GO:0007269];maintenance of epithelial cell apical/basal polarity [GO:0045199];protein localization to basolateral plasma membrane [GO:1903361];morphogenesis of an epithelial sheet [GO:0002011]	protein domain specific binding [GO:0019904];PDZ domain binding [GO:0030165];protein binding [GO:0005515];cytoskeletal protein binding [GO:0008092];L27 domain binding [GO:0097016]	membrane [GO:0016020];plasma membrane [GO:0005886];cytoplasm [GO:0005737];cell junction [GO:0030054];synapse [GO:0045202];postsynaptic membrane [GO:0045211];cell-cell junction [GO:0005911];presynapse [GO:0098793];neuron projection [GO:0043005];postsynaptic density [GO:0014069];basolateral plasma membrane [GO:0016323];bicellular tight junction [GO:0005923];MPP7-DLG1-LIN7 complex [GO:0097025]	protein_coding
ENSMUSG00000005371	227.6	58.09	-3.16	0.000382	93	mus_musculus	ENSMUSG00000005371	Fbxo11	F-box protein 11 [Source:MGI Symbol;Acc:MGI:2147134]	17:87990859-88065291	-	225055	NM_001348248;NM_001081034			protein ubiquitination [GO:0016567];sensory perception of sound [GO:0007605];peptidyl-arginine N-methylation [GO:0035246];cellular protein modification process [GO:0006464]	zinc ion binding [GO:0008270];metal ion binding [GO:0046872];protein binding [GO:0005515];ubiquitin-protein transferase activity [GO:0004842];protein-arginine N-methyltransferase activity [GO:0016274]	ubiquitin ligase complex [GO:0000151];nucleus [GO:0005634];cytosol [GO:0005829];cytoplasm [GO:0005737];chromosome [GO:0005694];nucleolus [GO:0005730]	protein_coding
ENSMUSG00000095325	35.79	8.42	-3.16	0.000907	93	mus_musculus	ENSMUSG00000095325	Zfp870	zinc finger protein 870 [Source:MGI Symbol;Acc:MGI:3029586]	17:32879219-32891590	-	240066	NM_207245			regulation of transcription, DNA-templated [GO:0006355];biological_process [GO:0008150]	metal ion binding [GO:0046872];molecular_function [GO:0003674];nucleic acid binding [GO:0003676]	intracellular [GO:0005622];cellular_component [GO:0005575]	protein_coding
ENSMUSG00000035614	118	24.37	-3.16	0.003891	93	mus_musculus	ENSMUSG00000035614	Togaram1	TOG array regulator of axonemal microtubules 1 [Source:MGI Symbol;Acc:MGI:2684313]	12:64965804-65022573	+	328108	NM_177805			cell projection organization [GO:0030030];axoneme assembly [GO:0035082];positive regulation of microtubule polymerization [GO:0031116];non-motile cilium assembly [GO:1905515]	molecular_function [GO:0003674]	cytoplasm [GO:0005737];cytoskeleton [GO:0005856];cell projection [GO:0042995];microtubule [GO:0005874];cilium [GO:0005929];ciliary basal body [GO:0036064]	protein_coding
ENSMUSG00000020609	8281.86	1607.09	-3.16	0.005266	93	mus_musculus	ENSMUSG00000020609	Apob	apolipoprotein B [Source:MGI Symbol;Acc:MGI:88052]	12:7977648-8016835	+	238055	NM_009693			lipid transport [GO:0006869];spermatogenesis [GO:0007283];flagellated sperm motility [GO:0030317];lipid metabolic process [GO:0006629];steroid metabolic process [GO:0008202];cholesterol metabolic process [GO:0008203];positive regulation of gene expression [GO:0010628];in utero embryonic development [GO:0001701];nervous system development [GO:0007399];post-embryonic development [GO:0009791];choles…	lipid transporter activity [GO:0005319];heparin binding [GO:0008201];low-density lipoprotein particle receptor binding [GO:0050750];phospholipid binding [GO:0005543];lipid binding [GO:0008289];cholesterol transporter activity [GO:0017127];lipase binding [GO:0035473]	extracellular space [GO:0005615];cytosol [GO:0005829];cytoplasm [GO:0005737];extracellular region [GO:0005576];endoplasmic reticulum [GO:0005783];neuronal cell body [GO:0043025];intracellular membrane-bounded organelle [GO:0043231];endoplasmic reticulum exit site [GO:0070971];vesicle membrane [GO:0012506];vesicle lumen [GO:0031983];mature chylomicron [GO:0034359];very-low-density lipoprotein part…	protein_coding
ENSMUSG00000051341	24.02	3.82	-3.16	0.007916	93	mus_musculus	ENSMUSG00000051341	Zfp52	zinc finger protein 52 [Source:MGI Symbol;Acc:MGI:99199]	17:21555046-21562066	+	22710	NM_144515			regulation of transcription, DNA-templated [GO:0006355]	metal ion binding [GO:0046872];nucleic acid binding [GO:0003676];DNA binding transcription factor activity [GO:0003700]	intracellular [GO:0005622];cellular_component [GO:0005575]	protein_coding
ENSMUSG00000027787	683.28	185.41	-3.15	8.2e-05	93	mus_musculus	ENSMUSG00000027787	Nmd3	NMD3 ribosome export adaptor [Source:MGI Symbol;Acc:MGI:2140103]	3:69721985-69756373	+	97112	NM_133787			protein transport [GO:0015031];positive regulation of protein binding [GO:0032092];positive regulation of protein localization to nucleolus [GO:1904751];ribosomal large subunit export from nucleus [GO:0000055];positive regulation of RNA biosynthetic process [GO:1902680]	protein binding, bridging [GO:0030674];ribosomal large subunit binding [GO:0043023]	nucleus [GO:0005634];nucleoplasm [GO:0005654];cytoplasm [GO:0005737];nucleolus [GO:0005730]	protein_coding
ENSMUSG00000022514	215.61	57.66	-3.15	0.000108	93	mus_musculus	ENSMUSG00000022514	Il1rap	interleukin 1 receptor accessory protein [Source:MGI Symbol;Acc:MGI:104975]	16:26581704-26730117	+	16180	NM_001159318;NM_001159317;NM_134103;NM_008364			signal transduction [GO:0007165];immune system process [GO:0002376];innate immune response [GO:0045087];cytokine-mediated signaling pathway [GO:0019221];inflammatory response [GO:0006954];positive regulation of synapse assembly [GO:0051965];positive regulation of dendrite development [GO:1900006];positive regulation of interleukin-6 secretion [GO:2000778];positive regulation of NF-kappaB transcri…	protein binding [GO:0005515];interleukin-1 receptor activity [GO:0004908];protein tyrosine kinase binding [GO:1990782];interleukin-1 receptor binding [GO:0005149];interleukin-33 receptor activity [GO:0002114]	extracellular space [GO:0005615];membrane [GO:0016020];integral component of membrane [GO:0016021];plasma membrane [GO:0005886];protein-containing complex [GO:0032991];cytoplasm [GO:0005737];extracellular region [GO:0005576]	protein_coding
ENSMUSG00000004364	565.53	150.29	-3.15	0.000165	93	mus_musculus	ENSMUSG00000004364	Cul3	cullin 3 [Source:MGI Symbol;Acc:MGI:1347360]	1:80264923-80340480	-	26554	NM_016716;NM_001313728			ubiquitin-dependent protein catabolic process [GO:0006511];integrin-mediated signaling pathway [GO:0007229];protein ubiquitination [GO:0016567];negative regulation of transcription by RNA polymerase II [GO:0000122];in utero embryonic development [GO:0001701];ER to Golgi vesicle-mediated transport [GO:0006888];cell migration [GO:0016477];cell morphogenesis [GO:0000902];protein destabilization [GO:…	protein binding [GO:0005515];ubiquitin protein ligase binding [GO:0031625];ubiquitin protein ligase activity [GO:0061630];protein homodimerization activity [GO:0042803];protein heterodimerization activity [GO:0046982];cyclin binding [GO:0030332];ubiquitin-protein transferase activity [GO:0004842];Notch binding [GO:0005112];POZ domain binding [GO:0031208]	Golgi apparatus [GO:0005794];nucleus [GO:0005634];cytoplasm [GO:0005737];cell projection [GO:0042995];Golgi membrane [GO:0000139];cilium [GO:0005929];cullin-RING ubiquitin ligase complex [GO:0031461];Cul3-RING ubiquitin ligase complex [GO:0031463];sperm flagellum [GO:0036126];motile cilium [GO:0031514];polar microtubule [GO:0005827]	protein_coding
ENSMUSG00000059475	99.96	25.81	-3.15	0.000206	93	mus_musculus	ENSMUSG00000059475	Zfp426	zinc finger protein 426 [Source:MGI Symbol;Acc:MGI:1920248]	9:20468549-20492746	-	235028	NM_146221;NM_001110309;NM_001310742			regulation of transcription, DNA-templated [GO:0006355];biological_process [GO:0008150];transcription, DNA-templated [GO:0006351]	nucleic acid binding [GO:0003676];metal ion binding [GO:0046872];DNA binding [GO:0003677]	intracellular [GO:0005622];nucleus [GO:0005634]	protein_coding
ENSMUSG00000035164	84.49	20.42	-3.15	0.000875	93	mus_musculus	ENSMUSG00000035164	Zc3h12c	zinc finger CCCH type containing 12C [Source:MGI Symbol;Acc:MGI:3026959]	9:52111344-52168572	-	244871	NM_001162921			biological_process [GO:0008150];nucleic acid phosphodiester bond hydrolysis [GO:0090305]	metal ion binding [GO:0046872];molecular_function [GO:0003674];hydrolase activity [GO:0016787];nuclease activity [GO:0004518];endonuclease activity [GO:0004519]	cellular_component [GO:0005575]	protein_coding
ENSMUSG00000005362	232.34	49.8	-3.15	0.003404	93	mus_musculus	ENSMUSG00000005362	Crbn	cereblon [Source:MGI Symbol;Acc:MGI:1913277]	6:106780201-106800077	-	58799	NM_021449;NM_175357			protein ubiquitination [GO:0016567];proteasome-mediated ubiquitin-dependent protein catabolic process [GO:0043161];negative regulation of protein homooligomerization [GO:0032463];positive regulation of protein homodimerization activity [GO:0090073];negative regulation of ion transmembrane transport [GO:0034766]	metal ion binding [GO:0046872]	membrane [GO:0016020];nucleus [GO:0005634];cytoplasm [GO:0005737];nucleolus [GO:0005730];Cul4A-RING E3 ubiquitin ligase complex [GO:0031464]	protein_coding
ENSMUSG00000026356	1650.57	480.54	-3.14	1e-06	93	mus_musculus	ENSMUSG00000026356	Dars	aspartyl-tRNA synthetase [Source:MGI Symbol;Acc:MGI:2442544]	1:128363707-128417368	-	226414	NM_177445;NM_145507			translation [GO:0006412];tRNA aminoacylation for protein translation [GO:0006418];aspartyl-tRNA aminoacylation [GO:0006422]	ATP binding [GO:0005524];nucleic acid binding [GO:0003676];nucleotide binding [GO:0000166];aminoacyl-tRNA ligase activity [GO:0004812];ligase activity [GO:0016874];aspartate-tRNA ligase activity [GO:0004815]	cytosol [GO:0005829];cytoplasm [GO:0005737];synapse [GO:0045202];aminoacyl-tRNA synthetase multienzyme complex [GO:0017101]	protein_coding
ENSMUSG00000001767	165.98	47.08	-3.14	6e-06	93	mus_musculus	ENSMUSG00000001767	Crnkl1	crooked neck pre-mRNA splicing factor 1 [Source:MGI Symbol;Acc:MGI:1914127]	2:145917479-145935014	-	66877	NM_025820			RNA processing [GO:0006396];mRNA processing [GO:0006397];RNA splicing [GO:0008380];spliceosomal complex assembly [GO:0000245];mRNA splicing, via spliceosome [GO:0000398]	RNA binding [GO:0003723]	nucleus [GO:0005634];nuclear speck [GO:0016607];spliceosomal complex [GO:0005681];U2-type catalytic step 2 spliceosome [GO:0071007];catalytic step 2 spliceosome [GO:0071013];precatalytic spliceosome [GO:0071011];Prp19 complex [GO:0000974];prespliceosome [GO:0071010];catalytic step 1 spliceosome [GO:0071012];post-mRNA release spliceosomal complex [GO:0071014]	protein_coding
ENSMUSG00000030861	175.6	47.91	-3.14	4.5e-05	93	mus_musculus	ENSMUSG00000030861	Acadsb	acyl-Coenzyme A dehydrogenase, short/branched chain [Source:MGI Symbol;Acc:MGI:1914135]	7:131410601-131448944	+	66885	NM_025826			oxidation-reduction process [GO:0055114];electron transport chain [GO:0022900];lipid metabolic process [GO:0006629];fatty acid metabolic process [GO:0006631];acyl-CoA metabolic process [GO:0006637]	oxidoreductase activity [GO:0016491];flavin adenine dinucleotide binding [GO:0050660];oxidoreductase activity, acting on the CH-CH group of donors [GO:0016627];acyl-CoA dehydrogenase activity [GO:0003995];electron transfer activity [GO:0009055];short-branched-chain-acyl-CoA dehydrogenase activity [GO:0016937]	mitochondrion [GO:0005739];mitochondrial matrix [GO:0005759];membrane [GO:0016020];integral component of membrane [GO:0016021]	protein_coding
ENSMUSG00000022307	267.73	71.96	-3.14	0.000118	93	mus_musculus	ENSMUSG00000022307	Oxr1	oxidation resistance 1 [Source:MGI Symbol;Acc:MGI:2179326]	15:41447482-41861048	+	170719	NM_001358977;NM_001130166;NM_001130165;NM_130885;NM_001130163;NM_001130164;NM_001358978			oxidation-reduction process [GO:0055114];neuron apoptotic process [GO:0051402];negative regulation of oxidative stress-induced neuron death [GO:1903204];negative regulation of neuron apoptotic process [GO:0043524];adult walking behavior [GO:0007628];cellular response to hydroperoxide [GO:0071447];negative regulation of peptidyl-cysteine S-nitrosylation [GO:1902083];negative regulation of cellular…	oxidoreductase activity [GO:0016491]	nucleus [GO:0005634];nucleoplasm [GO:0005654];intracellular membrane-bounded organelle [GO:0043231];mitochondrion [GO:0005739];nucleolus [GO:0005730]	protein_coding
ENSMUSG00000020982	204.78	53.27	-3.14	0.000331	93	mus_musculus	ENSMUSG00000020982	Nemf	nuclear export mediator factor [Source:MGI Symbol;Acc:MGI:1918305]	12:69310522-69357165	-	66244	NM_025441			nuclear export [GO:0051168]	molecular_function [GO:0003674]	nucleus [GO:0005634]	protein_coding
ENSMUSG00000026096	117.46	27.19	-3.14	0.001784	93	mus_musculus	ENSMUSG00000026096	Osgepl1	O-sialoglycoprotein endopeptidase-like 1 [Source:MGI Symbol;Acc:MGI:1919335]	1:53313624-53326343	+	72085	NM_001285839;NR_104360;NR_104361			proteolysis [GO:0006508];tRNA processing [GO:0008033];tRNA threonylcarbamoyladenosine modification [GO:0002949]	transferase activity [GO:0016740];metal ion binding [GO:0046872];metalloendopeptidase activity [GO:0004222];transferase activity, transferring acyl groups [GO:0016746];N(6)-L-threonylcarbamoyladenine synthase activity [GO:0061711]	mitochondrion [GO:0005739];EKC/KEOPS complex [GO:0000408]	protein_coding
ENSMUSG00000024054	111.05	24.64	-3.14	0.002749	93	mus_musculus	ENSMUSG00000024054	Smchd1	SMC hinge domain containing 1 [Source:MGI Symbol;Acc:MGI:1921605]	17:71344489-71475343	-	74355	NM_028887			chromosome organization [GO:0051276];double-strand break repair [GO:0006302];nose development [GO:0043584];dosage compensation by inactivation of X chromosome [GO:0009048];inactivation of X chromosome by DNA methylation [GO:0060821]	ATP binding [GO:0005524];ATPase activity [GO:0016887]	chromosome [GO:0005694];nuclear chromosome, telomeric region [GO:0000784];Barr body [GO:0001740]	protein_coding
ENSMUSG00000034021	117.52	26.02	-3.14	0.002822	93	mus_musculus	ENSMUSG00000034021	Pds5b	PDS5 cohesin associated factor B [Source:MGI Symbol;Acc:MGI:2140945]	5:150673739-150810690	+	100710	NM_175310;NM_001346503			cell cycle [GO:0007049];cell division [GO:0051301];negative regulation of cell proliferation [GO:0008285];regulation of cell proliferation [GO:0042127];DNA repair [GO:0006281];lens development in camera-type eye [GO:0002088];mitotic sister chromatid cohesion [GO:0007064];enteric nervous system development [GO:0048484];neuroblast migration [GO:0097402]	DNA binding [GO:0003677];molecular_function [GO:0003674]	nucleus [GO:0005634];nucleoplasm [GO:0005654];chromatin [GO:0000785]	protein_coding
ENSMUSG00000043535	320.98	69.7	-3.14	0.003399	93	mus_musculus	ENSMUSG00000043535	Setx	senataxin [Source:MGI Symbol;Acc:MGI:2443480]	2:29124181-29182471	+	269254	NM_198033			positive regulation of transcription by RNA polymerase II [GO:0045944];DNA repair [GO:0006281];cellular response to DNA damage stimulus [GO:0006974];spermatogenesis [GO:0007283];cell differentiation [GO:0030154];rhythmic process [GO:0048511];MAPK cascade [GO:0000165];DNA recombination [GO:0006310];double-strand break repair [GO:0006302];positive regulation of neuron projection development [GO:001…	hydrolase activity [GO:0016787];protein binding [GO:0005515];nucleotide binding [GO:0000166];ATP binding [GO:0005524];identical protein binding [GO:0042802];helicase activity [GO:0004386];transcription termination site sequence-specific DNA binding [GO:0001147]	nucleus [GO:0005634];nucleoplasm [GO:0005654];nuclear body [GO:0016604];intercellular bridge [GO:0045171];cytoplasm [GO:0005737];chromosome [GO:0005694];growth cone [GO:0030426];cell projection [GO:0042995];axon [GO:0030424];nucleolus [GO:0005730];nuclear chromosome [GO:0000228];chromosome, telomeric region [GO:0000781]	protein_coding
ENSMUSG00000021453	916.17	272.12	-3.13	0	93	mus_musculus	ENSMUSG00000021453	Gadd45g	growth arrest and DNA-damage-inducible 45 gamma [Source:MGI Symbol;Acc:MGI:1346325]	13:51846678-51848468	+	23882	NM_011817			regulation of cell cycle [GO:0051726];response to stress [GO:0006950];activation of MAPKKK activity [GO:0000185];positive regulation of apoptotic process [GO:0043065];positive regulation of JNK cascade [GO:0046330];positive regulation of p38MAPK cascade [GO:1900745]		nucleus [GO:0005634];cytoplasm [GO:0005737]	protein_coding
ENSMUSG00000052539	339.95	97.13	-3.13	6e-06	93	mus_musculus	ENSMUSG00000052539	Magi3	membrane associated guanylate kinase, WW and PDZ domain containing 3 [Source:MGI Symbol;Acc:MGI:1923484]	3:104013259-104220374	-	99470	NM_133853;NM_001159354			signal transduction [GO:0007165];regulation of JNK cascade [GO:0046328];positive regulation of JUN kinase activity [GO:0043507];phosphorylation [GO:0016310]	protein binding [GO:0005515];nucleotide binding [GO:0000166];ATP binding [GO:0005524];protein-containing complex scaffold activity [GO:0032947];frizzled binding [GO:0005109];kinase activity [GO:0016301]	membrane [GO:0016020];plasma membrane [GO:0005886];nucleus [GO:0005634];cell junction [GO:0030054];cell-cell junction [GO:0005911];bicellular tight junction [GO:0005923]	protein_coding
ENSMUSG00000035798	153.21	41.28	-3.13	8.6e-05	93	mus_musculus	ENSMUSG00000035798	Zdhhc17	zinc finger, DHHC domain containing 17 [Source:MGI Symbol;Acc:MGI:2445110]	10:110941780-111010140	-	320150	NM_001359622;NM_172554			magnesium ion transmembrane transport [GO:1903830];protein palmitoylation [GO:0018345];lipoprotein transport [GO:0042953]	transferase activity [GO:0016740];identical protein binding [GO:0042802];protein binding [GO:0005515];palmitoyltransferase activity [GO:0016409];magnesium ion transmembrane transporter activity [GO:0015095];transferase activity, transferring acyl groups [GO:0016746];protein-cysteine S-palmitoyltransferase activity [GO:0019706]	membrane [GO:0016020];integral component of membrane [GO:0016021];Golgi membrane [GO:0000139];Golgi apparatus [GO:0005794];plasma membrane [GO:0005886];cell junction [GO:0030054];synapse [GO:0045202];cytoplasmic vesicle membrane [GO:0030659];cytoplasmic vesicle [GO:0031410];intracellular membrane-bounded organelle [GO:0043231];aggresome [GO:0016235];presynaptic membrane [GO:0042734];Golgi-associa…	protein_coding
ENSMUSG00000038250	255.22	69.24	-3.13	9.7e-05	93	mus_musculus	ENSMUSG00000038250	Usp38	ubiquitin specific peptidase 38 [Source:MGI Symbol;Acc:MGI:1922091]	8:80980733-81014928	-	74841	NM_027554			proteolysis [GO:0006508];ubiquitin-dependent protein catabolic process [GO:0006511];protein deubiquitination [GO:0016579]	hydrolase activity [GO:0016787];peptidase activity [GO:0008233];cysteine-type peptidase activity [GO:0008234];thiol-dependent ubiquitinyl hydrolase activity [GO:0036459];thiol-dependent ubiquitin-specific protease activity [GO:0004843]		protein_coding
ENSMUSG00000035726	293.67	78.5	-3.13	0.000186	93	mus_musculus	ENSMUSG00000035726	Supt16	suppressor of Ty 16 [Source:MGI Symbol;Acc:MGI:1890948]	14:52160414-52197416	-	114741	NM_033618					nucleus [GO:0005634]	protein_coding
ENSMUSG00000037958	89.94	20.73	-3.13	0.002151	93	mus_musculus	ENSMUSG00000037958	Nsrp1	nuclear speckle regulatory protein 1 [Source:MGI Symbol;Acc:MGI:2144305]	11:77044292-77078435	-	237859	NM_001012309			mRNA processing [GO:0006397];RNA splicing [GO:0008380];regulation of alternative mRNA splicing, via spliceosome [GO:0000381];developmental process [GO:0032502]	RNA binding [GO:0003723];mRNA binding [GO:0003729]	nucleus [GO:0005634];nucleoplasm [GO:0005654];nuclear speck [GO:0016607];ribonucleoprotein complex [GO:1990904]	protein_coding
ENSMUSG00000039497	9.4	1.79	-3.13	0.004688	93	mus_musculus	ENSMUSG00000039497	Dse	dermatan sulfate epimerase [Source:MGI Symbol;Acc:MGI:2443455]	10:34151393-34207715	-	212898	NM_172508			heparan sulfate proteoglycan biosynthetic process [GO:0015012];dermatan sulfate biosynthetic process [GO:0030208];chondroitin sulfate biosynthetic process [GO:0030206]	isomerase activity [GO:0016853];chondroitin-glucuronate 5-epimerase activity [GO:0047757]	membrane [GO:0016020];integral component of membrane [GO:0016021];nucleoplasm [GO:0005654];Golgi apparatus [GO:0005794];cytosol [GO:0005829];endoplasmic reticulum [GO:0005783]	protein_coding
ENSMUSG00000061544	24.92	4.88	-3.13	0.005256	93	mus_musculus	ENSMUSG00000061544	Zfp229	zinc finger protein 229 [Source:MGI Symbol;Acc:MGI:2679295]	17:21730795-21769342	+	381067	NM_001164676			regulation of transcription, DNA-templated [GO:0006355]	nucleic acid binding [GO:0003676];metal ion binding [GO:0046872];DNA binding transcription factor activity [GO:0003700]	intracellular [GO:0005622];cellular_component [GO:0005575]	protein_coding
ENSMUSG00000064127	342.8	97.5	-3.12	9e-06	93	mus_musculus	ENSMUSG00000064127	Med14	mediator complex subunit 14 [Source:MGI Symbol;Acc:MGI:1349442]	X:12675369-12762073	-	26896	NM_001048208;NM_012005			regulation of transcription, DNA-templated [GO:0006355];transcription, DNA-templated [GO:0006351];positive regulation of transcription by RNA polymerase II [GO:0045944];regulation of transcription by RNA polymerase II [GO:0006357];positive regulation of transcription, DNA-templated [GO:0045893];transcription initiation from RNA polymerase II promoter [GO:0006367];stem cell population maintenance …	transcription cofactor activity [GO:0003712];signaling receptor activity [GO:0038023];transcription coactivator activity [GO:0003713]	nucleus [GO:0005634];mediator complex [GO:0016592];nucleoplasm [GO:0005654];core mediator complex [GO:0070847]	protein_coding
ENSMUSG00000087598	99.83	26.91	-3.12	7.2e-05	93	mus_musculus	ENSMUSG00000087598	Zfp111	zinc finger protein 111 [Source:MGI Symbol;Acc:MGI:1929114]	7:24193947-24211443	-	56707	NM_019940;NM_001310670			regulation of transcription, DNA-templated [GO:0006355];negative regulation of transcription, DNA-templated [GO:0045892]	metal ion binding [GO:0046872];nucleic acid binding [GO:0003676];DNA binding transcription factor activity [GO:0003700]	intracellular [GO:0005622];nucleus [GO:0005634]	protein_coding
ENSMUSG00000078994	69.97	18.72	-3.12	7.4e-05	93	mus_musculus	ENSMUSG00000078994	Zfp429	zinc finger protein 429 [Source:MGI Symbol;Acc:MGI:1920057]	13:67387905-67399819	-	72807	NM_001080941			regulation of transcription, DNA-templated [GO:0006355];biological_process [GO:0008150]	molecular_function [GO:0003674];nucleic acid binding [GO:0003676];metal ion binding [GO:0046872]	intracellular [GO:0005622];cellular_component [GO:0005575]	protein_coding
ENSMUSG00000031631	61.19	14.92	-3.12	0.001216	93	mus_musculus	ENSMUSG00000031631	Cfap97	cilia and flagella associated protein 97 [Source:MGI Symbol;Acc:MGI:1914006]	8:46151771-46195590	+	66756	NM_001357216;NM_001357215;NM_025747			biological_process [GO:0008150]	molecular_function [GO:0003674]	cellular_component [GO:0005575]	protein_coding
ENSMUSG00000097119	50.14	11.8	-3.12	0.001306	93	mus_musculus	ENSMUSG00000097119		RIKEN cDNA B230354K17 gene [Source:MGI Symbol;Acc:MGI:2443272]	17:45433852-45442544	+		NR_130961;NR_130960						lincRNA
ENSMUSG00000054519	91.16	20.65	-3.12	0.002239	93	mus_musculus	ENSMUSG00000054519	Zfp867	zinc finger protein 867 [Source:MGI Symbol;Acc:MGI:2681848]	11:59461197-59472474	-	237775	NM_178417			regulation of transcription, DNA-templated [GO:0006355];biological_process [GO:0008150]	metal ion binding [GO:0046872];molecular_function [GO:0003674];nucleic acid binding [GO:0003676]	intracellular [GO:0005622];cellular_component [GO:0005575]	protein_coding
ENSMUSG00000014932	100.41	21.8	-3.12	0.003671	93	mus_musculus	ENSMUSG00000014932	Yes1	YES proto-oncogene 1, Src family tyrosine kinase [Source:MGI Symbol;Acc:MGI:99147]	5:32611171-32687057	+	22612	NM_001205132;NM_009535;NM_001205133			protein phosphorylation [GO:0006468];innate immune response [GO:0045087];positive regulation of transcription by RNA polymerase II [GO:0045944];phosphorylation [GO:0016310];peptidyl-tyrosine phosphorylation [GO:0018108];positive regulation of peptidyl-tyrosine phosphorylation [GO:0050731];cellular response to platelet-derived growth factor stimulus [GO:0036120];cell differentiation [GO:0030154];c…	protein kinase activity [GO:0004672];ATP binding [GO:0005524];transferase activity [GO:0016740];protein binding [GO:0005515];nucleotide binding [GO:0000166];kinase activity [GO:0016301];protein tyrosine kinase activity [GO:0004713];non-membrane spanning protein tyrosine kinase activity [GO:0004715];ion channel binding [GO:0044325];phosphotyrosine residue binding [GO:0001784];enzyme binding [GO:00…	membrane [GO:0016020];plasma membrane [GO:0005886];Golgi apparatus [GO:0005794];cytosol [GO:0005829];cytoplasm [GO:0005737];cytoskeleton [GO:0005856];microtubule organizing center [GO:0005815];actin filament [GO:0005884];extrinsic component of cytoplasmic side of plasma membrane [GO:0031234]	protein_coding
ENSMUSG00000067931	74.54	14.76	-3.12	0.005524	93	mus_musculus	ENSMUSG00000067931	Zfp948	zinc finger protein 948 [Source:MGI Symbol;Acc:MGI:3040683]	17:21567046-21588697	+	381066	NM_001002008			regulation of transcription, DNA-templated [GO:0006355]	metal ion binding [GO:0046872];nucleic acid binding [GO:0003676];DNA binding transcription factor activity [GO:0003700]	intracellular [GO:0005622];cellular_component [GO:0005575]	protein_coding
ENSMUSG00000027236	489.49	144.81	-3.11	0	93	mus_musculus	ENSMUSG00000027236	Eif3j1	eukaryotic translation initiation factor 3, subunit J1 [Source:MGI Symbol;Acc:MGI:1925905]	2:122028546-122056598	+	78655	NM_144545			translation [GO:0006412];translational initiation [GO:0006413]	translation initiation factor activity [GO:0003743]	cytosol [GO:0005829];cytoplasm [GO:0005737];eukaryotic translation initiation factor 3 complex [GO:0005852]	protein_coding
ENSMUSG00000053799	256.27	73.92	-3.11	5e-06	93	mus_musculus	ENSMUSG00000053799	Exoc6	exocyst complex component 6 [Source:MGI Symbol;Acc:MGI:1351611]	19:37550418-37683245	+	107371	NM_175353			vesicle docking involved in exocytosis [GO:0006904];exocytosis [GO:0006887]		exocyst [GO:0000145]	protein_coding
ENSMUSG00000026219	1163.28	329.09	-3.11	3e-05	93	mus_musculus	ENSMUSG00000026219	Trip12	thyroid hormone receptor interactor 12 [Source:MGI Symbol;Acc:MGI:1309481]	1:84721189-84840516	-	14897	NM_133975			DNA repair [GO:0006281];cellular response to DNA damage stimulus [GO:0006974];protein ubiquitination [GO:0016567];ubiquitin-dependent protein catabolic process [GO:0006511];negative regulation of double-strand break repair [GO:2000780];regulation of embryonic development [GO:0045995];negative regulation of histone H2A K63-linked ubiquitination [GO:1901315]	transferase activity [GO:0016740];zinc ion binding [GO:0008270];ubiquitin-protein transferase activity [GO:0004842];ubiquitin protein ligase activity [GO:0061630];thyroid hormone receptor binding [GO:0046966]	nucleus [GO:0005634];nucleoplasm [GO:0005654];cytoplasm [GO:0005737];nuclear speck [GO:0016607]	protein_coding
ENSMUSG00000029249	448.61	120.9	-3.11	0.000188	93	mus_musculus	ENSMUSG00000029249	Rest	RE1-silencing transcription factor [Source:MGI Symbol;Acc:MGI:104897]	5:77265491-77286432	+	19712	NM_011263			potassium ion transmembrane transport [GO:0071805];regulation of transcription, DNA-templated [GO:0006355];transcription by RNA polymerase II [GO:0006366];positive regulation of transcription by RNA polymerase II [GO:0045944];transcription, DNA-templated [GO:0006351];positive regulation of transcription, DNA-templated [GO:0045893];negative regulation of gene expression [GO:0010629];negative regul…	metal ion binding [GO:0046872];nucleic acid binding [GO:0003676];protein binding [GO:0005515];chromatin binding [GO:0003682];DNA binding transcription factor activity [GO:0003700];RNA polymerase II proximal promoter sequence-specific DNA binding [GO:0000978];transcriptional activator activity, RNA polymerase II transcription regulatory region sequence-specific DNA binding [GO:0001228];DNA binding…	nucleus [GO:0005634];protein-containing complex [GO:0032991];cytosol [GO:0005829];chromatin [GO:0000785];transcriptional repressor complex [GO:0017053]	protein_coding
ENSMUSG00000021936	443.23	116.69	-3.11	0.000378	93	mus_musculus	ENSMUSG00000021936	Mapk8	mitogen-activated protein kinase 8 [Source:MGI Symbol;Acc:MGI:1346861]	14:33377898-33447158	-	26419	NM_016700;NM_001310453;NM_001310454;NM_001310452			protein phosphorylation [GO:0006468];regulation of gene expression [GO:0010468];phosphorylation [GO:0016310];MAPK cascade [GO:0000165];positive regulation of gene expression [GO:0010628];response to heat [GO:0009408];negative regulation of protein binding [GO:0032091];cellular response to lipopolysaccharide [GO:0071222];inflammatory response [GO:0006954];response to osmotic stress [GO:0006970];rh…	protein kinase activity [GO:0004672];ATP binding [GO:0005524];transferase activity [GO:0016740];protein binding [GO:0005515];nucleotide binding [GO:0000166];kinase activity [GO:0016301];protein serine/threonine kinase activity [GO:0004674];kinesin binding [GO:0019894];MAP kinase activity [GO:0004707];enzyme binding [GO:0019899];histone deacetylase binding [GO:0042826];protein serine/threonine/tyr…	nucleus [GO:0005634];cytosol [GO:0005829];cytoplasm [GO:0005737];intracellular [GO:0005622];mitochondrion [GO:0005739];axon [GO:0030424];perikaryon [GO:0043204];dendrite cytoplasm [GO:0032839];vesicle [GO:0031982];neuron projection [GO:0043005];podosome [GO:0002102];basal dendrite [GO:0097441]	protein_coding
ENSMUSG00000026098	10.23	1.44	-3.11	0.008149	93	mus_musculus	ENSMUSG00000026098	Pms1	PMS1 homolog 1, mismatch repair system component [Source:MGI Symbol;Acc:MGI:1202302]	1:53189187-53297018	-	227099	NM_153556			mismatch repair [GO:0006298];response to drug [GO:0042493]	ATP binding [GO:0005524];DNA binding [GO:0003677];mismatched DNA binding [GO:0030983];ATPase activity [GO:0016887];single-stranded DNA binding [GO:0003697]	nucleus [GO:0005634];mismatch repair complex [GO:0032300];MutLalpha complex [GO:0032389]	protein_coding
ENSMUSG00000067219	539.1	155.57	-3.1	1.2e-05	93	mus_musculus	ENSMUSG00000067219	Nipal1	NIPA-like domain containing 1 [Source:MGI Symbol;Acc:MGI:1917951]	5:72647795-72671078	+	70701	NM_001081205			ion transport [GO:0006811];magnesium ion transport [GO:0015693];magnesium ion transmembrane transport [GO:1903830]	molecular_function [GO:0003674];magnesium ion transmembrane transporter activity [GO:0015095]	membrane [GO:0016020];integral component of membrane [GO:0016021]	protein_coding
ENSMUSG00000028399	255.36	72.78	-3.1	2.2e-05	93	mus_musculus	ENSMUSG00000028399	Ptprd	protein tyrosine phosphatase, receptor type, D [Source:MGI Symbol;Acc:MGI:97812]	4:75941238-78211961	-	19266	NM_011211			protein dephosphorylation [GO:0006470];dephosphorylation [GO:0016311];peptidyl-tyrosine dephosphorylation [GO:0035335];regulation of immune response [GO:0050776];positive regulation of synapse assembly [GO:0051965];presynaptic membrane assembly [GO:0097105];negative regulation of JAK-STAT cascade [GO:0046426];heterophilic cell-cell adhesion via plasma membrane cell adhesion molecules [GO:0007157]…	hydrolase activity [GO:0016787];phosphoprotein phosphatase activity [GO:0004721];protein tyrosine phosphatase activity [GO:0004725];phosphatase activity [GO:0016791];protein binding [GO:0005515];signaling receptor binding [GO:0005102];cell adhesion molecule binding [GO:0050839]	membrane [GO:0016020];integral component of membrane [GO:0016021]	protein_coding
ENSMUSG00000051223	3472.94	955.02	-3.1	0.000132	93	mus_musculus	ENSMUSG00000051223	Bzw1	basic leucine zipper and W2 domains 1 [Source:MGI Symbol;Acc:MGI:1914132]	1:58392898-58407353	+	66882	NM_025824			regulation of transcription, DNA-templated [GO:0006355];transcription, DNA-templated [GO:0006351]		cytoplasm [GO:0005737]	protein_coding
ENSMUSG00000113204	45.42	9.72	-3.1	0.003848	93	mus_musculus	ENSMUSG00000113204	Gm46430	predicted gene, 46430 [Source:MGI Symbol;Acc:MGI:5826067]	13:74579358-74617945	-	108168101							lincRNA
ENSMUSG00000025809	3474.51	1012.33	-3.09	7e-06	93	mus_musculus	ENSMUSG00000025809	Itgb1	integrin beta 1 (fibronectin receptor beta) [Source:MGI Symbol;Acc:MGI:96610]	8:128685654-128733200	+	16412	NM_010578			integrin-mediated signaling pathway [GO:0007229];cell adhesion [GO:0007155];cell-matrix adhesion [GO:0007160];G1/S transition of mitotic cell cycle [GO:0000082];positive regulation of GTPase activity [GO:0043547];in utero embryonic development [GO:0001701];cell migration [GO:0016477];cardiac muscle tissue development [GO:0048738];positive regulation of peptidyl-tyrosine phosphorylation [GO:005073…	metal ion binding [GO:0046872];protein binding [GO:0005515];signaling receptor activity [GO:0038023];actin binding [GO:0003779];protein heterodimerization activity [GO:0046982];protein-containing complex binding [GO:0044877];protein kinase binding [GO:0019901];integrin binding [GO:0005178];protein domain specific binding [GO:0019904];signaling receptor binding [GO:0005102];kinase binding [GO:0019…	membrane [GO:0016020];integral component of membrane [GO:0016021];external side of plasma membrane [GO:0009897];plasma membrane [GO:0005886];perinuclear region of cytoplasm [GO:0048471];cell surface [GO:0009986];cytoplasm [GO:0005737];cell junction [GO:0030054];cytoplasmic vesicle [GO:0031410];focal adhesion [GO:0005925];cell projection [GO:0042995];cell-cell junction [GO:0005911];filopodium [GO:…	protein_coding
ENSMUSG00000025616	314.85	88.25	-3.09	6.7e-05	93	mus_musculus	ENSMUSG00000025616	Usp16	ubiquitin specific peptidase 16 [Source:MGI Symbol;Acc:MGI:1921362]	16:87454703-87483517	+	74112	NM_024258			proteolysis [GO:0006508];ubiquitin-dependent protein catabolic process [GO:0006511];regulation of transcription, DNA-templated [GO:0006355];protein deubiquitination [GO:0016579];transcription, DNA-templated [GO:0006351];chromatin organization [GO:0006325];cellular response to DNA damage stimulus [GO:0006974];regulation of gene expression [GO:0010468];positive regulation of translational elongatio…	zinc ion binding [GO:0008270];metal ion binding [GO:0046872];hydrolase activity [GO:0016787];peptidase activity [GO:0008233];cysteine-type peptidase activity [GO:0008234];thiol-dependent ubiquitin-specific protease activity [GO:0004843];thiol-dependent ubiquitinyl hydrolase activity [GO:0036459];protein binding [GO:0005515];histone binding [GO:0042393];transcription coactivator activity [GO:00037…	nucleus [GO:0005634]	protein_coding
ENSMUSG00000001998	108.26	26.15	-3.09	0.001695	93	mus_musculus	ENSMUSG00000001998	Ap4e1	adaptor-related protein complex AP-4, epsilon 1 [Source:MGI Symbol;Acc:MGI:1336993]	2:127008717-127067909	+	108011	NM_175550			protein transport [GO:0015031];intracellular protein transport [GO:0006886];vesicle-mediated transport [GO:0016192]	protein binding [GO:0005515]	membrane [GO:0016020];membrane coat [GO:0030117];Golgi apparatus [GO:0005794];trans-Golgi network [GO:0005802];AP-4 adaptor complex [GO:0030124]	protein_coding
ENSMUSG00000033054	67.86	15.49	-3.09	0.00269	93	mus_musculus	ENSMUSG00000033054	Npat	nuclear protein in the AT region [Source:MGI Symbol;Acc:MGI:107605]	9:53537047-53574342	+	244879	NM_001081152			regulation of gene expression [GO:0010468];regulation of transcription, DNA-templated [GO:0006355];transcription, DNA-templated [GO:0006351];negative regulation of nucleic acid-templated transcription [GO:1903507];positive regulation of transcription, DNA-templated [GO:0045893];cell cycle [GO:0007049];regulation of transcription involved in G1/S transition of mitotic cell cycle [GO:0000083]	protein C-terminus binding [GO:0008022];protein N-terminus binding [GO:0047485];transcription coactivator activity [GO:0003713];transcription corepressor activity [GO:0003714]	nucleus [GO:0005634];nucleoplasm [GO:0005654];cytoplasm [GO:0005737];Cajal body [GO:0015030];Gemini of coiled bodies [GO:0097504]	protein_coding
ENSMUSG00000000838	172.01	38.56	-3.09	0.003548	93	mus_musculus	ENSMUSG00000000838	Fmr1	fragile X mental retardation syndrome 1 [Source:MGI Symbol;Acc:MGI:95564]	X:68678541-68717963	+	14265	NM_008031;NM_001290424			negative regulation of translation [GO:0017148];regulation of alternative mRNA splicing, via spliceosome [GO:0000381];positive regulation of receptor internalization [GO:0002092];cellular response to DNA damage stimulus [GO:0006974];positive regulation of histone phosphorylation [GO:0033129];modulation by host of viral RNA genome replication [GO:0044830];positive regulation of translation [GO:004…	nucleic acid binding [GO:0003676];RNA binding [GO:0003723];G-quadruplex RNA binding [GO:0002151];mRNA binding [GO:0003729];mRNA 3'-UTR binding [GO:0003730];poly(U) RNA binding [GO:0008266];translation repressor activity [GO:0030371];translation initiation factor binding [GO:0031369];RNA strand annealing activity [GO:0033592];poly(G) binding [GO:0034046];methylated histone binding [GO:0035064];siR…	nucleus [GO:0005634];nucleoplasm [GO:0005654];nucleolus [GO:0005730];cytoplasm [GO:0005737];cytosol [GO:0005829];polysome [GO:0005844];viral replication complex [GO:0019034];growth cone [GO:0030426];SMN complex [GO:0032797];cytoplasmic ribonucleoprotein granule [GO:0036464];cell projection [GO:0042995];neuron projection [GO:0043005];perikaryon [GO:0043204];perinuclear region of cytoplasm [GO:0048…	protein_coding
ENSMUSG00000021510	42.65	8.59	-3.09	0.005677	93	mus_musculus	ENSMUSG00000021510	Zfp729a	zinc finger protein 729a [Source:MGI Symbol;Acc:MGI:3036250]	13:67612763-67637791	-	212281	NM_183146			regulation of transcription, DNA-templated [GO:0006355];biological_process [GO:0008150]	metal ion binding [GO:0046872];molecular_function [GO:0003674];nucleic acid binding [GO:0003676]	intracellular [GO:0005622];cellular_component [GO:0005575]	protein_coding
ENSMUSG00000041846	309.66	83.85	-3.08	0.000271	93	mus_musculus	ENSMUSG00000041846	Ppp4r3a	protein phosphatase 4 regulatory subunit 3A [Source:MGI Symbol;Acc:MGI:1915984]	12:101039409-101083702	-	68734	NM_211355;NM_001160214			protein dephosphorylation [GO:0006470];positive regulation of gluconeogenesis [GO:0045722]	protein binding [GO:0005515]	nucleus [GO:0005634];nucleoplasm [GO:0005654];cytoplasm [GO:0005737];cytoskeleton [GO:0005856];microtubule organizing center [GO:0005815];protein phosphatase 4 complex [GO:0030289]	protein_coding
ENSMUSG00000035623	101.05	23.15	-3.08	0.003048	93	mus_musculus	ENSMUSG00000035623	Rsf1	remodeling and spacing factor 1 [Source:MGI Symbol;Acc:MGI:2682305]	7:97579889-97692778	+	233532	NM_001081267			regulation of transcription, DNA-templated [GO:0006355];positive regulation of transcription, DNA-templated [GO:0045893];negative regulation of transcription, DNA-templated [GO:0045892];nucleosome assembly [GO:0006334];chromatin remodeling [GO:0006338];DNA-templated transcription, initiation [GO:0006352];nucleosome positioning [GO:0016584];negative regulation of DNA binding [GO:0043392];positive …	metal ion binding [GO:0046872];histone binding [GO:0042393]	nucleus [GO:0005634];nucleoplasm [GO:0005654];RSF complex [GO:0031213]	protein_coding
ENSMUSG00000026395	9.34	1.52	-3.08	0.008954	93	mus_musculus	ENSMUSG00000026395	Ptprc	protein tyrosine phosphatase, receptor type, C [Source:MGI Symbol;Acc:MGI:97810]	1:138062861-138175708	-	19264	NM_011210;NM_001111316;NM_001268286			defense response to virus [GO:0051607];protein dephosphorylation [GO:0006470];dephosphorylation [GO:0016311];peptidyl-tyrosine dephosphorylation [GO:0035335];positive regulation of B cell proliferation [GO:0030890];activation of MAPK activity [GO:0000187];T cell receptor signaling pathway [GO:0050852];response to gamma radiation [GO:0010332];hematopoietic progenitor cell differentiation [GO:00022…	hydrolase activity [GO:0016787];heparin binding [GO:0008201];protein binding [GO:0005515];phosphoprotein phosphatase activity [GO:0004721];protein tyrosine phosphatase activity [GO:0004725];identical protein binding [GO:0042802];phosphatase activity [GO:0016791];protein kinase binding [GO:0019901];heparan sulfate proteoglycan binding [GO:0043395]	membrane [GO:0016020];integral component of membrane [GO:0016021];external side of plasma membrane [GO:0009897];cell periphery [GO:0071944];cell surface [GO:0009986];plasma membrane [GO:0005886];integral component of plasma membrane [GO:0005887];focal adhesion [GO:0005925];membrane raft [GO:0045121]	protein_coding
ENSMUSG00000019779	133.88	39.51	-3.07	1e-06	93	mus_musculus	ENSMUSG00000019779	Frk	fyn-related kinase [Source:MGI Symbol;Acc:MGI:103265]	10:34483399-34611278	+	14302	NM_001358769;NM_001159544;NM_010237			protein phosphorylation [GO:0006468];innate immune response [GO:0045087];phosphorylation [GO:0016310];negative regulation of transcription by RNA polymerase II [GO:0000122];cell differentiation [GO:0030154];regulation of cell proliferation [GO:0042127];cell migration [GO:0016477];transmembrane receptor protein tyrosine kinase signaling pathway [GO:0007169];peptidyl-tyrosine autophosphorylation [G…	protein kinase activity [GO:0004672];ATP binding [GO:0005524];transferase activity [GO:0016740];nucleotide binding [GO:0000166];kinase activity [GO:0016301];protein tyrosine kinase activity [GO:0004713];non-membrane spanning protein tyrosine kinase activity [GO:0004715];signaling receptor binding [GO:0005102]	nucleus [GO:0005634];cytosol [GO:0005829];cytoplasm [GO:0005737];plasma membrane [GO:0005886];extrinsic component of cytoplasmic side of plasma membrane [GO:0031234]	protein_coding
ENSMUSG00000007617	99.99	26.9	-3.07	0.000216	93	mus_musculus	ENSMUSG00000007617	Homer1	homer scaffolding protein 1 [Source:MGI Symbol;Acc:MGI:1347345]	13:93299635-93405129	+	26556	NM_011982;NM_147176;NM_001284189;NM_152134			response to calcium ion [GO:0051592];behavioral response to cocaine [GO:0048148];regulation of synaptic transmission, glutamatergic [GO:0051966];G-protein coupled glutamate receptor signaling pathway [GO:0007216];skeletal muscle fiber development [GO:0048741];skeletal muscle contraction [GO:0003009];protein tetramerization [GO:0051262];positive regulation of calcium ion transport [GO:0051928];pro…	protein binding [GO:0005515];identical protein binding [GO:0042802];protein heterodimerization activity [GO:0046982];ion channel binding [GO:0044325];signaling receptor binding [GO:0005102];protein-containing complex scaffold activity [GO:0032947];scaffold protein binding [GO:0097110];type 5 metabotropic glutamate receptor binding [GO:0031802];G-protein coupled glutamate receptor binding [GO:0035…	membrane [GO:0016020];plasma membrane [GO:0005886];cytoplasm [GO:0005737];cell junction [GO:0030054];synapse [GO:0045202];postsynaptic membrane [GO:0045211];cell projection [GO:0042995];postsynaptic density [GO:0014069];neuron projection [GO:0043005];apical part of cell [GO:0045177];neuronal cell body [GO:0043025];axon [GO:0030424];dendrite [GO:0030425];Z disc [GO:0030018];dendritic shaft [GO:004…	protein_coding
ENSMUSG00000021824	399.18	105.77	-3.07	0.000503	93	mus_musculus	ENSMUSG00000021824	Ap3m1	adaptor-related protein complex 3, mu 1 subunit [Source:MGI Symbol;Acc:MGI:1929212]	14:21031442-21052508	-	55946	NM_018829			protein transport [GO:0015031];intracellular protein transport [GO:0006886];vesicle-mediated transport [GO:0016192];anterograde axonal transport [GO:0008089];anterograde synaptic vesicle transport [GO:0048490]	Rab GTPase binding [GO:0017137]	membrane [GO:0016020];Golgi apparatus [GO:0005794];cytoplasmic vesicle membrane [GO:0030659];cytoplasmic vesicle [GO:0031410];clathrin adaptor complex [GO:0030131];axon cytoplasm [GO:1904115]	protein_coding
ENSMUSG00000037369	157.61	41.54	-3.07	0.000641	93	mus_musculus	ENSMUSG00000037369	Kdm6a	lysine (K)-specific demethylase 6A [Source:MGI Symbol;Acc:MGI:1095419]	X:18162575-18279936	+	22289	NM_001310444;NM_009483			regulation of gene expression [GO:0010468];oxidation-reduction process [GO:0055114];chromatin organization [GO:0006325];positive regulation of gene expression [GO:0010628];in utero embryonic development [GO:0001701];multicellular organism growth [GO:0035264];heart development [GO:0007507];histone H3-K27 demethylation [GO:0071557];neural tube closure [GO:0001843];neural tube development [GO:002191…	metal ion binding [GO:0046872];protein binding [GO:0005515];identical protein binding [GO:0042802];oxidoreductase activity [GO:0016491];chromatin binding [GO:0003682];RNA polymerase II proximal promoter sequence-specific DNA binding [GO:0000978];dioxygenase activity [GO:0051213];histone demethylase activity (H3-K27 specific) [GO:0071558];chromatin DNA binding [GO:0031490]	nucleus [GO:0005634];histone methyltransferase complex [GO:0035097];nucleoplasm [GO:0005654];MLL3/4 complex [GO:0044666]	protein_coding
ENSMUSG00000032560	398.09	104.12	-3.07	0.000712	93	mus_musculus	ENSMUSG00000032560	Dnajc13	DnaJ heat shock protein family (Hsp40) member C13 [Source:MGI Symbol;Acc:MGI:2676368]	9:104151282-104262930	-	235567	NM_001359740;NM_001163026			endosome organization [GO:0007032];regulation of early endosome to recycling endosome transport [GO:1902954];regulation of early endosome to late endosome transport [GO:2000641];receptor-mediated endocytosis [GO:0006898];early endosome to late endosome transport [GO:0045022]	molecular_function [GO:0003674]	cytosol [GO:0005829];intracellular membrane-bounded organelle [GO:0043231];WASH complex [GO:0071203];endosome membrane [GO:0010008];early endosome membrane [GO:0031901];membrane [GO:0016020];integral component of membrane [GO:0016021]	protein_coding
ENSMUSG00000014226	412.33	118.66	-3.06	2.8e-05	93	mus_musculus	ENSMUSG00000014226	Cacybp	calcyclin binding protein [Source:MGI Symbol;Acc:MGI:1270839]	1:160202367-160212875	-	12301	NM_009786			negative regulation of cell death [GO:0060548];cellular response to leukemia inhibitory factor [GO:1990830];cardiac muscle cell differentiation [GO:0055007];positive regulation of DNA replication [GO:0045740];response to growth hormone [GO:0060416];heart development [GO:0007507];aging [GO:0007568];cellular response to calcium ion [GO:0071277]	protein binding [GO:0005515];protein homodimerization activity [GO:0042803];tubulin binding [GO:0015631];ubiquitin protein ligase binding [GO:0031625];S100 protein binding [GO:0044548];protein domain specific binding [GO:0019904]	nucleus [GO:0005634];nucleoplasm [GO:0005654];cytosol [GO:0005829];cytoplasm [GO:0005737];neuron projection [GO:0043005];cell body [GO:0044297];nuclear envelope lumen [GO:0005641];SCF ubiquitin ligase complex [GO:0019005];beta-catenin destruction complex [GO:0030877]	protein_coding
ENSMUSG00000069208	25.46	6.43	-3.06	0.000735	93	mus_musculus	ENSMUSG00000069208	Zfp825	zinc finger protein 825 [Source:MGI Symbol;Acc:MGI:2385315]	13:74480054-74493992	-	235956	NM_146231			regulation of transcription, DNA-templated [GO:0006355];biological_process [GO:0008150]	metal ion binding [GO:0046872];nucleic acid binding [GO:0003676];molecular_function [GO:0003674];DNA binding transcription factor activity [GO:0003700]	intracellular [GO:0005622];cellular_component [GO:0005575]	protein_coding
ENSMUSG00000010608	389.53	98.93	-3.06	0.001385	93	mus_musculus	ENSMUSG00000010608	Rbm25	RNA binding motif protein 25 [Source:MGI Symbol;Acc:MGI:1914289]	12:83631236-83683123	+	67039	NM_027349			mRNA processing [GO:0006397];RNA splicing [GO:0008380];apoptotic process [GO:0006915];regulation of alternative mRNA splicing, via spliceosome [GO:0000381];regulation of apoptotic process [GO:0042981]	nucleic acid binding [GO:0003676];RNA binding [GO:0003723];mRNA binding [GO:0003729]	nucleus [GO:0005634];cytoplasm [GO:0005737];nuclear speck [GO:0016607];spliceosomal complex [GO:0005681]	protein_coding
ENSMUSG00000034109	386.45	97.76	-3.06	0.001434	93	mus_musculus	ENSMUSG00000034109	Golim4	golgi integral membrane protein 4 [Source:MGI Symbol;Acc:MGI:1920374]	3:75875084-75956949	-	73124	NM_175193;NM_001291069			biological_process [GO:0008150]	molecular_function [GO:0003674]	membrane [GO:0016020];integral component of membrane [GO:0016021];Golgi apparatus [GO:0005794];endosome [GO:0005768];Golgi cisterna membrane [GO:0032580];endosome membrane [GO:0010008]	protein_coding
ENSMUSG00000021733	171.46	42.72	-3.06	0.001538	93	mus_musculus	ENSMUSG00000021733	Slc4a7	solute carrier family 4, sodium bicarbonate cotransporter, member 7 [Source:MGI Symbol;Acc:MGI:2443878]	14:14702279-14799940	+	218756	NM_001033270;NM_001360512;NM_001360511			ion transport [GO:0006811];anion transport [GO:0006820];anion transmembrane transport [GO:0098656];inorganic anion transport [GO:0015698]	anion transmembrane transporter activity [GO:0008509];inorganic anion exchanger activity [GO:0005452]	membrane [GO:0016020];integral component of membrane [GO:0016021];plasma membrane [GO:0005886];basolateral plasma membrane [GO:0016323];apical plasma membrane [GO:0016324];cytoplasmic vesicle [GO:0031410];stereocilium [GO:0032420];synapse [GO:0045202]	protein_coding
ENSMUSG00000071267	37.95	7.36	-3.06	0.006881	93	mus_musculus	ENSMUSG00000071267	Zfp942	zinc finger protein 942 [Source:MGI Symbol;Acc:MGI:1920483]	17:21926960-21962464	-	73233	NM_001199048			regulation of transcription, DNA-templated [GO:0006355];biological_process [GO:0008150]	metal ion binding [GO:0046872];molecular_function [GO:0003674];nucleic acid binding [GO:0003676]	intracellular [GO:0005622];cellular_component [GO:0005575]	protein_coding
ENSMUSG00000031196	7.94	1.52	-3.06	0.008097	93	mus_musculus	ENSMUSG00000031196	F8	coagulation factor VIII [Source:MGI Symbol;Acc:MGI:88383]	X:75172715-75382615	-	14069	NM_007977;NM_001161373;NM_001161374			oxidation-reduction process [GO:0055114];platelet activation [GO:0030168];blood coagulation [GO:0007596];acute-phase response [GO:0006953];hemostasis [GO:0007599];blood coagulation, intrinsic pathway [GO:0007597]	metal ion binding [GO:0046872];oxidoreductase activity [GO:0016491];copper ion binding [GO:0005507]	extracellular space [GO:0005615];extracellular region [GO:0005576]	protein_coding
ENSMUSG00000030031	15.18	2.71	-3.06	0.008369	93	mus_musculus	ENSMUSG00000030031	Kbtbd8	kelch repeat and BTB (POZ) domain containing 8 [Source:MGI Symbol;Acc:MGI:2661430]	6:95117240-95129790	+	243574	NM_001008785;NM_001102670			neural crest cell development [GO:0014032];regulation of translation [GO:0006417];neural crest formation [GO:0014029];protein monoubiquitination [GO:0006513]	ubiquitin-protein transferase activity [GO:0004842]	Golgi apparatus [GO:0005794];cytoplasm [GO:0005737];cytoskeleton [GO:0005856];Cul3-RING ubiquitin ligase complex [GO:0031463];spindle [GO:0005819]	protein_coding
ENSMUSG00000048349	5.84	0.87	-3.06	0.008907	93	mus_musculus	ENSMUSG00000048349	Pou4f1	POU domain, class 4, transcription factor 1 [Source:MGI Symbol;Acc:MGI:102525]	14:104461676-104467999	-	18996	NM_011143			positive regulation of transcription by RNA polymerase II [GO:0045944];regulation of transcription, DNA-templated [GO:0006355];transcription by RNA polymerase II [GO:0006366];multicellular organism development [GO:0007275];transcription, DNA-templated [GO:0006351];negative regulation of transcription by RNA polymerase II [GO:0000122];nervous system development [GO:0007399];neuron projection devel…	DNA binding transcription factor activity [GO:0003700];DNA binding [GO:0003677];sequence-specific DNA binding [GO:0043565];protein binding [GO:0005515];transcription coactivator activity [GO:0003713];single-stranded DNA binding [GO:0003697];transcription corepressor activity [GO:0003714];RNA polymerase II distal enhancer sequence-specific DNA binding [GO:0000980];RNA polymerase II transcription f…	nucleus [GO:0005634];cytoplasm [GO:0005737];neuron projection [GO:0043005];nuclear chromatin [GO:0000790]	protein_coding
ENSMUSG00000033102	219.41	65.84	-3.05	1e-06	93	mus_musculus	ENSMUSG00000033102	Cdc14b	CDC14 cell division cycle 14B [Source:MGI Symbol;Acc:MGI:2441808]	13:64189268-64275290	-	218294	NM_172587;NM_001122989			protein dephosphorylation [GO:0006470];dephosphorylation [GO:0016311];peptidyl-tyrosine dephosphorylation [GO:0035335];DNA repair [GO:0006281];cellular response to DNA damage stimulus [GO:0006974];cilium assembly [GO:0060271];mitotic spindle midzone assembly [GO:0051256];positive regulation of ubiquitin protein ligase activity [GO:1904668];signal transduction involved in G2 DNA damage checkpoint …	protein tyrosine phosphatase activity [GO:0004725];phosphatase activity [GO:0016791];protein tyrosine/serine/threonine phosphatase activity [GO:0008138];hydrolase activity [GO:0016787];phosphoprotein phosphatase activity [GO:0004721];protein serine/threonine phosphatase activity [GO:0004722]	nucleus [GO:0005634];nucleoplasm [GO:0005654];cytoplasm [GO:0005737];nucleolus [GO:0005730];centrosome [GO:0005813];spindle pole [GO:0000922];mitotic spindle [GO:0072686];membrane [GO:0016020];integral component of membrane [GO:0016021]	protein_coding
[truncated: 1,214 more rows]

## Sheet: KO HBSS v Basal
EnsemblID	Basal Mean	HBSS Mean	FoldChange	pValue	EnsemblBuild	EnsemblSpecies	EnsemblID	Symbol	Description	ORF	Strand	EntrezGene	RefSeq	OriginalDB	ProbesetID	BiologicalProcess	MolecularFunction	CellularComponent
[truncated: 909 more rows]

## Sheet: KO v WT Basal
EnsemblID	WT lMean	KO Mean	FoldChange	pValue	EnsemblBuild	EnsemblSpecies	EnsemblID	Symbol	Description	ORF	Strand	EntrezGene	RefSeq	OriginalDB	ProbesetID	BiologicalProcess	MolecularFunction	CellularComponent
[truncated: 447 more rows]

[truncated: 1 more sheets: KO v WT HBSS]
