# Supplementary material for: CLUH granules coordinate translation of mitochondrial proteins with mTORC1 signaling and mitophagy
Source: EMBO J. 2020 Mar 9;39(9):e102731. doi: 10.15252/embj.2019102731 (PMC7196838; doi:10.15252/embj.2019102731)
Supplement: Supplementary file 4 — Dataset EV2 [file EMBJ-39-e102731-s004.xlsx]

## Sheet: Legend
Legend
Protein groups output table from Maxquant, modified in Perseus
Results of the proteome analysis of isolated and treated hepatocytes
Included are the results of the pairwise Welch´s t-test (p-value, q-value, log2 fold change, t test statistic) and GO annotations
Welch two-sided t-test parameters
S0 = 0.1
Side = both
Permutation-based FDR cutoff
FDR = 0.05
Number of randomizations = 500

## Sheet: proteinGroups
T: Protein IDs	T: Majority protein IDs	T: Protein names	T: Gene names	Cluh target mRNA	C: GOMF name	C: GOBP name	C: GOCC name	C: Reactome	N: Peptides	N: Q-value	N: Score	N: Intensity	N: MS/MS Count	C: Welch's T-test Significant KO_HBSS/ KO_basal	C: Welch's T-test Significant WT_HBSS/ WT_basal	C: Welch's T-test Significant KO_basal_ WT_basal	C: Welch's T-test Significant KO_HBSS/ WT_HBSS	C: ANOVA Significant	-Log p-value KO_HBSS/ KO_basal	q-value KO_HBSS/ KO_basal	log2 fold change KO_HBSS/ KO_basal	Test statistic KO_HBSS/ KO_basal	-Log p-value WT_HBSS/ WT_basal	q-value WT_HBSS/ WT_basal	log2 fold change WT_HBSS/ WT_basal	Test statistic WT_HBSS/ WT_basal	-Log p-value KO_basal/ WT_basal	q-value KO_basal/ WT_basal	log2 fold change KO_basal/ WT_basal	Test statistic KO_basal/ WT_basal	-Log p-value KO_HBSS/ WT_HBSS	q-value KO_HBSS/ WT_HBSS	log2 fold change KO_HBSS/ WT_HBSS	Test statistic KO_HBSS/ WT_HBSS	T: Gene names	LFQ intensity KO1_HBSS	LFQ intensity KO2_HBSS	LFQ intensity KO3_HBSS	LFQ intensity KO4_HBSS	LFQ intensity KO1_basal	LFQ intensity KO2_basal	LFQ intensity KO3_basal	LFQ intensity KO4_basal	LFQ intensity WT1_HBSS	LFQ intensity WT2_HBSS	LFQ intensity WT3_HBSS	LFQ intensity WT4_HBSS	LFQ intensity WT2_basal	LFQ intensity WT3_basal
Q99K94;Q8C3V4;A0A087WSP5;P42225;A0A087WSQ5;A0A087WRI1;Q8CFQ1	Q99K94;Q8C3V4;A0A087WSP5;P42225	Signal transducer and activator of transcription;Signal transducer and activator of transcription 1	Stat1		cadherin binding;core promoter binding;DNA binding;DNA binding transcription factor activity;double-stranded DNA binding;enzyme binding;histone acetyltransferase binding;histone binding;identical protein binding;nuclear hormone receptor binding;promoter-specific chromatin binding;protein binding;protein homodimerization activity;repressing transcription factor binding;RNA polymerase II core promo…	activation of cysteine-type endopeptidase activity involved in apoptotic process;blood circulation;cellular response to cytokine stimulus;cellular response to interferon-beta;cellular response to interferon-gamma;cellular response to lipopolysaccharide;cellular response to organic cyclic compound;cytokine-mediated signaling pathway;defense response to virus;interferon-gamma-mediated signaling pat…	axon;cytoplasm;cytosol;dendrite;nuclear chromatin;nucleolus;nucleoplasm;nucleus;perinuclear region of cytoplasm;protein-containing complex	Cytokine Signaling in Immune system;Downstream signal transduction;Immune System;Interferon alpha/beta signaling;Interferon gamma signaling;Interferon Signaling;Interleukin-12 family signaling;Interleukin-2 family signaling;Interleukin-20 family signaling;Interleukin-21 signaling;Interleukin-27 signaling;Interleukin-35 Signalling;Interleukin-4 and 13 signaling;Interleukin-6 family signaling;Inter…	23	0	141.94	2839500000	48			+	+	+	1.09498	1	-0.919425	-1.73094	0.240242	0.888025	-0.150958	-0.429098	2.38725	0.0433778	2.19903	4.62252	2.25484	0.0380222	1.43057	3.33578	Stat1	26.3649	27.1229	27.6276	26.9668	28.1432	27.9167	27.025	28.6749	25.4774	25.1563	26.1239	25.6021	25.9618	25.4512
A0A0R4J0P1;D3YTT4;Q9D7B6;A0A1L1SUG2	A0A0R4J0P1;D3YTT4;Q9D7B6	Isobutyryl-CoA dehydrogenase, mitochondrial	Acad8	+	acyl-CoA dehydrogenase activity;flavin adenine dinucleotide binding;oxidoreductase activity;oxidoreductase activity, acting on the CH-CH group of donors	branched-chain amino acid catabolic process;lipid metabolic process;oxidation-reduction process;valine catabolic process	mitochondrion	Branched-chain amino acid catabolism;Metabolism;Metabolism of amino acids and derivatives	29	0	323.31	34555000000	311			+	+	+	0.223141	1	-0.0953741	-0.352863	0.835127	0.582462	0.26689	1.06265	4.30889	0.0485714	-1.56847	-7.16196	4.21804	0	-1.93073	-6.56433	Acad8	29.7775	29.2086	29.7169	29.3331	29.6209	29.4427	29.484	29.87	31.5111	31.0965	31.4087	31.7427	31.0692	31.1437
O08749	O08749	Dihydrolipoyl dehydrogenase, mitochondrial	Dld	+	dihydrolipoyl dehydrogenase activity;electron transfer activity;flavin adenine dinucleotide binding;lipoamide binding;NAD binding;oxidoreductase activity;oxidoreductase activity, acting on a sulfur group of donors, NAD(P) as acceptor;pyruvate dehydrogenase (NAD+) activity	2-oxoglutarate metabolic process;acetyl-CoA biosynthetic process from pyruvate;aging;cell redox homeostasis;dihydrolipoamide metabolic process;gastrulation;histone succinylation;lipoate metabolic process;mitochondrial acetyl-CoA biosynthetic process from pyruvate;mitochondrial electron transport, NADH to ubiquinone;oxidation-reduction process;proteolysis;regulation of membrane potential;sperm cap…	acrosomal matrix;acrosomal vesicle;cell projection;cilium;cytoplasmic vesicle;mitochondrial matrix;mitochondrion;motile cilium;myelin sheath;nucleoplasm;nucleus;oxoglutarate dehydrogenase complex;pyruvate dehydrogenase complex	Branched-chain amino acid catabolism;Citric acid cycle (TCA cycle);Glycine degradation;Glyoxylate metabolism and glycine degradation;Histidine, lysine, phenylalanine, tyrosine, proline and tryptophan catabolism;Lysine catabolism;Metabolism;Metabolism of amino acids and derivatives;Pyruvate metabolism;Pyruvate metabolism and Citric Acid (TCA) cycle;Regulation of pyruvate dehydrogenase (PDH) comple…	32	0	323.31	181720000000	972			+	+	+	0.167457	1	0.087338	0.289808	0.237985	0.946278	0.0524788	0.280687	3.49826	0.0394667	-1.49663	-6.0542	2.91679	0.0135238	-1.46177	-5.56633	Dld	32.161	32.4676	31.9646	32.6528	32.6055	32.1041	32.1597	32.0274	33.8094	33.8016	33.6201	33.8619	33.8231	33.5891
P01901;Q3TH01;G3UXW2;P14428;P03991;A0A0B4J1G3	P01901;Q3TH01;G3UXW2	H-2 class I histocompatibility antigen, K-B alpha chain	H2-K1		beta-2-microglobulin binding;peptide antigen binding;protein binding;signaling receptor binding;T cell receptor binding;TAP binding	antigen processing and presentation;antigen processing and presentation of endogenous peptide antigen via MHC class I via ER pathway, TAP-dependent;antigen processing and presentation of exogenous peptide antigen via MHC class I;antigen processing and presentation of peptide antigen via MHC class I;defense response to bacterium;immune response;immune system process;inner ear development;negative …	cell surface;endoplasmic reticulum;endoplasmic reticulum exit site;external side of plasma membrane;Golgi apparatus;Golgi medial cisterna;integral component of lumenal side of endoplasmic reticulum membrane;integral component of membrane;membrane;MHC class I protein complex;phagocytic vesicle membrane	Adaptive Immune System;Antigen Presentation: Folding, assembly and peptide loading of class I MHC;Antigen processing-Cross presentation;Class I MHC mediated antigen processing & presentation;Endosomal/Vacuolar pathway;ER-Phagosome pathway;Immune System;Immunoregulatory interactions between a Lymphoid and a non-Lymphoid cell;Innate Immune System;Neutrophil degranulation	22	0	261.28	49153000000	379			+	+	+	0.189728	1	0.0677133	0.282036	0.368425	0.821828	-0.149455	-0.560423	3.58715	0.0477778	1.21801	5.93694	3.22135	0.009	1.43518	4.93776	H2-K1	31.5101	31.7695	31.9962	31.8622	31.7219	31.981	31.5437	31.6206	30.3027	30.8084	30.22	30.0663	30.4437	30.4661
P11725;Q8R1A8	P11725;Q8R1A8	Ornithine carbamoyltransferase, mitochondrial	Otc		amino acid binding;carboxyl- or carbamoyltransferase activity;ornithine carbamoyltransferase activity;phosphate ion binding;phospholipid binding;transferase activity	ammonia homeostasis;anion homeostasis;arginine biosynthetic process;arginine biosynthetic process via ornithine;cellular amino acid biosynthetic process;cellular amino acid metabolic process;citrulline biosynthetic process;liver development;midgut development;ornithine catabolic process;ornithine metabolic process;protein homotrimerization;response to biotin;response to drug;response to insulin;r…	cytoplasm;mitochondrial inner membrane;mitochondrial matrix;mitochondrion	Metabolism;Metabolism of amino acids and derivatives;Metabolism of polyamines;Metabolism of proteins;Mitochondrial protein import;Urea cycle	33	0	323.31	717140000000	2070			+	+	+	0.186464	1	0.059042	0.265131	0.309651	0.926454	0.0591065	0.331459	3.6394	0.038	-0.782995	-4.5467	2.87055	0.0388	-0.783059	-3.45901	Otc	34.8575	34.7148	34.3587	34.6233	34.5707	34.7599	34.5166	34.471	35.5744	35.4922	35.3655	35.2546	35.4272	35.3096
P47738;A0A0G2JEU1;A0A0G2JFQ0;A0A0G2JF60;D3YYF3	P47738;A0A0G2JEU1	Aldehyde dehydrogenase, mitochondrial	Aldh2	+	aldehyde dehydrogenase (NAD) activity;NAD binding;oxidoreductase activity;oxidoreductase activity, acting on the aldehyde or oxo group of donors, NAD or NADP as acceptor;protein binding	ethanol catabolic process;metabolic process;oxidation-reduction process	mitochondrial matrix;mitochondrion	Biological oxidations;Ethanol oxidation;Metabolism;Metabolism of serotonin;Neuronal System;Neurotransmitter clearance;Phase I - Functionalization of compounds;Serotonin clearance from the synaptic cleft;Transmission across Chemical Synapses	57	0	323.31	842400000000	2982			+	+	+	0.0603779	1	0.0157146	0.082778	0.482488	0.813407	0.121102	0.582103	4.27888	0.0370667	-0.761566	-5.172	3.16173	0.0245614	-0.866954	-3.73151	Aldh2	34.9426	34.6517	34.7485	35.0182	34.8151	34.7706	34.9098	34.8025	35.9456	35.4487	35.7078	35.7267	35.6034	35.5159
P52825;A2A8E8;A2A8E7;A2A8E9	P52825	Carnitine O-palmitoyltransferase 2, mitochondrial	Cpt2	+	carnitine O-palmitoyltransferase activity;transferase activity;transferase activity, transferring acyl groups	fatty acid metabolic process;lipid metabolic process	membrane;mitochondrial inner membrane;mitochondrion;nucleolus;nucleoplasm	Fatty acid metabolism;Import of palmitoyl-CoA into the mitochondrial matrix;Metabolism;Metabolism of lipids	53	0	323.31	146650000000	922			+	+	+	0.0326011	1	-0.0210028	-0.065269	0.106271	1	0.0302324	0.148213	3.20408	0.0449524	-1.51502	-5.78374	3.12006	0.00872727	-1.56626	-5.51924	Cpt2	32.117	31.9944	31.9296	31.3682	32.0006	31.9257	31.4484	32.1186	33.3708	33.6305	33.2527	33.4204	33.455	33.2529
P53395;A0A0G2JGU0	P53395	Lipoamide acyltransferase component of branched-chain alpha-keto acid dehydrogenase complex, mitochondrial	Dbt	+	dihydrolipoyllysine-residue (2-methylpropanoyl)transferase activity;transferase activity;transferase activity, transferring acyl groups;ubiquitin protein ligase binding	metabolic process	mitochondrial matrix;mitochondrial nucleoid;mitochondrion	Branched-chain amino acid catabolism;Glyoxylate metabolism and glycine degradation;Metabolism;Metabolism of amino acids and derivatives	38	0	323.31	138400000000	1019			+	+	+	0.386528	1	-0.0963798	-0.461886	0.584148	0.666421	0.319458	0.950544	4.04135	0.0397647	-0.99763	-5.32239	2.28105	0.0379048	-1.41347	-4.10015	Dbt	32.0103	31.9763	31.8184	32.2284	31.9553	32.0476	32.276	32.1401	33.544	32.7465	33.7661	33.6307	33.0828	33.2049
P54869	P54869	Hydroxymethylglutaryl-CoA synthase, mitochondrial	Hmgcs2		catalytic activity;hydroxymethylglutaryl-CoA synthase activity;transferase activity	cholesterol biosynthetic process;cholesterol metabolic process;isoprenoid biosynthetic process;lipid metabolic process;metabolic process;steroid biosynthetic process;steroid metabolic process;sterol biosynthetic process	mitochondrial inner membrane;mitochondrion	Ketone body metabolism;Metabolism;Metabolism of lipids;Synthesis of Ketone Bodies	48	0	323.31	659100000000	2339			+	+	+	0.386224	1	0.143686	0.550069	0.223875	0.927953	0.0773354	0.330291	3.18885	0.0368966	-1.26206	-5.16275	3.17696	0.0133846	-1.19571	-4.74404	Hmgcs2	34.5989	34.4158	33.9825	34.223	34.3638	34.2676	34.0431	33.9709	35.5346	35.3003	35.6641	35.504	35.2767	35.6411
P97807;H3BKG7	P97807	Fumarate hydratase, mitochondrial	Fh	+	catalytic activity;fumarate hydratase activity;lyase activity	fumarate metabolic process;homeostasis of number of cells within a tissue;malate metabolic process;tricarboxylic acid cycle	cytoplasm;mitochondrion;tricarboxylic acid cycle enzyme complex	Citric acid cycle (TCA cycle);Metabolism;Pyruvate metabolism and Citric Acid (TCA) cycle;The citric acid (TCA) cycle and respiratory electron transport	39	0	323.31	217370000000	770			+	+	+	0.0396884	1	0.0270824	0.0805955	0.503775	0.743278	0.21058	0.742067	2.8229	0.0346486	-1.49626	-4.43226	3.9208	0	-1.67976	-5.96165	Fh	32.7821	32.721	32.1594	32.6506	32.4943	32.6066	33.0099	32.0939	34.3509	33.929	34.4434	34.3088	34.1364	34.2415
Q07417	Q07417	Short-chain specific acyl-CoA dehydrogenase, mitochondrial	Acads	+	acyl-CoA dehydrogenase activity;butyryl-CoA dehydrogenase activity;flavin adenine dinucleotide binding;oxidoreductase activity;oxidoreductase activity, acting on the CH-CH group of donors	fatty acid beta-oxidation using acyl-CoA dehydrogenase;fatty acid metabolic process;lipid metabolic process;oxidation-reduction process	mitochondrial matrix;mitochondrion;nucleoplasm	Beta oxidation of butanoyl-CoA to acetyl-CoA;Beta oxidation of hexanoyl-CoA to butanoyl-CoA;Fatty acid metabolism;Metabolism;Metabolism of lipids;Mitochondrial Fatty Acid Beta-Oxidation;mitochondrial fatty acid beta-oxidation of saturated fatty acids	37	0	323.31	193880000000	954			+	+	+	0.13677	1	0.0479555	0.206245	0.349833	0.889753	0.0909427	0.453485	3.80824	0.0423077	-1.45381	-6.20793	3.69643	0	-1.4968	-7.54798	Acads	32.3757	32.2456	32.2244	32.6309	32.3703	32.2075	32.5639	32.1432	33.7809	33.8631	33.904	33.9158	33.616	33.9471
Q3ULD5	Q3ULD5	Methylcrotonoyl-CoA carboxylase beta chain, mitochondrial	Mccc2	+	ATP binding;ligase activity;methylcrotonoyl-CoA carboxylase activity;nucleotide binding	coenzyme A metabolic process;leucine catabolic process	methylcrotonoyl-CoA carboxylase complex;mitochondrial matrix;mitochondrion	Biotin transport and metabolism;Branched-chain amino acid catabolism;Metabolism;Metabolism of amino acids and derivatives;Metabolism of vitamins and cofactors;Metabolism of water-soluble vitamins and cofactors	40	0	323.31	65951000000	519			+	+	+	0.151713	1	-0.0523009	-0.22617	0.0472968	1	0.0290122	0.0928383	3.53958	0.0392857	-1.68473	-6.42452	3.22099	0	-1.76604	-6.09185	Mccc2	30.6781	30.6159	30.4192	30.3485	30.4871	30.8759	30.4008	30.507	32.3124	32.7024	31.857	32.254	32.4049	32.0081
Q544X6;P22315	Q544X6;P22315	Ferrochelatase;Ferrochelatase, mitochondrial	Fech	+	2 iron, 2 sulfur cluster binding;ferrochelatase activity;heme binding;iron ion binding;iron-responsive element binding;iron-sulfur cluster binding;lyase activity;metal ion binding;protein binding;tetrapyrrole binding	cellular response to dexamethasone stimulus;cholesterol metabolic process;detection of UV;erythrocyte differentiation;heme biosynthetic process;iron ion homeostasis;porphyrin-containing compound biosynthetic process;protoporphyrinogen IX metabolic process;regulation of eIF2 alpha phosphorylation by heme;regulation of gene expression;regulation of hemoglobin biosynthetic process;response to arseni…	membrane;mitochondrial inner membrane;mitochondrion	Heme biosynthesis;Metabolism;Metabolism of porphyrins	27	0	323.31	45581000000	395			+	+	+	0.188943	1	0.0951085	0.319928	0.430929	0.786365	-0.173405	-0.627615	2.82778	0.0424286	-1.19938	-4.13342	2.63532	0.0383488	-0.930867	-3.27835	Fech	30.7064	30.4688	30.571	30.1082	30.1523	30.2686	30.2405	30.8125	31.3755	31.075	31.4063	31.7211	31.4259	31.4782
Q571F8;F6WPK7;D6RI88;F6SJZ7;E0CYF7;E0CXA4	Q571F8	Glutaminase liver isoform, mitochondrial	Gls2		glutaminase activity;hydrolase activity	glutamate biosynthetic process;glutamine catabolic process;glutamine metabolic process;positive regulation of protein targeting to mitochondrion;reactive oxygen species metabolic process;regulation of apoptotic process	mitochondrial matrix;mitochondrion	Amino acid synthesis and interconversion (transamination);Gene expression (Transcription);Generic Transcription Pathway;Glutamate Neurotransmitter Release Cycle;Metabolism;Metabolism of amino acids and derivatives;Neuronal System;Neurotransmitter release cycle;RNA Polymerase II Transcription;TP53 Regulates Metabolic Genes;Transcriptional Regulation by TP53;Transmission across Chemical Synapses	39	0	323.31	112230000000	878			+	+	+	0.206193	1	0.0850735	0.325167	0.351721	0.852603	0.118808	0.488782	3.85035	0.0461818	-1.61773	-7.11517	3.90167	0	-1.65147	-6.02124	Gls2	31.7201	31.1749	31.523	31.141	31.1768	31.2252	31.2773	31.5395	32.9954	32.8777	32.9474	33.3444	32.9885	32.7289
Q64339	Q64339	Ubiquitin-like protein ISG15	Isg15		protein binding;protein tag	defense response to bacterium;defense response to virus;ISG15-protein conjugation;modification-dependent protein catabolic process;negative regulation of protein ubiquitination;negative regulation of viral genome replication;positive regulation of bone mineralization;positive regulation of erythrocyte differentiation;regulation of interferon-gamma production;response to type I interferon	cytoplasm;extracellular region		12	0	323.31	26620000000	243			+	+	+	0.0104646	0.993511	-0.00509739	-0.0194236	1.34869	0.307389	0.764641	2.30268	4.64331	0.0336	2.89763	15.5028	3.2463	0	2.12789	5.75723	Isg15	31.098	31.2673	30.6188	31.0772	30.8005	30.986	31.1066	31.1885	29.0361	28.3397	28.7412	29.4327	28.0843	28.1577
Q7TNE1	Q7TNE1	Succinate--hydroxymethylglutarate CoA-transferase	Sugct	+	catalytic activity;formyl-CoA transferase activity;succinate-hydroxymethylglutarate CoA-transferase activity;transferase activity	metabolic process	mitochondrion		16	0	123.57	7669400000	132			+	+	+	0.0344671	1	-0.0208645	-0.0678366	0.151009	0.963995	0.0595004	0.242931	3.21073	0.0410435	-1.40696	-5.2255	2.87414	0.0132093	-1.48733	-5.1596	Sugct	28.0631	27.6392	27.6502	27.2135	27.5421	27.9416	27.4232	27.7427	29.3119	29.0758	28.9648	29.1629	29.251	28.8296
Q7TNG8	Q7TNG8	Probable D-lactate dehydrogenase, mitochondrial	Ldhd	+	catalytic activity;D-lactate dehydrogenase (cytochrome) activity;D-lactate dehydrogenase activity;flavin adenine dinucleotide binding;oxidoreductase activity;oxidoreductase activity, acting on CH-OH group of donors;protein binding	ATP biosynthetic process;oxidation-reduction process	mitochondrial inner membrane;mitochondrion	Metabolism of proteins;Mitochondrial protein import	31	0	323.31	29701000000	273			+	+	+	0.120769	1	0.0887594	0.241061	0.682779	0.609418	-0.323193	-1.00604	4.56657	0.042	-2.66139	-10.4203	3.31705	0	-2.24944	-5.47278	Ldhd	28.7599	28.6398	28.3768	29.5289	28.7028	28.8397	28.943	28.4648	30.925	31.2002	31.5291	30.6489	31.5194	31.5106
Q8BFR5;A0A0U1RPC4;A0A0U1RNQ6	Q8BFR5	Elongation factor Tu, mitochondrial	Tufm		GTP binding;GTPase activity;nucleotide binding;translation elongation factor activity	response to ethanol;translation;translational elongation	intracellular;mitochondrial inner membrane;mitochondrial nucleoid;mitochondrion;myelin sheath		42	0	323.31	187960000000	877			+	+	+	0.0234171	0.995827	-0.00851154	-0.0380402	0.943292	0.645068	0.184823	0.948654	4.08392	0.0458333	-1.23095	-6.0273	4.3101	0	-1.42429	-6.59568	Tufm	32.5	32.1277	32.5679	32.4102	32.2653	32.2893	32.5248	32.5606	33.9437	33.6482	33.8847	33.8265	33.7684	33.5266
Q8BMS1	Q8BMS1	Trifunctional enzyme subunit alpha, mitochondrial;Long-chain enoyl-CoA hydratase;Long chain 3-hydroxyacyl-CoA dehydrogenase	Hadha	+	3-hydroxyacyl-CoA dehydrogenase activity;acetyl-CoA C-acyltransferase activity;catalytic activity;enoyl-CoA hydratase activity;fatty-acyl-CoA binding;long-chain-3-hydroxyacyl-CoA dehydrogenase activity;long-chain-enoyl-CoA hydratase activity;lyase activity;NAD binding;oxidoreductase activity;protein-containing complex binding	fatty acid beta-oxidation;fatty acid metabolic process;lipid metabolic process;metabolic process;oxidation-reduction process;response to drug;response to insulin	mitochondrial fatty acid beta-oxidation multienzyme complex;mitochondrial inner membrane;mitochondrial matrix;mitochondrial nucleoid;mitochondrion	Acyl chain remodeling of CL;Beta oxidation of decanoyl-CoA to octanoyl-CoA-CoA;Beta oxidation of hexanoyl-CoA to butanoyl-CoA;Beta oxidation of lauroyl-CoA to decanoyl-CoA-CoA;Beta oxidation of myristoyl-CoA to lauroyl-CoA;Beta oxidation of octanoyl-CoA to hexanoyl-CoA;Beta oxidation of palmitoyl-CoA to myristoyl-CoA;Fatty acid metabolism;Glycerophospholipid biosynthesis;Metabolism;Metabolism of …	58	0	323.31	418810000000	1750			+	+	+	0.30655	1	0.173932	0.518887	0.838203	0.551325	0.331089	1.14887	3.43146	0.0452632	-1.28814	-5.13255	2.77799	0.0220426	-1.44529	-4.00742	Hadha	34.0547	33.8091	33.416	33.1443	33.5361	33.7148	33.1816	33.296	35.1084	34.572	35.2872	35.2378	34.7526	34.5473
Q8C7H1;A0A1B0GSL6	Q8C7H1	Methylmalonic aciduria type A homolog, mitochondrial	Mmaa	+	GTP binding;GTPase activity;hydrolase activity;identical protein binding;nucleotide binding;protein homodimerization activity	biological_process;cobalamin biosynthetic process	cellular_component;mitochondrion	Cobalamin (Cbl, vitamin B12) transport and metabolism;Fatty acid metabolism;Metabolism;Metabolism of lipids;Metabolism of vitamins and cofactors;Metabolism of water-soluble vitamins and cofactors;Mitochondrial Fatty Acid Beta-Oxidation;Propionyl-CoA catabolism	26	0	122.65	5338700000	89			+	+	+	0.372581	1	-0.404304	-0.712236	1.51923	0.309435	-1.06314	-2.45641	3.57145	0.0425	-3.20166	-7.85977	2.63935	0.0137368	-2.54283	-4.34848	Mmaa	25.6211	24.5669	26.3682	25.907	25.5284	25.6973	26.1145	26.7401	27.3966	28.6263	28.642	27.9695	29.0682	29.5162
Q8CC88	Q8CC88	von Willebrand factor A domain-containing protein 8	Vwa8	+	ATP binding;ATPase activity;nucleotide binding	biological_process	mitochondrion		124	0	323.31	93941000000	1208			+	+	+	0.0120563	0.993462	-0.00509644	-0.0210992	1.21632	0.494155	0.268348	1.30589	3.71634	0.0395385	-0.976116	-5.13037	3.66218	0	-1.24956	-4.96427	Vwa8	31.8747	31.4401	31.5295	31.3266	31.7097	31.4541	31.3805	31.647	32.9225	32.5096	32.8759	32.8611	32.5319	32.4413
Q8R086	Q8R086	Sulfite oxidase, mitochondrial	Suox	+	heme binding;metal ion binding;molybdenum ion binding;molybdopterin cofactor binding;oxidoreductase activity;sulfite oxidase activity	nitrate assimilation;oxidation-reduction process;sulfur compound metabolic process	mitochondrial intermembrane space;mitochondrion	Degradation of cysteine and homocysteine;Metabolism;Metabolism of amino acids and derivatives;Sulfide oxidation to sulfate;Sulfur amino acid metabolism	36	0	323.31	124260000000	624			+	+	+	0.148045	1	0.139237	0.304709	0.505134	0.852564	0.0888866	0.52068	2.67102	0.03415	-1.76039	-5.48173	2.0327	0.0469515	-1.71004	-4.39614	Suox	31.3542	31.2192	31.4543	32.4783	31.1382	31.1638	32.0248	31.6223	33.3754	33.3356	33.2693	33.3658	33.3658	33.1356
Q91ZA3;H3BL62;H3BK61;D3YZC0;H3BJR0;H3BKW6	Q91ZA3	Propionyl-CoA carboxylase alpha chain, mitochondrial	Pcca	+	ATP binding;enzyme binding;ligase activity;metal ion binding;nucleotide binding;propionyl-CoA carboxylase activity		mitochondrial matrix;mitochondrion	Biotin transport and metabolism;Fatty acid metabolism;Metabolism;Metabolism of lipids;Metabolism of vitamins and cofactors;Metabolism of water-soluble vitamins and cofactors;Mitochondrial Fatty Acid Beta-Oxidation;Propionyl-CoA catabolism	57	0	323.31	120050000000	787			+	+	+	0.164769	1	0.083869	0.282948	0.464091	0.76533	0.191383	0.69708	3.99007	0.0496667	-2.64495	-10.772	4.70634	0	-2.75247	-8.63445	Pcca	31.1055	30.8742	30.4433	30.9171	30.87	31.0659	30.6365	30.4322	33.6746	33.1217	33.924	33.6296	33.4238	33.4594
Q99JY0;D3YXU1	Q99JY0	Trifunctional enzyme subunit beta, mitochondrial;3-ketoacyl-CoA thiolase	Hadhb	+	acetyl-CoA C-acyltransferase activity;catalytic activity;long-chain-3-hydroxyacyl-CoA dehydrogenase activity;transferase activity;transferase activity, transferring acyl groups;transferase activity, transferring acyl groups other than amino-acyl groups	fatty acid beta-oxidation;fatty acid metabolic process;lipid metabolic process;metabolic process	endoplasmic reticulum;membrane;mitochondrial fatty acid beta-oxidation multienzyme complex;mitochondrial inner membrane;mitochondrial nucleoid;mitochondrial outer membrane;mitochondrion	Acyl chain remodeling of CL;Beta oxidation of decanoyl-CoA to octanoyl-CoA-CoA;Beta oxidation of hexanoyl-CoA to butanoyl-CoA;Beta oxidation of lauroyl-CoA to decanoyl-CoA-CoA;Beta oxidation of myristoyl-CoA to lauroyl-CoA;Beta oxidation of octanoyl-CoA to hexanoyl-CoA;Beta oxidation of palmitoyl-CoA to myristoyl-CoA;Fatty acid metabolism;Glycerophospholipid biosynthesis;Metabolism;Metabolism of …	44	0	323.31	260970000000	1491			+	+	+	1.75962	1	0.141838	0.993952	0.245251	0.915801	0.0812791	0.348895	3.1002	0.0349697	-1.57775	-8.81807	3.41752	0	-1.51719	-7.04977	Hadhb	32.8613	32.6973	32.7775	32.7649	32.6506	32.6854	32.5608	32.6368	34.272	33.9891	34.4334	34.4752	34.071	34.2378
Q99KR3	Q99KR3	Beta-lactamase-like protein 2	Lactb2	+	endonuclease activity;endoribonuclease activity;hydrolase activity;metal ion binding;nuclease activity;RNA binding;single-stranded RNA binding;zinc ion binding	RNA phosphodiester bond hydrolysis, endonucleolytic	mitochondrial matrix;mitochondrion		25	0	323.31	53673000000	368			+	+	+	0.00934746	0.993255	-0.00619888	-0.0192999	0.847477	0.526968	0.362007	1.20263	2.9865	0.0443636	-1.01754	-4.10282	2.75148	0.0232	-1.38574	-3.85293	Lactb2	30.7569	30.6327	30.3048	31.2058	30.8221	30.4766	31.0172	30.609	32.3583	31.6438	32.0103	32.4307	31.9147	31.7171
Q99MN9;E9Q1J7;D3YZC1;A0A087WQV1	Q99MN9;E9Q1J7	Propionyl-CoA carboxylase beta chain, mitochondrial	Pccb	+	acetyl-CoA carboxylase activity;ATP binding;CoA carboxylase activity;ligase activity;nucleotide binding;propionyl-CoA carboxylase activity	fatty acid biosynthetic process;fatty acid catabolic process	acetyl-CoA carboxylase complex;mitochondrial matrix;mitochondrion	Biotin transport and metabolism;Fatty acid metabolism;Metabolism;Metabolism of lipids;Metabolism of vitamins and cofactors;Metabolism of water-soluble vitamins and cofactors;Mitochondrial Fatty Acid Beta-Oxidation;Propionyl-CoA catabolism	27	0	323.31	60411000000	437			+	+	+	0.238599	1	0.0792313	0.339258	0.483931	0.781385	0.157249	0.662379	5.21509	0.042	-2.6734	-14.6956	5.26467	0	-2.75141	-10.0707	Pccb	30.0034	29.5494	29.5797	29.8583	29.6049	29.8238	29.4877	29.7576	32.2196	32.4122	32.8584	32.5063	32.3592	32.3852
Q99MR8;A0A0G2JF64;A0A0G2JFQ5	Q99MR8	Methylcrotonoyl-CoA carboxylase subunit alpha, mitochondrial	Mccc1	+	ATP binding;ligase activity;metal ion binding;methylcrotonoyl-CoA carboxylase activity;nucleotide binding	leucine catabolic process	3-methylcrotonyl-CoA carboxylase complex, mitochondrial;methylcrotonoyl-CoA carboxylase complex;mitochondrial inner membrane;mitochondrial matrix;mitochondrion	Biotin transport and metabolism;Branched-chain amino acid catabolism;Metabolism;Metabolism of amino acids and derivatives;Metabolism of vitamins and cofactors;Metabolism of water-soluble vitamins and cofactors	53	0	323.31	92575000000	714			+	+	+	0.437029	1	0.0903215	0.470146	1.53915	0.402328	0.308894	1.56975	5.19168	0.0315	-1.77112	-9.65118	5.41571	0	-1.9897	-9.73954	Mccc1	31.2445	31.0063	31.0278	30.9882	31.1484	31.0232	30.8272	30.9067	33.1881	32.84	32.9992	33.1983	32.7362	32.675
Q9CQC7	Q9CQC7	NADH dehydrogenase [ubiquinone] 1 beta subcomplex subunit 4	Ndufb4		molecular_function;NADH dehydrogenase (ubiquinone) activity	mitochondrial respiratory chain complex I assembly;oxidation-reduction process;response to oxidative stress	integral component of membrane;membrane;mitochondrial inner membrane;mitochondrial respiratory chain complex I;mitochondrion;nuclear membrane;respiratory chain	Complex I biogenesis;Metabolism;Respiratory electron transport;Respiratory electron transport, ATP synthesis by chemiosmotic coupling, and heat production by uncoupling proteins.;The citric acid (TCA) cycle and respiratory electron transport	15	0	132.48	33946000000	180			+	+	+	0.287775	1	0.0887556	0.392503	0.369177	0.902796	-0.0739627	-0.402101	3.09527	0.0342286	-1.24145	-5.74749	4.32592	0	-1.07873	-5.46302	Ndufb4	29.9445	30.2057	30.02	29.9595	30.1029	30.0957	29.6287	29.9473	30.9393	31.3094	31.1259	31.07	31.1174	31.2154
Q9D6J5;Q3V406;E9Q9J5;F6VCY0;F6Z9R1	Q9D6J5;Q3V406;E9Q9J5	NADH dehydrogenase [ubiquinone] 1 beta subcomplex subunit 8, mitochondrial	Ndufb8		molecular_function;NADH dehydrogenase (ubiquinone) activity;NADH dehydrogenase activity	mitochondrial electron transport, NADH to ubiquinone;mitochondrial respiratory chain complex I assembly;oxidation-reduction process	endoplasmic reticulum;integral component of membrane;membrane;mitochondrial inner membrane;mitochondrial respiratory chain complex I;mitochondrion;respiratory chain	Complex I biogenesis;Metabolism;Metabolism of proteins;Mitochondrial protein import;Respiratory electron transport;Respiratory electron transport, ATP synthesis by chemiosmotic coupling, and heat production by uncoupling proteins.;The citric acid (TCA) cycle and respiratory electron transport	15	0	146.65	17472000000	172			+	+	+	0.870821	1	0.357868	1.16614	0.343137	0.790639	0.256861	0.617056	2.93806	0.0429091	-1.97735	-5.86154	2.82639	0.0141081	-1.87634	-4.7611	Ndufb8	28.4324	28.9491	29.0419	29.0894	28.4164	28.8047	28.1747	28.6856	30.9644	29.9995	31.021	31.0332	30.1192	30.6431
Q9JHI5	Q9JHI5	Isovaleryl-CoA dehydrogenase, mitochondrial	Ivd	+	acyl-CoA dehydrogenase activity;flavin adenine dinucleotide binding;isovaleryl-CoA dehydrogenase activity;oxidoreductase activity;oxidoreductase activity, acting on the CH-CH group of donors	fatty acid beta-oxidation using acyl-CoA dehydrogenase;leucine catabolic process;oxidation-reduction process	mitochondrial matrix;mitochondrial membrane;mitochondrion;nucleoplasm	Branched-chain amino acid catabolism;Metabolism;Metabolism of amino acids and derivatives	29	0	323.31	235630000000	752			+	+	+	0.239728	1	0.0874872	0.353251	1.43799	0.448117	0.256599	1.36501	3.16987	0.0339412	-1.21039	-5.4593	4.41459	0	-1.3795	-6.23154	Ivd	32.976	32.9001	32.5432	32.8451	32.8361	32.7124	32.9454	32.4206	34.255	33.9743	34.3166	34.2366	34.0103	33.8565
Q9Z1J3;A6QRH3;F7CZD1;F6TXD3	Q9Z1J3	Cysteine desulfurase, mitochondrial	Nfs1	+	catalytic activity;cysteine desulfurase activity;iron-sulfur cluster binding;metal ion binding;protein homodimerization activity;pyridoxal phosphate binding;transferase activity	[2Fe-2S] cluster assembly;iron incorporation into metallo-sulfur cluster;Mo-molybdopterin cofactor biosynthetic process	cytoplasm;cytosol;mitochondrial matrix;mitochondrion;nucleoplasm;nucleus	Metabolism;Metabolism of vitamins and cofactors;Metabolism of water-soluble vitamins and cofactors;Mitochondrial iron-sulfur cluster biogenesis;Molybdenum cofactor biosynthesis	28	0	266.3	23405000000	244			+	+	+	0.578211	1	0.191073	0.749936	0.319615	0.874784	0.112002	0.460822	3.25316	0.0410833	-1.34226	-5.0554	4.05171	0	-1.26319	-5.48047	Nfs1	29.8017	29.5	29.3335	29.6621	29.563	29.4505	29.4804	29.0393	30.738	30.6783	31.0464	30.8877	30.8989	30.7749
Q9Z2I8	Q9Z2I8	Succinyl-CoA ligase [GDP-forming] subunit beta, mitochondrial	Suclg2		ATP binding;catalytic activity;GDP binding;GTP binding;ligase activity;metal ion binding;nucleotide binding;protein heterodimerization activity;succinate-CoA ligase (GDP-forming) activity;succinate-semialdehyde dehydrogenase (NAD+) activity	metabolic process;succinate metabolic process;succinyl-CoA metabolic process;tricarboxylic acid cycle	mitochondrion;plasma membrane;protein-containing complex;succinate-CoA ligase complex (GDP-forming)	Citric acid cycle (TCA cycle);Metabolism;Pyruvate metabolism and Citric Acid (TCA) cycle;The citric acid (TCA) cycle and respiratory electron transport	39	0	323.31	293160000000	1188			+	+	+	0.150076	1	0.0514441	0.223619	0.647441	0.688418	0.206754	0.844807	3.50443	0.043	-1.22608	-5.51363	3.43697	0	-1.38139	-5.49731	Suclg2	33.0009	33.1222	33.1359	33.3543	33.0236	32.8681	33.3775	33.1383	34.5214	34.1671	34.6948	34.7556	34.2481	34.2928
Q9Z2I9	Q9Z2I9	Succinyl-CoA ligase [ADP-forming] subunit beta, mitochondrial	Sucla2	+	ATP binding;catalytic activity;ligase activity;metal ion binding;nucleotide binding;succinate-CoA ligase (ADP-forming) activity;succinate-CoA ligase activity	metabolic process;succinate metabolic process;succinyl-CoA metabolic process;tricarboxylic acid cycle	mitochondrion;myelin sheath	Citric acid cycle (TCA cycle);Metabolism;Pyruvate metabolism and Citric Acid (TCA) cycle;The citric acid (TCA) cycle and respiratory electron transport	33	0	323.31	196980000000	1005			+	+	+	0.424196	1	0.0895472	0.477356	0.925036	0.57743	0.238358	1.12652	6.28907	0.0466	-0.779495	-6.30796	3.14246	0.0229057	-0.928306	-3.86977	Sucla2	33.0462	32.7482	32.7704	33.0654	32.8042	32.8389	32.8536	32.7752	33.8679	33.5154	34.0042	33.9558	33.6235	33.5995
A0A0U1RP81	A0A0U1RP81					mitochondrial calcium ion homeostasis	integral component of membrane;membrane;mitochondrial inner membrane;mitochondrion;myelin sheath		50	0	39.861	9857000000	55				+	+	0.258976	1	0.140658	0.442229	1.33105	0.308827	0.952397	2.12317	0.962351	0.408095	-0.674705	-1.57648	2.43462	0.0304242	-1.48644	-4.27189		28.4704	28.5537	28.3552	28.8162	28.6016	28.7275	28.4557	27.848	30.2773	29.5103	29.8244	30.5292	28.603	29.1328
B2RXS4	B2RXS4	Plexin-B2	Plxnb2		protein binding;semaphorin receptor activity	brain development;homophilic cell adhesion via plasma membrane adhesion molecules;multicellular organism development;negative regulation of cell adhesion;neural tube closure;neuroblast proliferation;positive regulation of axonogenesis;positive regulation of neuron projection development;regulation of cell shape;regulation of GTPase activity;regulation of neuron migration;regulation of protein pho…	integral component of membrane;integral component of plasma membrane;membrane;plasma membrane		31	0	111.58	5430800000	108				+	+	0.294095	1	-0.151812	-0.484145	1.37866	0.30742	-0.825951	-2.07458	1.82982	0.161902	0.810648	2.73257	2.39985	0.0310986	1.48479	3.62549	Plxnb2	28.6356	28.0847	28.5194	27.8768	28.3152	28.1766	28.5257	28.7062	26.9432	27.3361	26.7738	26.1241	27.3803	27.561
P01898;A7VMS6;E9Q0G4;G3UXE9;H3BJA9;H3BK58;A7VMS3	P01898	H-2 class I histocompatibility antigen, Q10 alpha chain	H2-Q10		beta-2-microglobulin binding;peptide antigen binding;signaling receptor binding;T cell receptor binding;TAP binding	antigen processing and presentation of peptide antigen via MHC class I;immune system process	cell surface;endoplasmic reticulum;endoplasmic reticulum exit site;extracellular space;Golgi apparatus;Golgi medial cisterna;integral component of lumenal side of endoplasmic reticulum membrane;integral component of membrane;membrane;MHC class I protein complex;phagocytic vesicle membrane;plasma membrane	Adaptive Immune System;Antigen Presentation: Folding, assembly and peptide loading of class I MHC;Antigen processing-Cross presentation;Class I MHC mediated antigen processing & presentation;Endosomal/Vacuolar pathway;ER-Phagosome pathway;Immune System;Immunoregulatory interactions between a Lymphoid and a non-Lymphoid cell;Innate Immune System;Neutrophil degranulation	19	0	120.85	17500000000	149				+	+	0.149725	1	-0.148322	-0.311094	2.10647	0.306	-1.52676	-3.50692	0.439223	0.735506	0.2806	0.737404	2.12599	0.0417895	1.65904	3.19536	H2-Q10	29.1332	29.8658	29.9687	30.5982	29.8665	29.5924	30.666	30.0342	27.7937	29.075	27.8827	28.1784	29.6311	30.0844
P01899;P01896;E9PX63;O19441;G3UX20;G3UZP7;V9GXI4;G3UZL7;V9GXR0;P14427	P01899	H-2 class I histocompatibility antigen, D-B alpha chain	H2-D1		beta-2-microglobulin binding;peptide antigen binding;protein binding;signaling receptor binding;T cell receptor binding;TAP binding	antigen processing and presentation;antigen processing and presentation of endogenous peptide antigen via MHC class I via ER pathway, TAP-dependent;antigen processing and presentation of peptide antigen via MHC class I;immune response;immune system process;negative regulation of neuron projection development;positive regulation of T cell mediated cytotoxicity	cell surface;endoplasmic reticulum;endoplasmic reticulum exit site;external side of plasma membrane;Golgi apparatus;Golgi medial cisterna;integral component of lumenal side of endoplasmic reticulum membrane;integral component of membrane;membrane;MHC class I protein complex;phagocytic vesicle membrane;plasma membrane	Adaptive Immune System;Antigen Presentation: Folding, assembly and peptide loading of class I MHC;Antigen processing-Cross presentation;Class I MHC mediated antigen processing & presentation;Endosomal/Vacuolar pathway;ER-Phagosome pathway;Immune System;Immunoregulatory interactions between a Lymphoid and a non-Lymphoid cell;Innate Immune System;Neutrophil degranulation	21	0	203.89	32177000000	231				+	+	0.174566	1	-0.147296	-0.345156	1.18699	0.315782	-0.956178	-1.91138	1.78536	0.127926	1.19766	2.73846	2.39815	0.025	2.00654	4.0836	H2-D1	30.8618	30.727	31.5143	30.6359	30.9572	31.1733	30.4731	31.7246	28.5983	29.4118	28.1408	29.5619	30.083	29.4535
P0DN34	P0DN34				NADH dehydrogenase activity	mitochondrial respiratory chain complex I assembly;oxidation-reduction process	integral component of membrane;membrane;mitochondrial inner membrane;mitochondrial respiratory chain complex I;mitochondrion;respiratory chain		4	0	35.525	9189600000	65				+	+	0.978895	1	-0.918955	-1.58419	1.08827	0.310683	1.3655	1.93693	0.721642	0.493452	-0.922234	-1.33914	3.10073	0	-3.20669	-5.34501		27.2269	27.3212	25.9367	26.8474	27.3689	27.7247	28.7748	27.1397	30.8348	29.2151	29.5597	30.5494	29.5135	27.9094
Q9D881;P19536;A0A0A6YVR0;F7C106	Q9D881;P19536	Cytochrome c oxidase subunit 5B, mitochondrial	Cox5b	+	cytochrome-c oxidase activity;metal ion binding;molecular_function	biological_process;electron transport chain;mitochondrial ATP synthesis coupled proton transport;mitochondrial electron transport, cytochrome c to oxygen;proton transmembrane transport	cellular_component;membrane;mitochondrial envelope;mitochondrial inner membrane;mitochondrial respiratory chain complex IV;mitochondrion;myelin sheath		11	0	223.78	127840000000	605				+	+	0.23619	1	0.146787	0.418406	1.03721	0.401174	0.579861	1.5926	1.10435	0.363824	-0.643202	-1.66688	2.50883	0.0373659	-1.07628	-3.30457	Cox5b	31.9732	32.4139	32.0885	32.6742	31.749	32.1748	32.6604	31.9784	33.5493	32.8851	33.489	33.5315	32.3663	32.9524
P21981;G3UXE8	P21981	Protein-glutamine gamma-glutamyltransferase 2	Tgm2		calcium ion binding;GTP binding;metal ion binding;protein-glutamine gamma-glutamyltransferase activity;transaminase activity;transferase activity;transferase activity, transferring acyl groups	apoptotic cell clearance;blood vessel remodeling;branching involved in salivary gland morphogenesis;G-protein coupled receptor signaling pathway;isopeptide cross-linking via N6-(L-isoglutamyl)-L-lysine;negative regulation of endoplasmic reticulum calcium ion concentration;peptide cross-linking;phospholipase C-activating G-protein coupled receptor signaling pathway;positive regulation of apoptotic…	cytoplasm;cytosol;endoplasmic reticulum;extracellular matrix;intrinsic component of plasma membrane;membrane;mitochondrion;plasma membrane		17	0	78.005	10519000000	147				+	+	2.84328	1	-0.685451	-3.06953	0.0631616	1	-0.0374972	-0.125417	0.0257944	0.990278	-0.0162932	-0.0531215	2.93641	0.04786	-0.664247	-3.1654	Tgm2	28.4917	28.2541	28.5068	28.6767	29.0431	29.1635	29.0478	29.4167	28.9878	29.1023	29.3049	29.1912	29.3821	28.8097
P23589	P23589	Carbonic anhydrase 5A, mitochondrial	Ca5a		carbonate dehydratase activity;lyase activity;metal ion binding;zinc ion binding	gluconeogenesis;one-carbon metabolic process	mitochondrion	Metabolism;Reversible hydration of carbon dioxide	13	0	101.32	21931000000	185				+	+	0.16143	1	-0.0619168	-0.250688	0.880276	0.498645	0.424448	1.26402	1.69807	0.193083	-0.696387	-2.39383	2.46996	0.0347632	-1.18275	-3.91792	Ca5a	29.6821	29.4932	29.3334	29.7008	29.6387	29.8445	29.6906	29.2834	30.8922	30.4519	30.4201	31.1763	30.0278	30.5362
P35486	P35486	Pyruvate dehydrogenase E1 component subunit alpha, somatic form, mitochondrial	Pdha1	+	oxidoreductase activity;oxidoreductase activity, acting on the aldehyde or oxo group of donors, disulfide as acceptor;pyruvate dehydrogenase (acetyl-transferring) activity;pyruvate dehydrogenase (NAD+) activity;pyruvate dehydrogenase activity	acetyl-CoA biosynthetic process from pyruvate;carbohydrate metabolic process;glucose metabolic process;metabolic process;mitochondrial acetyl-CoA biosynthetic process from pyruvate;oxidation-reduction process;tricarboxylic acid cycle	intracellular membrane-bounded organelle;mitochondrial matrix;mitochondrion;myelin sheath;nucleolus;pyruvate dehydrogenase complex	Glyoxylate metabolism and glycine degradation;Metabolism;Metabolism of amino acids and derivatives;Pyruvate metabolism;Pyruvate metabolism and Citric Acid (TCA) cycle;Regulation of pyruvate dehydrogenase (PDH) complex;Signal Transduction;Signaling by Nuclear Receptors;Signaling by Retinoic Acid;The citric acid (TCA) cycle and respiratory electron transport	27	0	303.94	70036000000	414				+	+	0.0902488	1	-0.0920949	-0.195979	0.715151	0.579893	0.349793	1.05467	1.97711	0.0875833	-1.43347	-3.28111	3.16832	0	-1.87536	-4.96759	Pdha1	30.2731	30.113	30.985	30.9091	30.1128	30.1934	31.2668	31.0754	32.7644	31.984	32.6037	32.4296	32.1984	31.7833
P38060;V9GXD2;V9GWZ9;D3YVU9;Q8JZS7	P38060	Hydroxymethylglutaryl-CoA lyase, mitochondrial	Hmgcl	+	carboxylic acid binding;catalytic activity;fatty-acyl-CoA binding;hydroxymethylglutaryl-CoA lyase activity;lyase activity;magnesium ion binding;manganese ion binding;metal ion binding;protein homodimerization activity;signaling receptor binding	acyl-CoA metabolic process;ketone body biosynthetic process;lipid metabolic process;liver development;mitochondrion organization;protein tetramerization;response to fatty acid;response to nutrient;response to starvation	cytoplasm;cytosol;endoplasmic reticulum;endoplasmic reticulum membrane;membrane;mitochondrial inner membrane;mitochondrial matrix;mitochondrion;perinuclear region of cytoplasm;peroxisome	Ketone body metabolism;Metabolism;Metabolism of lipids;Metabolism of proteins;Peroxisomal protein import;Synthesis of Ketone Bodies	21	0	323.31	172320000000	681				+	+	0.263857	1	0.109507	0.412284	1.25153	0.387766	0.469261	1.62467	2.13835	0.123969	-0.768043	-3.36709	2.70424	0.0287419	-1.1278	-3.56849	Hmgcl	32.6745	32.4028	32.3519	33.0194	32.6487	32.3715	32.563	32.4274	34.0517	33.3572	33.6479	33.903	33.3497	33.0506
P40936	P40936	Indolethylamine N-methyltransferase	Inmt		amine N-methyltransferase activity;dimethyl selenide methyltransferase activity;methyltransferase activity;S-adenosyl-L-methionine:beta-alanine N-methyltransferase activity;thioether S-methyltransferase activity;transferase activity	amine metabolic process;methylation;response to toxic substance	cytoplasm;cytosol		9	0	146.34	30734000000	172				+	+	2.48078	1	-0.578257	-2.6	0.640922	0.609032	-0.358838	-1.13329	0.900468	0.474848	-0.502373	-1.52203	3.08645	0.0358272	-0.721791	-3.70578	Inmt	30.0119	30.0936	29.7091	29.9191	30.4426	30.4711	30.7727	30.3602	30.6133	30.6604	30.7807	30.5663	31.4331	30.8569
P47199;A0A0A6YXR4;V9GXY8;A0A0A6YVS7;D3YUG9;D3Z2X0;D3YWU6;D3Z4Q4;A0A0G2JFU5	P47199;A0A0A6YXR4;V9GXY8;A0A0A6YVS7	Quinone oxidoreductase	Cryz		mRNA 3'-UTR binding;NADH binding;NADP binding;NADPH binding;NADPH:quinone reductase activity;oxidoreductase activity;RNA binding;zinc ion binding	oxidation-reduction process;protein homotetramerization;xenobiotic catabolic process	cytoplasm;cytosol		22	0	265.03	21685000000	252				+	+	0.265546	1	-0.126242	-0.427062	1.2523	0.448607	0.298104	1.3613	1.4512	0.315154	-0.462507	-1.83927	2.54535	0.0450417	-0.886853	-3.26419	Cryz	29.7681	29.6632	29.436	30.1097	29.9436	29.6809	30.2248	29.6327	30.7787	30.4491	30.4715	30.8251	30.3739	30.4208
P50544;B1AR28	P50544;B1AR28	Very long-chain specific acyl-CoA dehydrogenase, mitochondrial	Acadvl	+	acyl-CoA dehydrogenase activity;flavin adenine dinucleotide binding;long-chain-acyl-CoA dehydrogenase activity;oxidoreductase activity;oxidoreductase activity, acting on the CH-CH group of donors	epithelial cell differentiation;fatty acid beta-oxidation using acyl-CoA dehydrogenase;fatty acid catabolic process;fatty acid metabolic process;lipid metabolic process;negative regulation of fatty acid biosynthetic process;negative regulation of fatty acid oxidation;oxidation-reduction process;regulation of cholesterol metabolic process;response to cold;temperature homeostasis	cytosol;membrane;mitochondrial inner membrane;mitochondrial membrane;mitochondrial nucleoid;mitochondrion;nucleolus;nucleus	Beta oxidation of palmitoyl-CoA to myristoyl-CoA;Fatty acid metabolism;Metabolism;Metabolism of lipids;Mitochondrial Fatty Acid Beta-Oxidation;mitochondrial fatty acid beta-oxidation of saturated fatty acids	56	0	323.31	226650000000	1269				+	+	0.111184	1	0.0445051	0.179541	0.632031	0.737418	0.163784	0.749569	2.22243	0.129594	-0.660644	-2.89309	2.83143	0.0387033	-0.779923	-3.25752	Acadvl	33.3498	33.0133	33.0003	32.9483	33.2123	33.0269	32.7079	33.1866	33.5864	33.9769	33.8058	34.0622	33.6531	33.6263
P58281;H7BX01;E0CXD1;P58682	P58281;H7BX01;E0CXD1	Dynamin-like 120 kDa protein, mitochondrial;Dynamin-like 120 kDa protein, form S1	Opa1	+	cardiolipin binding;DNA binding;double-stranded RNA binding;drug binding;GTP binding;GTPase activity;hydrolase activity;identical protein binding;lipid binding;microtubule binding;nucleotide binding;phosphatidic acid binding;protein binding;RNA binding;single-stranded RNA binding;transmembrane signaling receptor activity	aging;apoptotic process;calcium import into the mitochondrion;cellular response to glucose stimulus;cellular response to hypoxia;cellular response to L-glutamate;cellular response to mechanical stimulus;cellular senescence;cochlea development;defense response to virus;dynamin family protein polymerization involved in mitochondrial fission;GTP metabolic process;I-kappaB kinase/NF-kappaB signaling;…	cytosol;dendrite;external side of plasma membrane;extrinsic component of mitochondrial inner membrane;integral component of membrane;integral component of plasma membrane;intracellular;membrane;mitochondrial crista;mitochondrial inner membrane;mitochondrial intermembrane space;mitochondrial membrane;mitochondrial outer membrane;mitochondrion;nucleoplasm	Apoptosis;Immune System;Innate Immune System;MyD88 dependent cascade initiated on endosome;Programmed Cell Death;Regulation of Apoptosis;Toll Like Receptor 7/8 (TLR7/8) Cascade;Toll Like Receptor 9 (TLR9) Cascade;Toll-Like Receptors Cascades;TRAF6 mediated induction of NFkB and MAP kinases upon TLR7/8 or 9 activation;TRAF6 mediated IRF7 activation in TLR7/8 or 9 signaling;Trafficking and processi…	69	0	323.31	46704000000	639				+	+	0.0443391	1	0.0154209	0.0700546	1.6613	0.30575	0.59185	2.17808	2.50867	0.107839	-0.657816	-3.23341	3.07517	0.01305	-1.23425	-4.37263	Opa1	30.9375	30.9689	30.5171	30.8029	30.8492	30.9119	30.7792	30.6245	32.3162	31.6234	32.0371	32.1868	31.2837	31.5438
P97384;D3Z7U0	P97384;D3Z7U0	Annexin A11;Annexin	Anxa11		calcium ion binding;calcium-dependent phospholipid binding;calcium-dependent protein binding;phosphatidylethanolamine binding;S100 protein binding	cell cycle;cell division;cytokinetic process;phagocytosis;response to calcium ion	azurophil granule;cytoplasm;cytoskeleton;cytosol;melanosome;midbody;nuclear envelope;nucleoplasm;nucleus;phagocytic vesicle;specific granule;spindle		23	0	162.44	13938000000	156				+	+	0.0717273	1	-0.0330601	-0.12479	0.694379	0.567079	-0.426992	-1.16214	0.867248	0.480817	0.528964	1.46061	2.72594	0.034641	0.922896	3.37842	Anxa11	29.6531	29.5585	29.9256	29.379	29.6567	29.8897	29.3344	29.7677	28.4117	28.81	28.5915	29.0115	28.694	29.2151
P97449;A0A0U1RNS3;A0A0U1RPR2	P97449	Aminopeptidase N	Anpep		aminopeptidase activity;hydrolase activity;metal ion binding;metalloaminopeptidase activity;metallopeptidase activity;peptidase activity;peptide binding;zinc ion binding	angiogenesis;cell differentiation;cell-cell signaling;multicellular organism development;peptide catabolic process;proteolysis;regulation of blood pressure;signal transduction	cytoplasm;endoplasmic reticulum-Golgi intermediate compartment;external side of plasma membrane;extracellular exosome;extracellular space;integral component of membrane;membrane;plasma membrane	Immune System;Innate Immune System;Neutrophil degranulation	43	0	323.31	26893000000	360				+	+	0.596907	1	-0.13056	-0.653195	0.141294	0.957791	0.075051	0.254807	1.6771	0.161379	0.977209	3.58406	2.8909	0.0374773	0.771598	3.29445	Anpep	30.7886	30.5312	30.694	30.39	30.7679	30.8241	30.7313	30.6028	29.957	29.8764	29.5309	29.9531	29.9107	29.4222
Q3UEG6;H7BWY3;D3YZ49;D3YZ52	Q3UEG6;H7BWY3	Alanine--glyoxylate aminotransferase 2, mitochondrial	Agxt2		(R)-3-amino-2-methylpropionate-pyruvate transaminase activity;alanine-glyoxylate transaminase activity;catalytic activity;identical protein binding;pyridoxal phosphate binding;transaminase activity;transferase activity	glycine biosynthetic process, by transamination of glyoxylate;glyoxylate catabolic process;L-alanine catabolic process, by transamination;positive regulation of nitric oxide biosynthetic process	mitochondrion	Glyoxylate metabolism and glycine degradation;Metabolism;Metabolism of amino acids and derivatives	43	0	323.31	94964000000	778				+	+	0.246087	1	-0.0971222	-0.373084	0.0667635	1	0.0359592	0.125849	2.60123	0.0526522	-1.42576	-4.91392	4.09385	0	-1.55884	-6.11162	Agxt2	31.2114	31.4047	30.9937	30.8471	31.3998	31.311	30.9227	31.2118	32.6138	32.9512	32.6087	32.5186	32.8557	32.3267
Q3UNX5	Q3UNX5	Acyl-coenzyme A synthetase ACSM3, mitochondrial	Acsm3	+	acyl-CoA ligase activity;ATP binding;butyrate-CoA ligase activity;catalytic activity;fatty acid ligase activity;fatty-acyl-CoA synthase activity;ligase activity;metal ion binding;nucleotide binding	acyl-CoA metabolic process;fatty acid biosynthetic process;fatty acid metabolic process;lipid metabolic process;metabolic process	mitochondrial matrix;mitochondrion		32	0	140.47	19357000000	257				+	+	0.459728	1	0.122433	0.556949	1.08456	0.448313	0.35746	1.37148	2.68088	0.0558519	-1.12481	-4.61362	4.10017	0	-1.35984	-5.67581	Acsm3	29.6342	29.3463	29.3765	29.2013	29.4762	29.2352	29.0934	29.2638	30.6813	30.5458	31.0488	30.7218	30.1636	30.5709
Q3URS9	Q3URS9	Coiled-coil domain-containing protein 51	Ccdc51	+	molecular_function	biological_process	integral component of membrane;membrane;mitochondrion		17	0	119.7	4998600000	85				+	+	0.108607	1	0.0621815	0.204668	0.471615	0.712122	0.297483	0.781942	1.60477	0.168973	-1.05439	-3.63504	2.35977	0.0369157	-1.28969	-3.30743	Ccdc51	27.0206	27.6865	26.8311	27.4934	27.3095	27.1173	27.2028	27.1533	28.7841	27.9404	28.8707	28.5951	28.0138	28.6158
Q62087;H3BL07;D6RJ12	Q62087	Serum paraoxonase/lactonase 3	Pon3		3,4-dihydrocoumarin hydrolase activity;acyl-L-homoserine-lactone lactonohydrolase activity;aryldialkylphosphatase activity;arylesterase activity;dihydrocoumarin hydrolase activity;hydrolase activity;metal ion binding;protein homodimerization activity	aromatic compound catabolic process;carboxylic acid catabolic process;coumarin catabolic process;dephosphorylation;negative regulation of superoxide anion generation;phenylacetate catabolic process;response to toxic substance	extracellular region;extracellular space;intracellular membrane-bounded organelle	Arachidonic acid metabolism;Fatty acid metabolism;Metabolism;Metabolism of lipids;Synthesis of 5-eicosatetraenoic acids	22	0	323.31	39482000000	369				+	+	1.83858	1	0.589088	2.41406	0.050245	1	0.0292891	0.0977015	0.958944	0.479323	0.420613	1.54449	2.82354	0.0308923	0.980412	3.55289	Pon3	31.5598	31.6754	31.1163	31.6701	30.9889	30.8006	30.8406	31.0352	30.7909	30.2499	30.4439	30.6154	30.1825	30.5758
Q6DYE8;A0A1W2P763;A0A1W2P751;Q91VZ7	Q6DYE8	Ectonucleotide pyrophosphatase/phosphodiesterase family member 3;Alkaline phosphodiesterase I;Nucleotide pyrophosphatase	Enpp3		catalytic activity;hydrolase activity;metal ion binding;NADH pyrophosphatase activity;nucleic acid binding;nucleoside-triphosphate diphosphatase activity;nucleotide diphosphatase activity;phosphodiesterase I activity;polysaccharide binding;scavenger receptor activity	immune response;metabolic process;nucleic acid phosphodiester bond hydrolysis;nucleoside triphosphate catabolic process;phosphate-containing compound metabolic process;receptor-mediated endocytosis	extracellular region;integral component of membrane;membrane;perinuclear region of cytoplasm		12	0	90.653	1907900000	54				+	+	0.364658	1	0.312897	0.663915	0.259353	0.839354	-0.26623	-0.538779	1.10139	0.303797	1.04907	1.90643	2.57224	0.0238039	1.62819	4.0629	Enpp3	27.9078	27.107	27.3343	26.6974	27.2587	27.5576	26.4954	26.4831	26.0255	25.3693	25.7799	25.359	25.2394	26.4727
Q6S9I0;Q6S9I2;E0CYI5	Q6S9I0;Q6S9I2		Kng2		cysteine-type endopeptidase inhibitor activity;peptidase inhibitor activity;signaling receptor binding	negative regulation of endopeptidase activity;negative regulation of peptidase activity	extracellular matrix;extracellular region;extracellular space	Class A/1 (Rhodopsin-like receptors);Formation of Fibrin Clot (Clotting Cascade);G alpha (i) signalling events;G alpha (q) signalling events;GPCR downstream signalling;GPCR ligand binding;Hemostasis;Intrinsic Pathway of Fibrin Clot Formation;Metabolism of proteins;Peptide ligand-binding receptors;Platelet activation, signaling and aggregation;Platelet degranulation;Post-translational protein modi…	10	0	58.107	5328200000	58				+	+	0.103811	1	-0.0404477	-0.166182	0.018261	1	-0.00862296	-0.0338796	1.9536	0.144974	0.756524	2.82454	2.74217	0.0483429	0.724699	3.18488	Kng2	28.246	28.2532	28.4505	27.9464	28.4276	28.0536	28.1386	28.4381	27.5456	27.3596	27.4055	27.6865	27.6596	27.2372
Q80XN0;D3Z2Y8	Q80XN0;D3Z2Y8	D-beta-hydroxybutyrate dehydrogenase, mitochondrial	Bdh1	+	3-hydroxybutyrate dehydrogenase activity;catalytic activity;oxidoreductase activity	metabolic process;oxidation-reduction process	matrix side of mitochondrial inner membrane;membrane;mitochondrial inner membrane;mitochondrial matrix;mitochondrion;nucleoplasm	Ketone body metabolism;Metabolism;Metabolism of lipids;Synthesis of Ketone Bodies;Utilization of Ketone Bodies	26	0	323.31	116260000000	883				+	+	0.103272	1	-0.0961156	-0.217746	0.51381	0.681231	0.33184	0.886059	1.85679	0.11358	-1.23894	-2.97555	2.40619	0.028459	-1.66689	-4.13588	Bdh1	31.6995	31.9784	31.421	30.7177	31.6132	32.0068	30.9964	31.5845	33.0142	32.9145	33.0323	33.523	33.1048	32.3224
Q8BGC4	Q8BGC4	Zinc-binding alcohol dehydrogenase domain-containing protein 2	Zadh2	+	13-prostaglandin reductase activity;15-oxoprostaglandin 13-oxidase activity;oxidoreductase activity;zinc ion binding	negative regulation of fat cell differentiation;oxidation-reduction process;prostaglandin metabolic process	mitochondrion;peroxisome		18	0	108.6	26694000000	204				+	+	0.017899	0.995372	0.0101471	0.0347184	0.882364	0.574404	0.265487	1.07933	2.73459	0.0587273	-1.03011	-3.80185	3.40863	0	-1.28545	-4.7531	Zadh2	29.7427	29.8177	29.5254	30.1783	30.1489	29.8956	29.6294	29.5496	31.297	31.2057	30.8221	31.0813	30.9736	30.6337
Q8BH95	Q8BH95	Enoyl-CoA hydratase, mitochondrial	Echs1	+	catalytic activity;enoyl-CoA hydratase activity;lyase activity	fatty acid beta-oxidation;fatty acid metabolic process;lipid metabolic process;metabolic process	mitochondrial matrix;mitochondrion	Beta oxidation of butanoyl-CoA to acetyl-CoA;Beta oxidation of decanoyl-CoA to octanoyl-CoA-CoA;Beta oxidation of hexanoyl-CoA to butanoyl-CoA;Beta oxidation of lauroyl-CoA to decanoyl-CoA-CoA;Beta oxidation of octanoyl-CoA to hexanoyl-CoA;Fatty acid metabolism;Metabolism;Metabolism of lipids;Mitochondrial Fatty Acid Beta-Oxidation;mitochondrial fatty acid beta-oxidation of saturated fatty acids	22	0	323.31	252770000000	962				+	+	0.333997	1	-0.130705	-0.490497	1.41894	0.391884	0.369281	1.63742	0.98543	0.545481	-0.296044	-1.22564	2.69084	0.0441224	-0.79603	-3.14525	Echs1	33.4202	33.0001	33.1394	33.419	33.2957	33.3937	33.7158	33.0963	34.183	33.8026	33.9047	34.2725	33.6931	33.5624
Q8BJ64	Q8BJ64	Choline dehydrogenase, mitochondrial	Chdh	+	choline dehydrogenase activity;flavin adenine dinucleotide binding;oxidoreductase activity;oxidoreductase activity, acting on CH-OH group of donors	glycine betaine biosynthetic process from choline;oxidation-reduction process	membrane;mitochondrial inner membrane;mitochondrion	Choline catabolism;Metabolism;Metabolism of amino acids and derivatives	47	0	323.31	106760000000	726				+	+	0.795503	1	-0.177279	-0.858914	0.325386	0.802466	-0.263709	-0.639571	1.41593	0.187498	-1.40061	-3.49633	4.13926	0	-1.31417	-5.56731	Chdh	31.6367	31.3225	31.4862	31.2133	31.6573	31.6055	31.4411	31.6639	32.5791	33.0143	32.6084	32.7136	33.3841	32.4121
Q8BKZ9;A2AWH8;A2AWH7	Q8BKZ9	Pyruvate dehydrogenase protein X component, mitochondrial	Pdhx	+	pyruvate dehydrogenase (NAD+) activity;transferase activity, transferring acyl groups	metabolic process;mitochondrial acetyl-CoA biosynthetic process from pyruvate	mitochondrial matrix;mitochondrion;pyruvate dehydrogenase complex	Glyoxylate metabolism and glycine degradation;Metabolism;Metabolism of amino acids and derivatives;Pyruvate metabolism;Pyruvate metabolism and Citric Acid (TCA) cycle;Regulation of pyruvate dehydrogenase (PDH) complex;Signal Transduction;Signaling by Nuclear Receptors;Signaling by Retinoic Acid;The citric acid (TCA) cycle and respiratory electron transport	21	0	323.31	15612000000	191				+	+	0.103243	1	0.101091	0.219969	0.652118	0.557747	0.55665	1.16479	2.15734	0.076	-1.56051	-3.88842	2.29916	0.0293333	-2.01607	-3.83435	Pdhx	28.0206	28.5849	28.64	29.1301	28.0729	28.0893	29.2616	28.5474	30.8505	29.5433	30.922	31.124	29.9435	29.9348
Q8BMF4	Q8BMF4	Dihydrolipoyllysine-residue acetyltransferase component of pyruvate dehydrogenase complex, mitochondrial	Dlat	+	dihydrolipoyllysine-residue acetyltransferase activity;identical protein binding;pyruvate dehydrogenase (NAD+) activity;transferase activity;transferase activity, transferring acyl groups	acetyl-CoA biosynthetic process from pyruvate;carbohydrate metabolic process;glucose metabolic process;metabolic process;mitochondrial acetyl-CoA biosynthetic process from pyruvate;pyruvate metabolic process;sleep;tricarboxylic acid cycle	mitochondrial matrix;mitochondrial pyruvate dehydrogenase complex;mitochondrion;myelin sheath;pyruvate dehydrogenase complex	Glyoxylate metabolism and glycine degradation;Metabolism;Metabolism of amino acids and derivatives;Pyruvate metabolism;Pyruvate metabolism and Citric Acid (TCA) cycle;Regulation of pyruvate dehydrogenase (PDH) complex;Signal Transduction;Signaling by Nuclear Receptors;Signaling by Retinoic Acid;The citric acid (TCA) cycle and respiratory electron transport	29	0	284.15	48102000000	528				+	+	0.348582	1	0.178246	0.559713	0.67904	0.554152	0.511606	1.13055	1.43238	0.205665	-1.00673	-2.62046	2.25099	0.0395217	-1.34009	-3.33304	Dlat	30.9695	30.7728	30.2056	30.9161	30.2467	30.7124	30.7993	30.3926	32.2198	31.3427	32.1896	32.4723	31.0747	31.9393
Q8BMS4	Q8BMS4	Ubiquinone biosynthesis O-methyltransferase, mitochondrial	Coq3	+	2-polyprenyl-6-methoxy-1,4-benzoquinone methyltransferase activity;3-demethylubiquinone-9 3-O-methyltransferase activity;hexaprenyldihydroxybenzoate methyltransferase activity;methyltransferase activity;O-methyltransferase activity;transferase activity	glycerol metabolic process;methylation;regulation of ubiquinone biosynthetic process;ubiquinone biosynthetic process	membrane;mitochondrial inner membrane;mitochondrion	Metabolism;Metabolism of cofactors;Metabolism of vitamins and cofactors;Ubiquinol biosynthesis	14	0	170.12	10670000000	162				+	+	0.163158	1	0.0840025	0.285741	1.24576	0.311647	0.792266	1.88248	1.54961	0.188337	-0.924064	-2.98415	2.56879	0.0233462	-1.63233	-3.97309	Coq3	28.4083	28.7297	27.9544	28.683	28.3932	28.3948	28.5089	28.1425	29.9568	29.4183	30.5885	30.3411	29.2938	29.6164
Q8BWF0	Q8BWF0	Succinate-semialdehyde dehydrogenase, mitochondrial	Aldh5a1	+	NAD binding;oxidoreductase activity;oxidoreductase activity, acting on the aldehyde or oxo group of donors, NAD or NADP as acceptor;succinate-semialdehyde dehydrogenase (NAD+) activity;succinate-semialdehyde dehydrogenase [NAD(P)+] activity	acetate metabolic process;central nervous system development;galactosylceramide metabolic process;gamma-aminobutyric acid catabolic process;gamma-aminobutyric acid metabolic process;glucose metabolic process;glucosylceramide metabolic process;glutamate decarboxylation to succinate;glutamate metabolic process;glutamine metabolic process;glutathione metabolic process;glycerophospholipid metabolic p…	mitochondrion	Degradation of GABA;GABA synthesis, release, reuptake and degradation;Neuronal System;Neurotransmitter release cycle;Transmission across Chemical Synapses	33	0	323.31	83599000000	469				+	+	0.634144	1	-0.172554	-0.752034	0.983462	0.517423	0.301521	1.32939	2.24225	0.111538	-0.762632	-3.02333	4.25247	0	-1.23671	-6.23721	Aldh5a1	31.6427	31.5858	31.3469	31.3106	31.8115	31.4217	31.81	31.5331	32.6409	32.7232	32.6204	32.8484	32.6048	32.2038
Q8C5H8;Z4YK42;A0A087WQI8	Q8C5H8;Z4YK42	NAD kinase 2, mitochondrial	Nadk2	+	ATP binding;kinase activity;NAD+ kinase activity;nucleotide binding;protein homodimerization activity;transferase activity	metabolic process;NAD metabolic process;NADP biosynthetic process;phosphorylation	mitochondrion	Metabolism;Metabolism of vitamins and cofactors;Metabolism of water-soluble vitamins and cofactors;Nicotinate metabolism	32	0	323.31	53369000000	446				+	+	0.203958	1	-0.177879	-0.399305	0.874506	0.56675	-0.284466	-1.09865	2.05238	0.0829892	-1.35225	-3.60523	2.19662	0.0473861	-1.24566	-3.43571	Nadk2	30.0431	30.1847	30.4682	31.087	30.4659	30.0188	31.238	30.7719	31.5429	31.9869	31.4375	31.7984	32.0644	31.7781
Q8CAQ8	Q8CAQ8	MICOS complex subunit Mic60	Immt	+	protein binding	cristae formation;mitochondrial calcium ion homeostasis	integral component of membrane;membrane;MICOS complex;mitochondrial inner membrane;mitochondrion;myelin sheath		71	0	323.31	192370000000	1121				+	+	0.294327	1	-0.106646	-0.424167	0.128468	0.951184	0.119412	0.275361	1.32539	0.226996	-1.14499	-2.74234	3.29012	0.00929032	-1.37105	-4.84722	Immt	32.4091	32.3585	32.6106	32.8105	32.46	32.578	32.9723	32.6051	33.8606	33.5189	34.2013	34.0922	33.2233	34.218
Q8CFA2	Q8CFA2	Aminomethyltransferase, mitochondrial	Amt		aminomethyltransferase activity;transaminase activity;transferase activity	glycine catabolic process;glycine decarboxylation via glycine cleavage system;methylation	mitochondrion;nucleoplasm	Glycine degradation;Glyoxylate metabolism and glycine degradation;Metabolism;Metabolism of amino acids and derivatives	22	0	169.82	27077000000	187				+	+	0.251433	1	-0.149894	-0.449622	0.366045	0.769349	0.295223	0.684252	1.40179	0.192387	-1.27865	-3.28404	2.94589	0.013	-1.72377	-4.4901	Amt	29.7076	28.9877	29.5391	28.7573	29.453	29.3743	29.2321	29.532	31.216	30.8161	30.5566	31.2981	31.0837	30.1344
Q8CGK3;A4UUI3	Q8CGK3	Lon protease homolog, mitochondrial	Lonp1	+	ADP binding;ATP binding;ATPase activity;ATP-dependent peptidase activity;DNA binding;DNA polymerase binding;G-quadruplex DNA binding;GTP binding;GTPase activity;hydrolase activity;mitochondrial promoter sequence-specific DNA binding;nucleotide binding;peptidase activity;protein binding;sequence-specific DNA binding;serine-type endopeptidase activity;serine-type peptidase activity;single-stranded …	aging;cellular protein-containing complex assembly;cellular response to interferon-gamma;cellular response to oxidative stress;mitochondrion organization;negative regulation of interferon-alpha production;negative regulation of protein import into nucleus;negative regulation of protein phosphorylation;negative regulation of protein ubiquitination;negative regulation of transcription by RNA polyme…	cytosol;mitochondrial matrix;mitochondrial nucleoid;mitochondrion;nucleoplasm;nucleus		63	0	323.31	110870000000	827				+	+	0.0796302	1	-0.0383334	-0.140201	0.62935	0.696096	0.205671	0.823079	2.79775	0.0553725	-1.02877	-3.93108	3.49831	0	-1.27277	-4.84951	Lonp1	32.1033	31.6566	31.5458	31.5825	32.018	31.8812	31.5075	31.6348	33.0277	32.7354	33.0023	33.214	32.9364	32.5672
Q8CHT0	Q8CHT0	Delta-1-pyrroline-5-carboxylate dehydrogenase, mitochondrial	Aldh4a1	+	1-pyrroline-5-carboxylate dehydrogenase activity;aldehyde dehydrogenase (NAD) activity;identical protein binding;oxidoreductase activity;oxidoreductase activity, acting on the aldehyde or oxo group of donors, NAD or NADP as acceptor	metabolic process;oxidation-reduction process;proline catabolic process to glutamate;proline metabolic process	mitochondrial matrix;mitochondrion	Glyoxylate metabolism and glycine degradation;Histidine, lysine, phenylalanine, tyrosine, proline and tryptophan catabolism;Metabolism;Metabolism of amino acids and derivatives;Proline catabolism	53	0	323.31	533020000000	2028				+	+	0.0741185	1	0.020915	0.104906	1.17393	0.449424	0.326985	1.39797	3.0887	0.0756825	-0.702068	-4.06888	3.14427	0.0215833	-1.00814	-4.03038	Aldh4a1	34.3989	33.9958	34.0403	34.1637	34.1339	34.0577	34.2432	34.0802	35.4421	34.8696	35.0941	35.2254	34.7674	34.7751
Q8K0Z7	Q8K0Z7	Translational activator of cytochrome c oxidase 1	Taco1	+	molecular_function	biological_process;regulation of translation	mitochondrion;nucleus		18	0	177.34	10268000000	132				+	+	0.275905	1	0.115525	0.430664	1.51853	0.304347	0.952769	2.41818	0.938781	0.438512	-0.574173	-1.5127	2.64917	0.0244727	-1.41142	-4.84565	Taco1	28.397	28.671	28.6072	28.4428	28.4032	28.3005	28.1101	28.842	30.0295	29.4163	30.0889	30.2289	28.916	28.6262
Q8K1R3	Q8K1R3	Polyribonucleotide nucleotidyltransferase 1, mitochondrial	Pnpt1		3'-5'-exoribonuclease activity;exonuclease activity;hydrolase activity;miRNA binding;nuclease activity;nucleic acid binding;nucleotidyltransferase activity;poly(G) binding;poly(U) RNA binding;polyribonucleotide nucleotidyltransferase activity;RNA binding;transferase activity	cellular response to interferon-beta;cellular response to oxidative stress;liver regeneration;mitochondrial mRNA catabolic process;mitochondrial mRNA polyadenylation;mitochondrial RNA 3'-end processing;mitochondrial RNA 5'-end processing;mitochondrial RNA catabolic process;mitochondrion morphogenesis;mitotic cell cycle arrest;mRNA catabolic process;mRNA processing;negative regulation of growth;nu…	cytoplasm;cytosol;endoplasmic reticulum membrane;membrane;mitochondrial degradosome;mitochondrial intermembrane space;mitochondrion;nucleus;polysomal ribosome		40	0	164.58	15866000000	245				+	+	0.347701	1	-0.176411	-0.560426	0.60988	0.713593	0.18969	0.816682	2.50285	0.0735467	-0.956151	-4.49566	2.81437	0.0211429	-1.32225	-4.06006	Pnpt1	29.3058	29.1597	28.4824	28.8324	29.3334	29.2931	28.8934	28.966	30.5976	30.0897	30.0239	30.3581	30.0532	30.0914
Q8K411	Q8K411	Presequence protease, mitochondrial	Pitrm1	+	catalytic activity;hydrolase activity;metal ion binding;metalloendopeptidase activity;metallopeptidase activity;peptidase activity	proteolysis	mitochondrial matrix;mitochondrion	Metabolism of proteins;Mitochondrial protein import	54	0	323.31	27366000000	429				+	+	0.124156	1	0.0782084	0.233453	0.909298	0.560339	0.276577	1.1457	2.35664	0.074	-1.1237	-3.52473	3.23271	0.0133714	-1.32207	-4.98193	Pitrm1	30.0129	30.0756	29.6211	29.4968	29.8764	30.1781	29.3828	29.4562	31.1579	31.0118	30.9805	31.3445	30.9975	30.6226
Q8R404	Q8R404	Protein QIL1	Qil1		molecular_function	cristae formation	integral component of membrane;membrane;MICOS complex;mitochondrial crista junction;mitochondrial inner membrane;mitochondrion;nucleoplasm		5	0	85.857	7422200000	40				+	+	0.590956	1	0.22086	0.827408	1.22173	0.370619	0.552465	1.70928	2.42963	0.0743636	-0.990842	-4.28871	2.70782	0.0237037	-1.32245	-3.82201	Qil1	27.7621	28.4436	27.8225	28.0479	27.6104	27.8379	27.8506	27.8937	29.2977	28.8277	29.522	29.7184	28.9747	28.5801
Q8VCF0;S4R1W6	Q8VCF0	Mitochondrial antiviral-signaling protein	Mavs		CARD domain binding;protein binding;protein kinase binding;signal transducer activity	activation of innate immune response;cellular response to exogenous dsRNA;defense response to bacterium;defense response to virus;immune system process;innate immune response;negative regulation of viral genome replication;positive regulation of chemokine (C-C motif) ligand 5 production;positive regulation of defense response to virus by host;positive regulation of DNA binding transcription facto…	integral component of membrane;membrane;mitochondrial membrane;mitochondrial outer membrane;mitochondrion;peroxisomal membrane;peroxisome	DDX58/IFIH1-mediated induction of interferon-alpha/beta;Immune System;Innate Immune System;Negative regulators of DDX58/IFIH1 signaling	13	0	141.16	15426000000	132				+	+	0.0561287	1	0.0330281	0.107883	0.36225	0.827008	-0.146465	-0.543326	1.90257	0.144364	0.829474	2.61284	3.19697	0.0219111	1.00897	3.95985	Mavs	29.7631	29.6614	30.1687	29.7478	29.7235	29.5974	29.5783	30.3096	28.748	29.0854	28.5881	28.8837	29.1103	28.7071
Q8VCW8	Q8VCW8	Acyl-CoA synthetase family member 2, mitochondrial	Acsf2	+	ATP binding;catalytic activity;ligase activity;molecular_function;nucleotide binding	biological_process;fatty acid metabolic process;lipid metabolic process;metabolic process	mitochondrion	Fatty acid metabolism;Metabolism;Metabolism of lipids;Mitochondrial Fatty Acid Beta-Oxidation	37	0	323.31	212150000000	955				+	+	0.171251	1	0.0728922	0.27521	0.944641	0.503279	0.354382	1.26602	2.22956	0.0925849	-0.896376	-3.14802	3.4903	0.0096	-1.17787	-4.5401	Acsf2	32.8579	32.8698	32.8213	32.4173	32.5888	32.7	32.3962	32.9897	34.1242	33.595	34.0472	33.9114	33.8228	33.3561
Q91VD9;A0A087WQR0;A0A087WP77;A0A087WSU3;A0A087WQ77;A0A087WR47	Q91VD9	NADH-ubiquinone oxidoreductase 75 kDa subunit, mitochondrial	Ndufs1	+	2 iron, 2 sulfur cluster binding;4 iron, 4 sulfur cluster binding;electron transfer activity;iron-sulfur cluster binding;metal ion binding;NADH dehydrogenase (ubiquinone) activity;NADH dehydrogenase activity;oxidoreductase activity;oxidoreductase activity, acting on NAD(P)H	apoptotic mitochondrial changes;ATP metabolic process;ATP synthesis coupled electron transport;cellular respiration;oxidation-reduction process;reactive oxygen species metabolic process;regulation of mitochondrial membrane potential	membrane;mitochondrial inner membrane;mitochondrial intermembrane space;mitochondrial respiratory chain complex I;mitochondrion;myelin sheath;plasma membrane respiratory chain complex I;respiratory chain	Complex I biogenesis;Metabolism;Respiratory electron transport;Respiratory electron transport, ATP synthesis by chemiosmotic coupling, and heat production by uncoupling proteins.;The citric acid (TCA) cycle and respiratory electron transport	56	0	323.31	127360000000	944				+	+	0.0565443	1	-0.0302143	-0.104782	0.753451	0.676393	0.190929	0.866109	2.3214	0.087567	-0.865375	-3.37296	3.23769	0.0127317	-1.08652	-4.18534	Ndufs1	32.2777	32.1177	31.7422	32.2521	32.1543	32.4742	32.1026	31.7794	33.2049	32.8938	33.3485	33.2886	32.8804	33.1071
Q91W43	Q91W43	Glycine dehydrogenase (decarboxylating), mitochondrial	Gldc	+	catalytic activity;glycine binding;glycine dehydrogenase (decarboxylating) activity;lyase activity;oxidoreductase activity;protein dimerization activity;protein homodimerization activity;pyridoxal binding;pyridoxal phosphate binding	cellular amino acid metabolic process;cellular response to leukemia inhibitory factor;glycine catabolic process;glycine decarboxylation via glycine cleavage system;glycine metabolic process;oxidation-reduction process;response to lipoic acid;response to methylamine	glycine cleavage complex;mitochondrion;nucleus;plasma membrane	Glycine degradation;Glyoxylate metabolism and glycine degradation;Metabolism;Metabolism of amino acids and derivatives	56	0	323.31	81797000000	734				+	+	0.136441	1	-0.0940542	-0.260932	1.0167	0.493132	0.334448	1.39481	2.03999	0.113067	-0.921739	-2.87721	2.49038	0.0291014	-1.35024	-4.54595	Gldc	31.4766	31.3599	31.2263	30.6358	31.4523	31.4902	30.7266	31.4058	32.4682	32.4999	32.4242	32.7074	32.2416	31.9531
Q91WM2	Q91WM2	Cat eye syndrome critical region protein 5 homolog	Cecr5	+	molecular_function	glycerophospholipid biosynthetic process	mitochondrion		13	0	81.885	2460800000	46				+	+	0.565687	1	0.450159	1.01793	0.492183	0.673358	0.441956	0.90605	1.54897	0.145325	-1.6959	-3.94688	2.11829	0.0409462	-1.6877	-3.38551	Cecr5	26.7179	25.9989	25.1828	26.4197	25.5687	25.4688	25.6476	25.8336	27.8944	27.1573	28.1915	27.8268	26.702	27.7661
Q922B1	Q922B1	O-acetyl-ADP-ribose deacetylase MACROD1	Macrod1	+	deacetylase activity;hydrolase activity;hydrolase activity, acting on glycosyl bonds	cellular response to DNA damage stimulus;protein de-ADP-ribosylation;purine nucleoside metabolic process	mitochondrion;nucleoplasm;nucleus		16	0	87.244	7609400000	115				+	+	0.0356407	1	-0.0230384	-0.0712808	0.511918	0.710629	0.258959	0.792843	2.21781	0.0899208	-0.950873	-3.1002	2.57007	0.0295294	-1.23287	-3.60743	Macrod1	27.7198	28.0929	28.1035	27.5042	27.5649	27.7263	27.8775	28.3439	29.0429	28.6068	29.5377	29.1645	28.9001	28.5938
Q99K67;F6VMP2	Q99K67	Alpha-aminoadipic semialdehyde synthase, mitochondrial;Lysine ketoglutarate reductase;Saccharopine dehydrogenase	Aass		catalytic activity;oxidoreductase activity;saccharopine dehydrogenase (NAD+, L-glutamate-forming) activity;saccharopine dehydrogenase (NADP+, L-lysine-forming) activity	generation of precursor metabolites and energy;L-lysine catabolic process;L-lysine catabolic process to acetyl-CoA via saccharopine;lysine biosynthetic process via aminoadipic acid;metabolic process;oxidation-reduction process	intracellular membrane-bounded organelle;mitochondrion	Histidine, lysine, phenylalanine, tyrosine, proline and tryptophan catabolism;Lysine catabolism;Metabolism;Metabolism of amino acids and derivatives	68	0	323.31	259690000000	1470				+	+	0.726696	1	0.163452	0.78251	1.01845	0.501893	0.323518	1.26809	2.93146	0.0736066	-0.783503	-3.85982	2.75862	0.0317067	-0.943568	-3.64178	Aass	33.4182	33.0823	33.0541	33.2921	32.9103	33.0586	33.0017	33.2223	34.2991	33.7653	34.349	34.2077	33.9876	33.7274
Q9CPY7;A0A0G2JEM7	Q9CPY7	Cytosol aminopeptidase	Lap3		aminopeptidase activity;hydrolase activity;manganese ion binding;metal ion binding;metalloexopeptidase activity;peptidase activity	protein metabolic process;proteolysis	cytoplasm;cytosol;intracellular;midbody;mitochondrion;nucleoplasm;trans-Golgi network		39	0	323.31	64128000000	624				+	+	0.715244	1	-0.289134	-0.976511	1.04601	0.475956	0.348224	1.32175	2.76078	0.0640702	-0.937048	-3.73305	3.56852	0	-1.57441	-5.14807	Lap3	30.9263	31.0793	30.3836	30.689	31.1399	31.2784	31.1146	30.7017	32.5861	31.9441	32.4497	32.3959	32.1598	31.9569
Q9CQZ1	Q9CQZ1	Heat shock factor-binding protein 1	Hsbp1		identical protein binding;transcription corepressor activity	endodermal cell differentiation;muscle contraction;negative regulation of nucleic acid-templated transcription	cytoskeleton;nucleus	Attenuation phase;Cellular response to heat stress;Cellular responses to external stimuli;Cellular responses to stress;HSF1-dependent transactivation	4	0	47.911	535780000	14				+	+	0.209261	1	-0.162049	-0.401045	1.52936	0.320875	1.27946	3.37245	0.127078	0.922262	-0.106534	-0.268017	2.52968	0.0241379	-1.54805	-4.00654	Hsbp1	24.605	24.5756	24.2708	25.2978	24.4741	24.8626	NaN	25.2113	26.1545	NaN	25.9598	26.5916	NaN	24.7481
Q9CXT8;D3Z1T9	Q9CXT8	Mitochondrial-processing peptidase subunit beta	Pmpcb	+	catalytic activity;endopeptidase activity;hydrolase activity;metal ion binding;metalloendopeptidase activity;metallopeptidase activity;peptidase activity;zinc ion binding	aerobic respiration;mitochondrial electron transport, ubiquinol to cytochrome c;protein processing;protein processing involved in protein targeting to mitochondrion;proteolysis	mitochondrial inner membrane;mitochondrial matrix;mitochondrial processing peptidase complex;mitochondrial respiratory chain complex III;mitochondrion	Mitochondrial calcium ion transport;Processing of SMDT1;Transport of small molecules	28	0	243.78	14385000000	206				+	+	0.309751	1	-0.0881839	-0.408163	0.988427	0.44499	0.451498	1.38583	1.62895	0.200617	-0.715703	-2.98615	2.6654	0.0244	-1.25538	-4.02372	Pmpcb	28.9674	28.9688	29.0031	28.5508	28.8747	28.9241	28.9647	29.0792	30.4125	29.6235	30.3808	30.0948	29.9282	29.4778
Q9CZR8;Q9CX33;D3Z4M7	Q9CZR8;Q9CX33	Elongation factor Ts, mitochondrial	Tsfm	+	translation elongation factor activity	mitochondrial translational elongation;regulation of mitochondrial translation;translation;translational elongation	intracellular;mitochondrial matrix;mitochondrion;nucleus		12	0	150.05	6935000000	100				+	+	0.182359	1	-0.103131	-0.321837	1.69883	0.308933	0.670998	2.34257	2.80221	0.0559184	-1.06682	-4.0673	3.60071	0	-1.84095	-5.43404	Tsfm	27.83	28.009	27.2456	27.4822	27.7345	27.9208	27.9666	27.3572	29.72	29.0097	29.7095	29.4914	28.6609	28.8211
Q9CZS1;G3UYH1;G3UWP3;Q9JHW9;A0A140LIF9	Q9CZS1	Aldehyde dehydrogenase X, mitochondrial	Aldh1b1	+	3-chloroallyl aldehyde dehydrogenase activity;aldehyde dehydrogenase (NAD) activity;aldehyde dehydrogenase [NAD(P)+] activity;NAD+ binding;oxidoreductase activity;oxidoreductase activity, acting on the aldehyde or oxo group of donors, NAD or NADP as acceptor;protein homodimerization activity;retinal dehydrogenase activity;thyroid hormone binding	cellular aldehyde metabolic process;embryonic camera-type eye development;embryonic eye morphogenesis;ethanol catabolic process;face development;Harderian gland development;inner ear morphogenesis;locomotory behavior;metabolic process;neuromuscular process controlling balance;nose development;nucleus accumbens development;olfactory pit development;optic cup morphogenesis involved in camera-type e…	cytoplasm;cytosol;intracellular membrane-bounded organelle;mitochondrial matrix;mitochondrion;nucleoplasm;nucleus;plasma membrane	Biological oxidations;Ethanol oxidation;Metabolism;Phase I - Functionalization of compounds;RA biosynthesis pathway;Signal Transduction;Signaling by Nuclear Receptors;Signaling by Retinoic Acid	57	0	323.31	242440000000	1200				+	+	0.0684063	1	0.0199594	0.098253	0.563609	0.671461	0.335022	0.969063	1.22047	0.295834	-0.770087	-2.2521	3.52747	0.0100588	-1.08515	-5.12551	Aldh1b1	33.1945	33.1353	32.9474	33.0569	33.1154	32.9617	33.2875	32.8897	34.1549	33.9945	34.0792	34.4462	33.8033	33.4595
Q9D051	Q9D051	Pyruvate dehydrogenase E1 component subunit beta, mitochondrial	Pdhb	+	catalytic activity;oxidoreductase activity;pyruvate dehydrogenase (acetyl-transferring) activity;pyruvate dehydrogenase (NAD+) activity;pyruvate dehydrogenase activity	acetyl-CoA biosynthetic process from pyruvate;carbohydrate metabolic process;glucose metabolic process;metabolic process;mitochondrial acetyl-CoA biosynthetic process from pyruvate;oxidation-reduction process;tricarboxylic acid cycle	mitochondrial matrix;mitochondrion;nucleoplasm;pyruvate dehydrogenase complex	Glyoxylate metabolism and glycine degradation;Metabolism;Metabolism of amino acids and derivatives;Pyruvate metabolism;Pyruvate metabolism and Citric Acid (TCA) cycle;Regulation of pyruvate dehydrogenase (PDH) complex;Signal Transduction;Signaling by Nuclear Receptors;Signaling by Retinoic Acid;The citric acid (TCA) cycle and respiratory electron transport	19	0	323.31	68956000000	436				+	+	0.120709	1	0.105432	0.248101	0.0925992	0.982091	0.079092	0.193642	2.10072	0.0764138	-1.41812	-3.28262	2.42348	0.0314054	-1.39178	-3.47218	Pdhb	30.9237	30.5867	30.7121	31.4799	30.3467	30.5757	31.5382	30.8202	32.5959	31.7465	32.757	32.1702	31.8579	32.5778
Q9D2G2	Q9D2G2	Dihydrolipoyllysine-residue succinyltransferase component of 2-oxoglutarate dehydrogenase complex, mitochondrial	Dlst	+	dihydrolipoyllysine-residue succinyltransferase activity;transferase activity;transferase activity, transferring acyl groups	2-oxoglutarate metabolic process;histone succinylation;L-lysine catabolic process to acetyl-CoA via saccharopine;metabolic process;succinyl-CoA metabolic process;tricarboxylic acid cycle	mitochondrial matrix;mitochondrion;myelin sheath;nucleus;oxoglutarate dehydrogenase complex	Citric acid cycle (TCA cycle);Glyoxylate metabolism and glycine degradation;Histidine, lysine, phenylalanine, tyrosine, proline and tryptophan catabolism;Lysine catabolism;Metabolism;Metabolism of amino acids and derivatives;Pyruvate metabolism and Citric Acid (TCA) cycle;The citric acid (TCA) cycle and respiratory electron transport	29	0	323.31	150500000000	686				+	+	0.323491	1	0.107296	0.446645	0.403372	0.74924	0.315867	0.725068	1.63107	0.144981	-1.27033	-3.36612	2.45295	0.0295938	-1.4789	-4.41046	Dlst	32.2818	32.1812	31.9712	32.3738	31.9546	32.1562	32.3789	31.8893	33.7124	33.0525	33.9601	33.9988	32.9502	33.8277
Q9D9V3;E0CXS3	Q9D9V3;E0CXS3	Ethylmalonyl-CoA decarboxylase	Echdc1	+	carboxy-lyase activity;catalytic activity;enoyl-CoA hydratase activity;lyase activity;methylmalonyl-CoA decarboxylase activity	fatty acid beta-oxidation;metabolic process	cytoplasm;cytosol;mitochondrion		15	0	45.699	3996000000	79				+	+	0.354813	1	0.239947	0.614648	0.236543	0.880254	-0.173129	-0.448791	2.28118	0.0655862	-1.62981	-4.08473	2.22127	0.0483434	-1.21673	-3.22966	Echdc1	27.4116	26.8284	26.3008	26.8987	26.7456	26.8853	26.7634	26.0855	28.1531	28.1972	27.6177	28.3386	27.787	28.3838
Q9DBL7	Q9DBL7	Bifunctional coenzyme A synthase;Phosphopantetheine adenylyltransferase;Dephospho-CoA kinase	Coasy		ATP binding;catalytic activity;dephospho-CoA kinase activity;kinase activity;nucleotide binding;nucleotidyltransferase activity;pantetheine-phosphate adenylyltransferase activity;transferase activity	biosynthetic process;coenzyme A biosynthetic process;metabolic process;phosphorylation	cytoplasm;cytosol;mitochondrial matrix;mitochondrion;nucleoplasm	Coenzyme A biosynthesis;Metabolism;Metabolism of vitamins and cofactors;Metabolism of water-soluble vitamins and cofactors;Vitamin B5 (pantothenate) metabolism	16	0	167.03	13309000000	194				+	+	0.00565609	0.992636	0.00339794	0.0115012	1.02079	0.557908	0.242195	1.17527	1.41836	0.272198	-0.652879	-2.2586	3.08769	0.0248136	-0.891676	-4.10783	Coasy	28.7904	28.7525	28.8374	29.0103	28.4601	28.7563	28.804	29.3566	29.7522	29.4633	29.9564	29.7853	29.4972	29.5457
Q9DC61;A2AIW9	Q9DC61;A2AIW9	Mitochondrial-processing peptidase subunit alpha	Pmpca	+	catalytic activity;hydrolase activity;metal ion binding;metalloendopeptidase activity;metallopeptidase activity;peptidase activity;zinc ion binding	protein processing involved in protein targeting to mitochondrion;proteolysis	membrane;mitochondrial inner membrane;mitochondrial matrix;mitochondrion	Mitochondrial calcium ion transport;Processing of SMDT1;Transport of small molecules	35	0	289.56	22587000000	287				+	+	0.0330902	1	0.0151978	0.0588426	0.9755	0.623392	0.191727	0.98147	2.51536	0.0890392	-0.721523	-3.13176	2.89661	0.0294	-0.898052	-3.88891	Pmpca	29.7463	29.4008	29.6559	29.9519	29.6097	29.4328	29.692	29.9595	30.7339	30.4247	30.5702	30.6182	30.5149	30.2703
Q9DCW4;A0A0N4SVE0;A0A0U1RNP5;A0A0U1RNR3;A0A0U1RNK9;A0A0N4SWE9;A0A0U1RQB4	Q9DCW4;A0A0N4SVE0;A0A0U1RNP5;A0A0U1RNR3;A0A0U1RNK9	Electron transfer flavoprotein subunit beta	Etfb		electron transfer activity;nucleotide binding	electron transport chain;fatty acid beta-oxidation using acyl-CoA dehydrogenase;oxidation-reduction process	cytosol;mitochondrial electron transfer flavoprotein complex;mitochondrial matrix;mitochondrion	Metabolism;Metabolism of proteins;Post-translational protein modification;Protein methylation;Respiratory electron transport;Respiratory electron transport, ATP synthesis by chemiosmotic coupling, and heat production by uncoupling proteins.;The citric acid (TCA) cycle and respiratory electron transport	32	0	323.31	433570000000	1472				+	+	0.289028	1	-0.108397	-0.424174	0.927191	0.517206	0.338353	1.24892	2.49318	0.114529	-0.614962	-2.8547	2.6729	0.0313611	-1.06171	-3.53652	Etfb	33.8174	33.6279	33.8118	34.2191	34.1049	33.7453	34.1482	33.9113	35.0343	34.4789	35.2018	35.008	34.4708	34.7076
Q9EP89;A0A1L1SVF9	Q9EP89;A0A1L1SVF9	Serine beta-lactamase-like protein LACTB, mitochondrial	Lactb	+	hydrolase activity;identical protein binding;peptidase activity	lipid metabolic process;proteolysis;regulation of lipid metabolic process	cytosol;integral component of membrane;membrane;mitochondrion		31	0	323.31	24595000000	321				+	+	0.172553	1	-0.0730696	-0.276574	0.711622	0.564134	0.419542	1.10434	2.22094	0.0766744	-1.15897	-3.71357	2.74189	0.0140909	-1.65158	-4.77877	Lactb	29.4486	29.6835	29.2909	29.1805	29.7421	29.6224	29.2704	29.261	31.0224	30.4421	31.4088	31.3365	30.3094	30.9009
Q9ET01;Q3UEJ6	Q9ET01;Q3UEJ6	Glycogen phosphorylase, liver form;Alpha-1,4 glucan phosphorylase	Pygl		AMP binding;ATP binding;bile acid binding;carbohydrate binding;catalytic activity;drug binding;glycogen phosphorylase activity;linear malto-oligosaccharide phosphorylase activity;nucleotide binding;phosphorylase activity;protein binding;protein homodimerization activity;purine nucleobase binding;pyridoxal phosphate binding;SHG alpha-glucan phosphorylase activity;transferase activity;transferase a…	5-phosphoribose 1-diphosphate biosynthetic process;carbohydrate metabolic process;glucose homeostasis;glycogen catabolic process;glycogen metabolic process;metabolic process;necroptotic process	cytoplasm	Glycogen breakdown (glycogenolysis);Glycogen metabolism;Immune System;Innate Immune System;Metabolism;Metabolism of carbohydrates;Neutrophil degranulation	58	0	323.31	65270000000	784				+	+	3.57241	1	-0.64077	-3.6504	0.572035	0.672962	0.317457	0.941869	0.314555	0.819182	-0.178833	-0.564309	3.0504	0.0225217	-1.13706	-5.12514	Pygl	31.0266	31.0488	30.9303	30.8636	31.5008	31.5511	31.5955	31.785	32.3104	31.7864	32.1049	32.2157	31.4358	32.1552
Q9JIQ3;A0A0G2JGS0;Q8R1D8;D3Z3K5;D3Z2Q3	Q9JIQ3;A0A0G2JGS0;Q8R1D8;D3Z3K5;D3Z2Q3	Diablo homolog, mitochondrial	Diablo			activation of cysteine-type endopeptidase activity involved in apoptotic process;activation of cysteine-type endopeptidase activity involved in apoptotic process by cytochrome c;apoptotic process;intrinsic apoptotic signaling pathway;intrinsic apoptotic signaling pathway in response to oxidative stress;neuron apoptotic process;positive regulation of apoptotic process	CD40 receptor complex;cytoplasm;cytoplasmic side of plasma membrane;mitochondrial intermembrane space;mitochondrion	Apoptosis;Apoptotic factor-mediated response;Intrinsic Pathway for Apoptosis;Programmed Cell Death;Release of apoptotic factors from the mitochondria;SMAC binds to IAPs;SMAC-mediated apoptotic response;SMAC-mediated dissociation of IAP:caspase complexes	11	0	316.07	7802600000	97				+	+	0.337973	1	-0.138291	-0.514958	0.41801	0.735355	0.345726	0.827148	1.64052	0.135718	1.49525	3.33675	4.4628	0	1.01124	5.28695	Diablo	29.0913	29.0345	29.1481	29.3179	29.3395	29.3035	29.632	28.87	28.013	28.2356	28.2708	28.0274	27.2075	28.2678
Q9WU19	Q9WU19	Hydroxyacid oxidase 1	Hao1		(S)-2-hydroxy-acid oxidase activity;catalytic activity;FMN binding;glycolate oxidase activity;long-chain-(S)-2-hydroxy-long-chain-acid oxidase activity;medium-chain-(S)-2-hydroxy-acid oxidase activity;oxidoreductase activity;signaling receptor binding;very-long-chain-(S)-2-hydroxy-acid oxidase activity	fatty acid alpha-oxidation;glycolate catabolic process;oxidation-reduction process;response to oxidative stress	peroxisome	Glyoxylate metabolism and glycine degradation;Metabolism;Metabolism of amino acids and derivatives;Metabolism of proteins;Peroxisomal protein import	29	0	297.09	20599000000	195				+	+	0.789993	1	-0.143494	-0.758908	0.355252	0.759342	0.373643	0.685677	1.34854	0.196148	-1.40061	-3.30588	2.16634	0.036275	-1.91775	-4.5878	Hao1	29.0235	28.8216	29.1605	29.0631	29.0676	29.1507	29.3128	29.1118	30.6115	30.2625	31.6564	31.2094	29.9803	31.0811
Q9Z0X1;B1AU25	Q9Z0X1;B1AU25	Apoptosis-inducing factor 1, mitochondrial	Aifm1	+	DNA binding;electron-transferring-flavoprotein dehydrogenase activity;FAD binding;flavin adenine dinucleotide binding;NAD(P)H oxidase activity;oxidoreductase activity;oxidoreductase activity, acting on NAD(P)H;protein binding;protein dimerization activity	activation of cysteine-type endopeptidase activity involved in apoptotic process;apoptotic mitochondrial changes;apoptotic process;cellular response to aldosterone;cellular response to estradiol stimulus;cellular response to hydrogen peroxide;cellular response to nitric oxide;cellular response to oxygen-glucose deprivation;intrinsic apoptotic signaling pathway in response to endoplasmic reticulum…	cytoplasm;cytosol;integral component of membrane;membrane;mitochondrial inner membrane;mitochondrial intermembrane space;mitochondrial outer membrane;mitochondrion;nucleus;perinuclear region of cytoplasm		50	0	323.31	197280000000	1110				+	+	0.0630437	1	-0.0328436	-0.115313	1.55872	0.314035	0.495494	1.91087	1.23873	0.418322	-0.373787	-1.48415	2.4861	0.0474118	-0.902124	-3.1002	Aifm1	33.0802	33.0225	32.4688	32.8183	32.887	33.2047	32.6129	32.8165	33.7256	33.393	34.0055	33.8742	33.1624	33.1671
Q9Z1P6;G3UXZ4	Q9Z1P6	NADH dehydrogenase [ubiquinone] 1 alpha subcomplex subunit 7	Ndufa7		NADH dehydrogenase (ubiquinone) activity;structural constituent of ribosome	ATP synthesis coupled electron transport;mitochondrial electron transport, NADH to ubiquinone;mitochondrial translation;oxidation-reduction process	membrane;mitochondrial inner membrane;mitochondrial respiratory chain complex I;mitochondrial ribosome;mitochondrion;respiratory chain	Complex I biogenesis;Metabolism;Respiratory electron transport;Respiratory electron transport, ATP synthesis by chemiosmotic coupling, and heat production by uncoupling proteins.;The citric acid (TCA) cycle and respiratory electron transport	13	0	62.567	38901000000	222				+	+	0.0562624	1	0.0247746	0.0971201	0.120348	0.975956	0.05689	0.210216	2.40687	0.0744507	-1.05935	-3.67962	3.71714	0	-1.09147	-4.67141	Ndufa7	30.3844	30.6686	30.3042	30.2075	30.4285	30.4114	30.0312	30.5945	31.2335	31.6219	31.6027	31.4726	31.5087	31.1431
E9PV48;Q64345	E9PV48;Q64345	Interferon-induced protein with tetratricopeptide repeats 3	I830012O16Rik;Ifit3		identical protein binding;protein binding	cellular response to interferon-alpha;cellular response to interferon-beta;defense response to virus;immune system process;innate immune response;negative regulation of apoptotic process;negative regulation of cell proliferation;response to stilbenoid;response to virus	cytoplasm;cytosol;mitochondrion		11	0	21.668	1415400000	30			+		+	0.680305	1	-0.424913	-1.08332	1.09384	0.342822	0.852465	2.08587	2.71385	0.0360625	2.0867	5.44745	1.08167	0.298714	0.809321	1.94027	I830012O16Rik;Ifit3	26.4143	26.9558	26.3018	26.6264	26.7155	27.5025	27.3477	26.4323	26.2873	NaN	25.3164	25.6921	NaN	24.7887
Q3U5Q7	Q3U5Q7	UMP-CMP kinase 2, mitochondrial	Cmpk2		ATP binding;cytidylate kinase activity;kinase activity;nucleoside diphosphate kinase activity;nucleotide binding;thymidylate kinase activity;transferase activity;UMP kinase activity;uridylate kinase activity	cellular response to lipopolysaccharide;dTDP biosynthetic process;dTTP biosynthetic process;dUDP biosynthetic process;nucleoside diphosphate phosphorylation;nucleoside triphosphate biosynthetic process;phosphorylation;pyrimidine nucleotide biosynthetic process	cytoplasm;mitochondrion		11	0	55.192	2128900000	40			+		+	0.879145	1	-0.314185	-1.12893	0.115245	0.963415	0.10635	0.269349	3.22557	0.0382143	1.25526	4.92584	0.837652	0.386975	0.834729	2.04684	Cmpk2	27.2464	27.1442	27.4552	26.7763	27.555	27.6898	27.4534	27.1807	NaN	26.5939	NaN	26.0477	26.389	26.2463
Q61578	Q61578	NADPH:adrenodoxin oxidoreductase, mitochondrial	Fdxr	+	NADPH binding;NADPH-adrenodoxin reductase activity;oxidoreductase activity	cholesterol metabolic process;lipid metabolic process;NADPH oxidation;oxidation-reduction process;steroid metabolic process;ubiquinone biosynthetic process	membrane;mitochondrial inner membrane;mitochondrion	Biological oxidations;Cytochrome P450 - arranged by substrate type;Electron transport from NADPH to Ferredoxin;Endogenous sterols;Metabolism;Metabolism of lipids;Metabolism of steroid hormones;Metabolism of steroids;Mitochondrial iron-sulfur cluster biogenesis;Phase I - Functionalization of compounds;Pregnenolone biosynthesis	33	0	232.44	13248000000	199			+		+	0.17915	1	-0.0973077	-0.31229	1.48913	0.304975	-0.862666	-2.54842	2.94127	0.0332778	-1.41158	-5.69326	1.16569	0.302929	-0.646226	-1.68974	Fdxr	28.5298	28.8316	28.3462	29.0567	28.5253	28.5635	29.0403	29.0243	28.7088	29.8206	29.5093	29.3105	30.2099	30.1184
Q6XPS7	Q6XPS7		Tha1		catalytic activity;L-allo-threonine aldolase activity;lyase activity	cellular amino acid metabolic process;glycine biosynthetic process;threonine catabolic process	cytosol		10	0	72.689	1773500000	32			+		+	0.0260052	1	-0.0232461	-0.0579617	0	0.809603	0.303474	0	3.54521	0.0471111	-2.29322	-7.22337	0	0.883114	-2.61994	0	Tha1	25.5769	25.1909	24.7761	NaN	25.1389	25.3372	25.6304	24.7118	NaN	27.8013	NaN	NaN	27.5085	27.3184
Q8BUY5	Q8BUY5	Complex I assembly factor TIMMDC1, mitochondrial	Timmdc1		molecular_function	biological_process	integral component of membrane;membrane;mitochondrial membrane;mitochondrion;nucleoplasm;nucleus	Complex I biogenesis;Metabolism;Respiratory electron transport;Respiratory electron transport, ATP synthesis by chemiosmotic coupling, and heat production by uncoupling proteins.;The citric acid (TCA) cycle and respiratory electron transport	14	0	62.789	3744400000	58			+		+	0.594482	1	-0.440601	-1.00287	0.172249	0.90354	0.429976	0.477023	2.74484	0.0380741	2.48834	6.19405	0.606278	0.469468	1.61777	1.76559	Timmdc1	27.9134	27.9002	28.5232	27.0769	28.6094	28.2642	27.8484	28.454	NaN	25.4753	NaN	26.996	25.335	25.8803
Q8K0D5	Q8K0D5	Elongation factor G, mitochondrial	Gfm1	+	GTP binding;GTPase activity;nucleotide binding;translation elongation factor activity	mitochondrial translational elongation;translation;translational elongation	intracellular;mitochondrion	Metabolism of proteins;Mitochondrial translation;Mitochondrial translation elongation;Translation	43	0	304.83	23134000000	357			+		+	0.0242921	0.994613	0.00629616	0.0338911	1.01024	0.452469	0.402952	1.48746	5.24152	0.0339487	-0.562383	-4.39321	2.24667	0.0576637	-0.959039	-3.3167	Gfm1	29.9986	29.8602	29.615	29.7257	29.8319	29.8099	29.7999	29.7327	30.8653	30.2534	30.9582	30.9589	30.3882	30.3256
Q8K2C6	Q8K2C6	NAD-dependent protein deacylase sirtuin-5, mitochondrial	Sirt5		hydrolase activity;metal ion binding;NAD+ binding;protein binding;protein-glutaryllysine deglutarylase activity;protein-malonyllysine demalonylase activity;protein-succinyllysine desuccinylase activity;zinc ion binding	negative regulation of cardiac muscle cell apoptotic process;negative regulation of reactive oxygen species metabolic process;peptidyl-lysine deglutarylation;peptidyl-lysine demalonylation;peptidyl-lysine desuccinylation;protein deacetylation;protein deglutarylation;protein demalonylation;protein desuccinylation;regulation of ketone biosynthetic process;response to nutrient levels	cytoplasm;cytosol;mitochondrial inner membrane;mitochondrial intermembrane space;mitochondrial matrix;mitochondrion;nucleus		15	0	70.411	4206500000	80			+		+	0.886769	1	-0.62837	-1.43019	0.922114	0.399012	-0.935129	-1.67772	2.57503	0.0348421	-2.16552	-5.04413	1.73716	0.0724	-1.85876	-3.29179	Sirt5	25.5184	25.6975	26.228	25.6552	26.8558	25.5186	26.5486	26.6895	27.3515	28.9182	26.9493	27.3151	28.6534	28.3087
Q8VC49	Q8VC49	Interferon alpha-inducible protein 27-like protein 2B	Ifi27l2b		molecular_function	biological_process	cellular_component;integral component of membrane;membrane		5	0	174.45	2995900000	51			+		+	2.68307	1	-0.751748	-3.06333	0.686472	0.502335	0.908448	1.36152	5.57764	0	3.47288	16.0275	1.33171	0.144496	1.81268	2.69013	Ifi27l2b	27.5327	27.6892	27.316	27.7899	28.6279	28.1626	28.3067	28.2376	26.8429	25.6572	24.2407	26.3364	24.969	24.7818
Q9D7N6;A0A0A6YXW4	Q9D7N6;A0A0A6YXW4	39S ribosomal protein L30, mitochondrial	Mrpl30	+	molecular_function;structural constituent of ribosome	biological_process;translation	large ribosomal subunit;mitochondrial large ribosomal subunit;mitochondrial ribosome;mitochondrion;ribosome	Metabolism of proteins;Mitochondrial translation;Mitochondrial translation elongation;Mitochondrial translation termination;Translation	7	0	57.903	10631000000	89			+		+	0.448963	1	-0.168509	-0.634571	1.32685	0.314605	0.671468	2.04931	3.81726	0.039625	1.15708	5.43574	0.565736	0.627121	0.317101	0.886088	Mrpl30	29.4928	29.7102	29.224	29.0748	29.4269	29.7878	29.4151	29.5459	28.9584	28.6112	29.6475	29.0163	28.5102	28.2591
A0A087WRE7;Q8R0N6	A0A087WRE7;Q8R0N6	Hydroxyacid-oxoacid transhydrogenase, mitochondrial	Adhfe1		alcohol dehydrogenase (NAD) activity;hydroxyacid-oxoacid transhydrogenase activity;metal ion binding;oxidoreductase activity	glutamate catabolic process via 2-oxoglutarate;oxidation-reduction process	cytosol;mitochondrion	Interconversion of 2-oxoglutarate and 2-hydroxyglutarate;Metabolism;Pyruvate metabolism and Citric Acid (TCA) cycle;The citric acid (TCA) cycle and respiratory electron transport	25	0	323.31	38279000000	315					+	0.128233	1	-0.0551105	-0.212836	0.779843	0.526834	0.427009	1.21559	2.4228	0.106631	-0.704736	-3.20465	2.126	0.0544144	-1.18686	-3.18988	Adhfe1	30.6947	30.0884	30.1504	30.456	30.3414	30.4526	30.579	30.2369	31.8	30.8397	31.6981	31.799	31.0235	31.2963
A0A0R4J083;P51174	A0A0R4J083;P51174	Long-chain specific acyl-CoA dehydrogenase, mitochondrial	Acadl	+	acyl-CoA dehydrogenase activity;fatty-acyl-CoA binding;flavin adenine dinucleotide binding;long-chain-acyl-CoA dehydrogenase activity;oxidoreductase activity;oxidoreductase activity, acting on the CH-CH group of donors;palmitoyl-CoA oxidase activity	carnitine catabolic process;carnitine metabolic process, CoA-linked;cellular lipid catabolic process;fatty acid beta-oxidation using acyl-CoA dehydrogenase;fatty acid catabolic process;fatty acid metabolic process;lipid metabolic process;long-chain fatty acid catabolic process;negative regulation of fatty acid biosynthetic process;negative regulation of fatty acid oxidation;oxidation-reduction pr…	mitochondrial matrix;mitochondrial membrane;mitochondrion	Beta oxidation of lauroyl-CoA to decanoyl-CoA-CoA;Beta oxidation of myristoyl-CoA to lauroyl-CoA;Fatty acid metabolism;Metabolism;Metabolism of lipids;Mitochondrial Fatty Acid Beta-Oxidation;mitochondrial fatty acid beta-oxidation of saturated fatty acids	37	0	323.31	341820000000	1009					+	0.116122	1	-0.0589228	-0.204117	0.76413	0.710368	0.15746	0.797384	1.77796	0.203664	-0.588274	-2.4201	2.45305	0.0555179	-0.804656	-3.13184	Acadl	33.9127	33.8699	33.3493	33.5742	33.9231	33.959	33.6827	33.377	34.4455	34.4721	34.3005	34.7066	34.4208	34.2904
A0A0R4J275;Q7TMF3;F6RBR6	A0A0R4J275;Q7TMF3	NADH dehydrogenase [ubiquinone] 1 alpha subcomplex subunit 12	Ndufa12		electron transfer activity;molecular_function;NADH dehydrogenase (ubiquinone) activity	mitochondrial ATP synthesis coupled electron transport;oxidation-reduction process;response to oxidative stress	cytosol;membrane;mitochondrial inner membrane;mitochondrial respiratory chain complex I;mitochondrion;respiratory chain	Complex I biogenesis;Metabolism;Respiratory electron transport;Respiratory electron transport, ATP synthesis by chemiosmotic coupling, and heat production by uncoupling proteins.;The citric acid (TCA) cycle and respiratory electron transport	16	0	116.75	11857000000	193					+	0.0676628	1	-0.0510955	-0.139168	0.511718	0.736827	-0.214155	-0.765971	2.66863	0.0559231	-1.16065	-4.61218	1.85155	0.0864845	-0.997591	-2.59829	Ndufa12	28.9637	28.7596	28.2826	27.9699	28.4838	28.7445	28.1655	28.7865	29.2365	29.6065	29.195	29.9283	29.6355	29.6791
Q5XK38;A3KGL9;F6W687;P09602;E9Q2Z4;B7ZCQ3;J3QM43;A0A087WR34	Q5XK38;A3KGL9;F6W687;P09602;E9Q2Z4;B7ZCQ3;J3QM43	Non-histone chromosomal protein HMG-17	Hmgn2;Gm16494;Gm6594		DNA binding;molecular_function;nucleosomal DNA binding	biological_process;negative regulation of transcription by RNA polymerase II;regulation of development, heterochronic;regulation of transcription by RNA polymerase II	cellular_component;chromatin;cytoplasm;nucleus		5	0	13.673	1900600000	31					+	1.5079	1	0.673232	2.00749	3.16196	0.084	2.03371	6.47312	0.986527	0.451873	0.481716	1.40862	2.03402	0.0794014	-0.878765	-2.86547	Hmgn2;Gm16494;Gm6594	27.0208	26.9119	26.6102	27.3007	25.9813	25.9549	26.5315	26.683	27.9631	NaN	27.5422	28.0138	25.5007	25.9321
B1AT92;Q60631;B1AT95	B1AT92;Q60631	Growth factor receptor-bound protein 2	Grb2		ephrin receptor binding;epidermal growth factor receptor binding;identical protein binding;insulin receptor substrate binding;neurotrophin TRKA receptor binding;non-membrane spanning protein tyrosine kinase activity;phosphotyrosine residue binding;protein binding;protein domain specific binding;protein kinase binding;protein phosphatase binding;SH3 domain binding;SH3/SH2 adaptor activity	anatomical structure formation involved in morphogenesis;branching involved in labyrinthine layer morphogenesis;cell differentiation;cell migration;cellular response to ionizing radiation;innate immune response;insulin receptor signaling pathway;peptidyl-tyrosine autophosphorylation;positive regulation of actin filament polymerization;positive regulation of reactive oxygen species metabolic proce…	cell-cell junction;COP9 signalosome;cytoplasm;cytosol;endosome;extrinsic component of cytoplasmic side of plasma membrane;Golgi apparatus;Grb2-EGFR complex;intracellular;membrane;nucleolus;nucleoplasm;nucleus;plasma membrane;protein-containing complex;vesicle membrane	Activated NTRK2 signals through FRS2 and FRS3;Activated NTRK2 signals through FYN;Adaptive Immune System;Antigen activates B Cell Receptor (BCR) leading to generation of second messengers;Axon guidance;Cargo recognition for clathrin-mediated endocytosis;CD28 co-stimulation;CD28 dependent Vav1 pathway;Cell surface interactions at the vascular wall;Cell-Cell communication;Clathrin-mediated endocyto…	3	0	4.4294	413940000	12					+	0.896596	1	-0.25393	-1.31278	0	0.977057	0.947503	0	0	0.957824	-0.0557658	0	1.69738	0.0967429	-1.2572	-5.13586	Grb2	NaN	24.4992	NaN	24.6578	24.9301	NaN	24.7963	24.7709	25.7146	NaN	25.9568	NaN	NaN	24.8882
E9QAI5;G3UWN2;B2RQC6	E9QAI5;G3UWN2;B2RQC6	CAD protein;Glutamine-dependent carbamoyl-phosphate synthase;Aspartate carbamoyltransferase;Dihydroorotase	Cad		amino acid binding;aspartate carbamoyltransferase activity;ATP binding;carbamoyl-phosphate synthase (ammonia) activity;carbamoyl-phosphate synthase (glutamine-hydrolyzing) activity;carboxyl- or carbamoyltransferase activity;catalytic activity;dihydroorotase activity;enzyme binding;hydrolase activity;hydrolase activity, acting on carbon-nitrogen (but not peptide) bonds;hydrolase activity, acting o…	animal organ regeneration;arginine biosynthetic process;cellular amino acid metabolic process;cellular response to drug;cellular response to epidermal growth factor stimulus;citrulline biosynthetic process;'de novo' pyrimidine nucleobase biosynthetic process;'de novo' UMP biosynthetic process;drug metabolic process;female pregnancy;glutamine metabolic process;heart development;lactation;liver dev…	cell projection;cytoplasm;cytosol;neuronal cell body;nuclear matrix;nucleoplasm;nucleus;protein-containing complex;terminal bouton	Metabolism;Metabolism of nucleotides;Nucleobase biosynthesis;Pyrimidine biosynthesis	7	0.00052043	3.3927	1147100000	16					+	1.05279	1	-0.973891	-2.36169	0	0.973206	-0.394218	0	0	0.954732	1.45234	0	1.04545	0.303178	0.872666	1.98493	Cad	26.1354	27.1705	NaN	26.9206	27.7341	27.6979	NaN	NaN	25.5769	26.0115	26.1686	25.7209	NaN	26.2637
D3Z7X0;D3Z2B3;F6RGT6	D3Z7X0;D3Z2B3		Acad12		acyl-CoA dehydrogenase activity;flavin adenine dinucleotide binding;oxidoreductase activity;oxidoreductase activity, acting on the CH-CH group of donors	fatty acid beta-oxidation using acyl-CoA dehydrogenase;oxidation-reduction process	mitochondrion		34	0	77.184	4060600000	64					+	0.0232275	0.999039	-0.0206895	-0.0521137	1.98235	0.317811	0.700457	2.55316	1.91761	0.190324	-0.574352	-2.32095	1.94881	0.0640328	-1.2955	-3.15029	Acad12	26.9978	26.5966	27.0911	27.9183	27.0764	27.039	27.489	27.0821	28.4009	28.0751	28.5767	28.7332	27.8257	27.8693
G3X8T3;P16675;A2A5J9;A2A5J8;A2A5J6	G3X8T3;P16675	Carboxypeptidase;Lysosomal protective protein;Lysosomal protective protein 32 kDa chain;Lysosomal protective protein 20 kDa chain	Ctsa		carboxypeptidase activity;hydrolase activity;peptidase activity;protein binding;serine-type carboxypeptidase activity	negative regulation of chaperone-mediated autophagy;proteolysis;proteolysis involved in cellular protein catabolic process;regulation of protein stability	intracellular membrane-bounded organelle;lysosomal membrane;lysosome;mitochondrion;nucleoplasm	Adaptive Immune System;Asparagine N-linked glycosylation;Biosynthesis of the N-glycan precursor (dolichol lipid-linked oligosaccharide, LLO) and transfer to a nascent protein;Glycosphingolipid metabolism;Immune System;Innate Immune System;Metabolism;Metabolism of lipids;Metabolism of proteins;MHC class II antigen presentation;Neutrophil degranulation;Post-translational protein modification;Sialic…	18	0	135.54	20722000000	253					+	0.336585	1	0.196186	0.562252	2.11667	0.299067	1.21643	4.04507	0.510181	0.728395	0.221625	0.781302	1.63706	0.146712	-0.798624	-2.20756	Ctsa	30.0101	30.1331	29.39	30.0615	29.5705	29.9845	30.0034	29.2514	31.122	30.1675	30.711	30.7888	29.534	29.4178
H3BL37;O08784;H3BIX0;F6R3V4;H3BK88	H3BL37;O08784;H3BIX0;F6R3V4	Treacle protein	Tcof1		protein heterodimerization activity;RNA polymerase I core binding;scaffold protein binding	neural crest cell development;neural crest formation;nucleolar large rRNA transcription by RNA polymerase I;regulation of translation	cytosol;fibrillar center;nucleolus;nucleus		17	0	36.764	2996900000	50					+	2.14671	1	1.3209	3.06923	0.955873	0.38768	0.970768	1.93708	0.505426	0.644308	0.524292	0.962968	1.61775	0.137646	0.874419	2.36775	Tcof1	28.2913	28.6835	27.559	28.1507	27.166	27.2874	26.2696	26.678	27.647	26.9966	27.2256	27.3177	26.8446	25.5908
O08715	O08715	A-kinase anchor protein 1, mitochondrial	Akap1		nucleic acid binding;protein binding;protein kinase A regulatory subunit binding;RNA binding	regulation of protein kinase A signaling	endoplasmic reticulum;integral component of membrane;membrane;mitochondrial outer membrane;mitochondrion	Factors involved in megakaryocyte development and platelet production;Hemostasis	17	0	110.32	4671300000	101					+	2.78723	1	0.765797	3.28973	2.25498	0.3262	1.3802	3.6855	0.998702	0.415598	0.559858	1.73818	0.0944097	0.996178	-0.0545483	-0.176569	Akap1	28.3641	28.5689	28.1429	28.6117	27.5906	27.6766	27.8617	27.4955	28.3996	28.0047	28.806	28.6955	27.0529	27.4762
O35423	O35423	Serine--pyruvate aminotransferase, mitochondrial	Agxt		alanine-glyoxylate transaminase activity;amino acid binding;catalytic activity;identical protein binding;protein homodimerization activity;protein self-association;pyridoxal phosphate binding;serine-pyruvate transaminase activity;signaling receptor binding;transaminase activity;transferase activity	glycine biosynthetic process, by transamination of glyoxylate;glyoxylate catabolic process;glyoxylate metabolic process;L-alanine catabolic process;L-cysteine catabolic process;Notch signaling pathway;oxalic acid secretion;pyruvate biosynthetic process;response to cAMP;response to glucocorticoid	intracellular membrane-bounded organelle;mitochondrial matrix;mitochondrion;peroxisomal matrix;peroxisome	Glyoxylate metabolism and glycine degradation;Metabolism;Metabolism of amino acids and derivatives;Metabolism of proteins;Peroxisomal protein import	32	0	323.31	137890000000	544					+	0.0813957	1	-0.0464368	-0.154836	0.216656	0.892381	-0.18214	-0.421725	1.44866	0.191973	-1.06876	-3.19217	1.60726	0.135162	-0.933056	-2.28582	Agxt	32.1255	31.9369	32.586	31.679	32.035	32.0674	32.1161	32.2947	32.8551	33.7127	32.5988	32.893	33.5731	32.787
O88441	O88441	Metaxin-2	Mtx2		molecular_function	biological_process;protein targeting to mitochondrion;protein transport	membrane;mitochondrial outer membrane;mitochondrion;nucleolus		13	0	190.51	9318500000	120					+	0.221294	1	0.105618	0.36262	1.00215	0.344942	1.23903	1.74632	0.712188	0.513338	-0.796537	-1.4574	1.76456	0.0680465	-1.92995	-3.46603	Mtx2	27.9395	28.1178	28.0619	28.552	27.9242	27.879	28.4691	27.9766	30.1315	28.9127	31.0069	30.34	28.0089	29.2732
P61957;H7BWX9;D3Z794;G3UZX6;D3YW94	P61957;H7BWX9;D3Z794	Small ubiquitin-related modifier 2	Sumo2		protein tag;SUMO transferase activity;transcription corepressor binding;ubiquitin protein ligase binding	positive regulation of proteasomal ubiquitin-dependent protein catabolic process;positive regulation of transcription by RNA polymerase II;protein sumoylation	nucleus;PML body		4	0	56.314	3544600000	42					+	0.69829	1	-0.602417	-1.35525	1.81613	0.345357	1.27655	2.85938	1.96484	0.0778293	2.02184	4.21995	0.174981	0.921947	0.142869	0.35001	Sumo2	27.8834	27.9208	27.91	27.4845	28.85	27.7631	28.5932	NaN	27.7379	26.8173	28.0974	27.9746	26.1051	26.7451
P63325;Q3UW83	P63325;Q3UW83	40S ribosomal protein S10	Rps10		RNA binding;structural constituent of ribosome	ribosomal small subunit assembly	cytoplasm;cytosol;cytosolic small ribosomal subunit;nucleolus;nucleus;ribosome	Activation of the mRNA upon binding of the cap-binding complex and eIFs, and subsequent binding to 43S;Cap-dependent Translation Initiation;Eukaryotic Translation Initiation;Formation of a pool of free 40S subunits;Formation of the ternary complex, and subsequently, the 43S complex;L13a-mediated translational silencing of Ceruloplasmin expression;Metabolism of proteins;Metabolism of RNA;Nonsense …	15	0	87.874	47073000000	204					+	1.47947	1	-0.598648	-1.90052	2.25105	0.3916	-1.80306	-4.05886	0.775734	0.559558	-0.359164	-1.11408	1.18114	0.258877	0.84525	1.92322	Rps10	30.9972	30.4715	30.7537	31.0744	31.6219	30.9713	31.3798	31.7185	29.1626	30.6516	29.9244	30.1772	31.9259	31.4873
Q3UFY8	Q3UFY8	Mitochondrial ribonuclease P protein 1	Trmt10c	+	methyltransferase activity;mRNA (adenine-N1-)-methyltransferase activity;transferase activity;tRNA (adenine-N1-)-methyltransferase activity;tRNA (guanine(9)-N(1))-methyltransferase activity;tRNA (guanine-N1-)-methyltransferase activity;tRNA binding	methylation;mitochondrial RNA 5'-end processing;mitochondrial tRNA 3'-end processing;mitochondrial tRNA 5'-end processing;mitochondrial tRNA processing;mRNA methylation;positive regulation of mitochondrial translation;tRNA methylation;tRNA processing	mitochondrial nucleoid;mitochondrion;nucleoplasm		20	0	108.46	5613800000	58					+	0.323611	1	0.162313	0.52149	0.926065	0.548794	-0.286949	-1.19686	2.38984	0.072	-1.06851	-3.45192	2.12995	0.101123	-0.619245	-2.55568	Trmt10c	27.8306	28.14	27.8968	27.5502	27.6363	27.7225	27.2837	28.126	28.6163	28.4273	28.2852	28.5659	28.6934	28.9906
Q64282;Q3U687;E9PXF7;D3Z6F0	Q64282	Interferon-induced protein with tetratricopeptide repeats 1	Ifit1		protein binding;RNA binding	cellular response to interferon-alpha;cellular response to interferon-beta;defense response to virus;immune system process;innate immune response;response to virus	cytoplasm;cytosol		21	0	181.66	6562000000	105					+	1.75017	1	-0.838409	-2.82291	0.293925	0.773873	-0.806755	-0.665795	1.02896	0.281633	2.7466	4.07532	1.16861	0.177295	2.71495	2.53199	Ifit1	28.7498	28.6893	28.5987	28.5087	29.0149	29.8969	29.3494	29.6388	26.7491	23.1063	26.3143	27.517	NaN	27.2701
Q6NZF1;A0A0A6YXN6;A0A0A6YXI9;A0A0A6YWW2;A0A0A6YX93	Q6NZF1	Zinc finger CCCH domain-containing protein 11A	Zc3h11a		metal ion binding	mRNA transport;poly(A)+ mRNA export from nucleus	intracellular;transcription export complex	Cleavage of Growing Transcript in the Termination Region;Gene expression (Transcription);Metabolism of RNA;mRNA 3'-end processing;Processing of Capped Intron-Containing Pre-mRNA;RNA Polymerase II Transcription;RNA Polymerase II Transcription Termination;Transport of Mature mRNA derived from an Intron-Containing Transcript;Transport of Mature Transcript to Cytoplasm	25	0	57.143	3452700000	94					+	1.71981	1	0.34628	1.6804	2.21427	0.3212	0.923276	3.50308	1.24921	0.372773	0.44974	1.72883	0.521841	0.787211	-0.127256	-0.602633	Zc3h11a	27.6283	27.601	27.6982	27.8843	27.3919	27.4477	27.4788	27.1083	27.9233	27.5719	27.8408	27.9848	26.7834	26.759
Q78IK4;B1AV14	Q78IK4;B1AV14	MICOS complex subunit Mic27	Apool	+	molecular_function	biological_process;cristae formation	integral component of membrane;membrane;MICOS complex;mitochondrial inner membrane;mitochondrion	Hemostasis;Platelet activation, signaling and aggregation;Platelet degranulation;Response to elevated platelet cytosolic Ca2+	16	0	107.73	23099000000	247					+	0.0674474	1	-0.0559359	-0.141988	0.166628	0.948643	-0.0746531	-0.275862	2.53267	0.0689153	-1.12721	-3.66272	1.90098	0.0761549	-1.1085	-3.00417	Apool	30.0093	29.8778	29.2287	29.0149	29.9344	29.7338	29.1575	29.5287	30.3009	30.7471	30.8176	30.699	30.4683	30.8075
Q78IQ7	Q78IQ7	Zinc transporter ZIP4	Slc39a4		metal ion transmembrane transporter activity;zinc ion transmembrane transporter activity	cellular response to zinc ion starvation;cellular zinc ion homeostasis;ion transport;metal ion transport;signal transduction;transmembrane transport;zinc ion import across plasma membrane;zinc ion transport	apical plasma membrane;cytoplasmic vesicle;endosome;integral component of membrane;integral component of plasma membrane;membrane;plasma membrane;recycling endosome membrane	Metal ion SLC transporters;SLC-mediated transmembrane transport;Transport of bile salts and organic acids, metal ions and amine compounds;Transport of small molecules;Zinc influx into cells by the SLC39 gene family;Zinc transporters	1	0	10.037	1793300000	21					+	0.403915	1	-0.248913	-0.670177	1.51389	0.316695	0.502145	2.00952	2.37411	0.0677667	1.37857	4.54108	1.40611	0.240193	0.627512	1.87962	Slc39a4	27.0455	27.1808	27.0766	26.3607	27.5868	27.1907	27.2441	26.6377	25.8827	26.4529	26.4939	26.324	25.8675	25.8062
Q80W00;S4R164	Q80W00	Serine/threonine-protein phosphatase 1 regulatory subunit 10	Ppp1r10		DNA binding;metal ion binding;protein binding;protein phosphatase inhibitor activity;RNA binding	negative regulation of cardiac muscle cell apoptotic process;negative regulation of mitotic DNA damage checkpoint;negative regulation of phosphoprotein phosphatase activity;positive regulation of telomere maintenance	chromatin;nuclear body;nuclear chromosome, telomeric region;nucleoplasm;nucleus;PTW/PP1 phosphatase complex		9	0	13.344	1527300000	35					+	0.761772	1	0.310076	1.10636	2.62676	0.345667	1.04327	3.70035	1.17405	0.386256	0.485879	1.59581	0.714722	0.592751	-0.247314	-0.972784	Ppp1r10	26.4764	26.5345	26.444	26.649	26.3425	26.1917	26.5793	25.7502	27.076	26.6351	26.4295	26.9526	25.9416	25.6029
Q8BK30	Q8BK30	NADH dehydrogenase [ubiquinone] flavoprotein 3, mitochondrial	Ndufv3			mitochondrial ATP synthesis coupled electron transport;oxidation-reduction process	membrane;mitochondrial inner membrane;mitochondrial respiratory chain complex I;mitochondrion;nucleoplasm;respiratory chain	Complex I biogenesis;Metabolism;Respiratory electron transport;Respiratory electron transport, ATP synthesis by chemiosmotic coupling, and heat production by uncoupling proteins.;The citric acid (TCA) cycle and respiratory electron transport	3	0	43.493	8535700000	74					+	0.229966	1	0.197848	0.445009	0.00805285	1	-0.0107002	-0.0198186	1.65168	0.134468	-1.48935	-2.79895	1.85846	0.072518	-1.2808	-2.81911	Ndufv3	28.2529	28.5134	27.7018	28.5808	28.1399	28.6643	28.1465	27.3069	29.097	29.1021	30.3337	29.6393	29.9935	29.7564
Q8C7I4	Q8C7I4		Apol9b		lipid binding;molecular_function	biological_process;lipid transport;lipoprotein metabolic process	cellular_component;extracellular region	Binding and Uptake of Ligands by Scavenger Receptors;Metabolism of proteins;Post-translational protein modification;Post-translational protein phosphorylation;Regulation of Insulin-like Growth Factor (IGF) transport and uptake by Insulin-like Growth Factor Binding Proteins (IGFBPs);Scavenging of heme from plasma;Vesicle-mediated transport	19	0	193.1	15678000000	174					+	0.0231978	0.998481	0.0168009	0.0490215	0.661021	0.606799	0.355254	1.00892	2.07326	0.088932	1.14137	3.10684	1.69648	0.133455	0.802914	2.4644	Apol9b	30.2427	30.3009	29.8482	30.0971	30.3644	30.5925	29.6988	29.7661	29.4074	28.9637	29.0534	29.8529	29.094	28.6633
Q8CD15;D3YTU3;Q8CCK9;D3Z287	Q8CD15;D3YTU3	Bifunctional lysine-specific demethylase and histidyl-hydroxylase MINA	Mina		dioxygenase activity;histone demethylase activity (H3-K36 specific);histone demethylase activity (H3-K4 specific);identical protein binding;metal ion binding;oxidoreductase activity;transcriptional repressor activity, RNA polymerase II transcription factor binding	chromatin remodeling;histone H3-K36 demethylation;histone H3-K4 demethylation;negative regulation of transcription by RNA polymerase II;oxidation-reduction process;peptidyl-arginine hydroxylation;regulation of cell proliferation;regulation of transcription, DNA-templated;ribosome biogenesis;transcription, DNA-templated	cytosol;nucleolus;nucleus;transcription factor complex	Chromatin modifying enzymes;Chromatin organization;HDMs demethylate histones	9	0	22.163	964770000	31					+	0.646714	1	0.3752	0.994371	1.51766	0.312574	0.95646	3.03259	1.68658	0.161158	0.982957	2.51676	0.948023	0.432206	0.401698	1.35175	Mina	26.4335	26.4829	26.2431	25.6831	26.2921	25.3223	26.0157	25.7117	25.967	25.8835	25.639	25.7463	25.2554	24.691
Q8QZT1	Q8QZT1	Acetyl-CoA acetyltransferase, mitochondrial	Acat1	+	acetyl-CoA C-acetyltransferase activity;carbon-carbon lyase activity;catalytic activity;coenzyme binding;ligase activity, forming carbon-carbon bonds;metal ion binding;protein homodimerization activity;transferase activity;transferase activity, transferring acyl groups;transferase activity, transferring acyl groups other than amino-acyl groups	acetyl-CoA biosynthetic process;acetyl-CoA catabolic process;adipose tissue development;brain development;coenzyme A biosynthetic process;coenzyme A metabolic process;fatty acid beta-oxidation;isoleucine catabolic process;ketone body catabolic process;liver development;metabolic process;metanephric proximal convoluted tubule development;propionyl-CoA biosynthetic process;protein homooligomerizati…	mitochondrial inner membrane;mitochondrial matrix;mitochondrion	Branched-chain amino acid catabolism;Ketone body metabolism;Metabolism;Metabolism of amino acids and derivatives;Metabolism of lipids;Synthesis of Ketone Bodies;Utilization of Ketone Bodies	36	0	323.31	369680000000	1162					+	0.0247128	1	-0.019804	-0.053004	0.729737	0.554427	-0.418212	-1.19698	2.46252	0.05648	-1.58139	-5.11526	2.01649	0.0626167	-1.18298	-2.91738	Acat1	33.8135	33.3573	32.9597	33.1663	33.5951	33.6798	33.3264	32.7747	34.6007	34.9467	33.8062	34.6751	34.9209	35.0063
Q8R164	Q8R164	Valacyclovir hydrolase	Bphl	+	hydrolase activity		cytoplasm;mitochondrion	Biological oxidations;Metabolism;Phase I - Functionalization of compounds	33	0	323.31	192900000000	968					+	0.949277	1	0.20607	1.03574	1.34946	0.315479	0.70691	1.93431	0.876273	0.517458	-0.405581	-1.49665	1.83953	0.0954152	-0.906421	-2.78144	Bphl	33.0616	32.9982	32.7365	33.1811	32.8815	32.762	32.7553	32.7542	34.2984	33.4249	33.6961	34.1836	33.3383	32.8586
Q8R1S0;D3YW66;D6RG57;F6ZE40	Q8R1S0;D3YW66	Ubiquinone biosynthesis monooxygenase COQ6, mitochondrial	Coq6		FAD binding;flavin adenine dinucleotide binding;monooxygenase activity;oxidoreductase activity;oxidoreductase activity, acting on paired donors, with incorporation or reduction of molecular oxygen, NAD(P)H as one donor, and incorporation of one atom of oxygen	oxidation-reduction process;ubiquinone biosynthetic process	cell projection;Golgi apparatus;membrane;mitochondrial inner membrane;mitochondrion		18	0	176.87	12854000000	204					+	0.108324	1	0.078208	0.214733	0.170586	0.917296	-0.147425	-0.341606	2.02316	0.0902424	-1.27014	-3.11187	1.73781	0.0965227	-1.04451	-2.67022	Coq6	28.7804	28.4709	28.5325	29.0733	28.3781	28.2096	29.2327	28.7238	29.2559	29.4239	30.3723	29.983	29.508	30.219
Q91ZE0	Q91ZE0	Trimethyllysine dioxygenase, mitochondrial	Tmlhe	+	dioxygenase activity;iron ion binding;metal ion binding;oxidoreductase activity;oxidoreductase activity, acting on single donors with incorporation of molecular oxygen, incorporation of two atoms of oxygen;trimethyllysine dioxygenase activity	carnitine biosynthetic process;negative regulation of oxidoreductase activity;oxidation-reduction process	mitochondrial matrix;mitochondrion	Branched-chain amino acid catabolism;Carnitine synthesis;Metabolism;Metabolism of amino acids and derivatives	8	0	22.49	1407900000	36					+	0.7908	1	-0.598998	-1.50924	0	0.755554	0.346698	0	2.7066	0.0548679	-1.11432	-4.61084	0	0.8367	-2.06001	0	Tmlhe	24.9057	24.9968	25.8016	NaN	25.9823	NaN	25.6903	25.8285	NaN	27.2947	NaN	NaN	27.1693	26.7909
Q925I1;H3BK90;H3BKI6;V9GWS5;V9GWS6	Q925I1	ATPase family AAA domain-containing protein 3	Atad3		ATP binding;molecular_function;nucleotide binding	negative regulation of apoptotic process	integral component of membrane;membrane;mitochondrial inner membrane;mitochondrial nucleoid;mitochondrion	Immune System;Innate Immune System;Neutrophil degranulation	61	0	323.31	125240000000	864					+	0.388828	1	-0.091773	-0.462917	0.807616	0.555928	-0.344141	-1.14994	1.80597	0.219916	0.545279	2.85171	1.87205	0.100585	0.797646	2.63609	Atad3	32.7175	32.5817	32.9254	32.987	32.9059	32.8072	32.9273	32.9381	31.523	32.3752	31.985	32.1378	32.4359	32.177
Q99LY9;B1ARW4	Q99LY9;B1ARW4	NADH dehydrogenase [ubiquinone] iron-sulfur protein 5;NADH dehydrogenase [ubiquinone] iron-sulfur protein 5, N-terminally processed	Ndufs5		molecular_function	mitochondrial respiratory chain complex I assembly;oxidation-reduction process	membrane;mitochondrial inner membrane;mitochondrial intermembrane space;mitochondrial respiratory chain complex I;mitochondrion;respiratory chain	Complex I biogenesis;Metabolism;Respiratory electron transport;Respiratory electron transport, ATP synthesis by chemiosmotic coupling, and heat production by uncoupling proteins.;The citric acid (TCA) cycle and respiratory electron transport	15	0	150.61	33407000000	243					+	0.228444	1	-0.113403	-0.378898	0.506409	0.677223	0.359247	0.874276	2.13862	0.119984	-0.788564	-2.85337	1.87549	0.0725109	-1.26121	-2.97128	Ndufs5	30.5109	30.6891	29.9761	30.249	30.4414	30.5989	30.705	30.1334	31.6125	30.8145	32.0482	31.9947	31.1129	31.507
Q9CQ22;A0A0A6YX02	Q9CQ22;A0A0A6YX02	Ragulator complex protein LAMTOR1	Lamtor1		GTPase binding;guanyl-nucleotide exchange factor activity;protein binding;protein-containing complex scaffold activity	cellular protein localization;cellular response to amino acid stimulus;cholesterol homeostasis;endosomal transport;endosome organization;lysosome localization;lysosome organization;positive regulation of MAPK cascade;positive regulation of TOR signaling;regulation of cell growth;regulation of cholesterol efflux;regulation of cholesterol esterification;regulation of cholesterol import;regulation o…	endosome;late endosome membrane;lysosomal membrane;lysosome;membrane;membrane raft;plasma membrane;Ragulator complex	Cellular responses to external stimuli;Energy dependent regulation of mTOR by LKB1-AMPK;Gene expression (Transcription);Generic Transcription Pathway;Immune System;Innate Immune System;Intracellular signaling by second messengers;Macroautophagy;mTOR signalling;mTORC1-mediated signalling;Neutrophil degranulation;PIP3 activates AKT signaling;PTEN Regulation;Regulation of PTEN gene transcription;RNA…	10	0	102.55	3974700000	65					+	1.31004	1	0.540611	1.76026	0	0.743151	0.204043	0	1.94285	0.166652	0.653655	2.52604	0	0.825503	0.990222	0	Lamtor1	28.1147	28.6686	28.696	28.0216	27.9851	27.5758	28.0255	27.7521	NaN	27.385	NaN	NaN	27.1982	26.967
Q9CQN1	Q9CQN1	Heat shock protein 75 kDa, mitochondrial	Trap1		ATP binding;nucleotide binding;protein kinase binding;RNA binding;unfolded protein binding	negative regulation of cellular respiration;negative regulation of intrinsic apoptotic signaling pathway in response to hydrogen peroxide;protein folding;response to stress;translational attenuation	membrane;mitochondrial inner membrane;mitochondrial intermembrane space;mitochondrial matrix;mitochondrion;nucleoplasm		72	0	323.31	94910000000	805					+	0.727037	1	0.197401	0.873556	0.738671	0.57438	0.350765	1.11361	3.03713	0.0602857	-0.823442	-4.293	2.02638	0.0723188	-0.976806	-2.94538	Trap1	31.7103	32.0404	31.6656	32.1145	31.609	31.7904	31.7649	31.5768	32.9449	32.2939	33.2511	32.948	32.6561	32.451
Q9CQX2	Q9CQX2	Cytochrome b5 type B	Cyb5b		enzyme activator activity;heme binding;metal ion binding	oxidation-reduction process;positive regulation of catalytic activity	integral component of membrane;intracellular membrane-bounded organelle;membrane;mitochondrial inner membrane;mitochondrial outer membrane;mitochondrion	Biological oxidations;Metabolism;Phase I - Functionalization of compounds	16	0	323.31	161910000000	577					+	0.0624818	1	0.0217018	0.0980311	1.84586	0.311214	-0.551174	-2.3352	1.42166	0.514822	0.227719	1.26972	2.5381	0.0532844	0.800594	3.03099	Cyb5b	32.9469	32.8246	33.0102	33.333	32.8818	32.9975	33.1474	33.0011	32.0501	32.2207	32.5787	32.0628	32.6838	32.7706
Q9CR61	Q9CR61	NADH dehydrogenase [ubiquinone] 1 beta subcomplex subunit 7	Ndufb7		molecular_function;NADH dehydrogenase (ubiquinone) activity;NADH dehydrogenase activity	mitochondrial respiratory chain complex I assembly;oxidation-reduction process	membrane;mitochondrial inner membrane;mitochondrial intermembrane space;mitochondrial respiratory chain complex I;mitochondrion;respiratory chain	Complex I biogenesis;Metabolism;Respiratory electron transport;Respiratory electron transport, ATP synthesis by chemiosmotic coupling, and heat production by uncoupling proteins.;The citric acid (TCA) cycle and respiratory electron transport	13	0	173.6	14719000000	265					+	0.116043	1	0.118606	0.253454	0.147352	0.948574	0.0928068	0.277668	1.99599	0.0948148	-1.18591	-3.77057	1.40822	0.15461	-1.16012	-2.41795	Ndufb7	29.5728	29.4957	28.522	28.1556	28.743	28.9418	28.5661	29.0208	29.7002	30.347	30.1938	30.1456	30.3545	29.7082
Q9CRB9;Q9D9P1;D3Z0L4;S4R238;F6QFL0	Q9CRB9;Q9D9P1;D3Z0L4	MICOS complex subunit Mic19	Chchd3		phosphatase binding;protein binding;protein-containing complex scaffold activity;transcriptional repressor activity, RNA polymerase II transcription regulatory region sequence-specific DNA binding	cristae formation;inner mitochondrial membrane organization;mitochondrial fusion;negative regulation of transcription by RNA polymerase II;regulation of transcription, DNA-templated;transcription, DNA-templated	cytoplasm;membrane;MICOS complex;mitochondrial inner membrane;mitochondrion;nucleus		28	0	295.58	74929000000	382					+	0.0924931	1	0.0918136	0.200279	0.529179	0.632994	0.545655	0.975362	2.14584	0.0765647	-1.31386	-3.44906	1.82053	0.0645323	-1.7677	-2.8954	Chchd3	30.7603	31.1589	30.4848	31.8971	30.9611	30.6338	31.5008	30.8382	33.0343	31.6694	33.5588	33.1095	31.8762	32.4775
Q9CWL8	Q9CWL8	Beta-catenin-like protein 1	Ctnnbl1		enzyme binding;protein binding	apoptotic process;positive regulation of apoptotic process;somatic diversification of immunoglobulins	nucleoplasm;nucleus;Prp19 complex;spliceosomal complex	Metabolism of RNA;mRNA Splicing;mRNA Splicing - Major Pathway;Processing of Capped Intron-Containing Pre-mRNA	16	0	50.139	1948800000	63					+	3.68006	1	1.75199	5.89302	2.76739	0.063	2.25274	5.23941	1.58523	0.222667	0.704322	2.1798	0.258012	0.843965	0.203568	0.492801	Ctnnbl1	27.2521	27.6779	27.7056	27.3668	25.5849	26.2301	25.5406	25.6387	27.7923	26.6861	26.9088	27.8008	24.7965	25.3257
Q9CXI0;F6X4L9	Q9CXI0	2-methoxy-6-polyprenyl-1,4-benzoquinol methylase, mitochondrial	Coq5		2-octaprenyl-6-methoxy-1,4-benzoquinone methylase activity;methyltransferase activity;transferase activity	methylation;ubiquinone biosynthetic process	membrane;mitochondrial inner membrane;mitochondrial matrix;mitochondrion;protein-containing complex		15	0	127.95	7847100000	109					+	0.0562556	1	0.0291009	0.104952	0.309658	0.800754	0.310974	0.600666	1.51716	0.185682	-1.05276	-2.58704	1.58993	0.101667	-1.33464	-3.07365	Coq5	27.8388	27.986	28.063	28.055	27.5347	28.2915	28.1596	27.8405	29.7285	28.4126	29.2595	29.8806	28.9575	29.4762
Q9CYK1;A0A0G2JDR5;Q8BZQ9;A0A0G2JDG7	Q9CYK1	Tryptophan--tRNA ligase, mitochondrial	Wars2	+	aminoacyl-tRNA ligase activity;ATP binding;ligase activity;nucleotide binding;tryptophan-tRNA ligase activity	translation;tRNA aminoacylation for protein translation;tryptophanyl-tRNA aminoacylation;vasculogenesis	cytoplasm;mitochondrial matrix;mitochondrion;plasma membrane		9	0	13.108	645840000	16					+	0.0606467	1	-0.0290256	-0.108039	0.578629	0.805942	-0.107541	-0.580055	1.83639	0.186833	-0.630796	-2.54913	2.34554	0.0946667	-0.55228	-2.52987	Wars2	25.0558	24.6127	24.6906	24.7824	24.9797	25.0893	24.7158	24.4727	25.5259	25.2566	25.3481	25.2199	25.438	25.5373
Q9D1C8	Q9D1C8	Vacuolar protein sorting-associated protein 28 homolog	Vps28		ubiquitin binding	endosome transport via multivesicular body sorting pathway;negative regulation of protein ubiquitination;positive regulation of protein catabolic process;positive regulation of ubiquitin-dependent endocytosis;protein transport;protein transport to vacuole involved in ubiquitin-dependent protein catabolic process via the multivesicular body sorting pathway;ubiquitin-dependent protein catabolic pro…	cytoplasm;cytosol;early endosome;endosome;endosome membrane;ESCRT I complex;late endosome membrane;membrane;plasma membrane		2	0	6.886	349010000	10					+	0.876605	1	-0.343384	-1.33691	0	0.72997	1.38601	0	0	0.779589	-0.095836	0	1.55451	0.107679	-1.82523	-7.21808	Vps28	NaN	24.0759	24.134	24.2591	NaN	24.7797	24.4388	24.2807	26.1245	NaN	25.8386	NaN	NaN	24.5955
Q9D1H6;A2AJX3	Q9D1H6;A2AJX3	NADH dehydrogenase [ubiquinone] 1 alpha subcomplex assembly factor 4	Ndufaf4		calmodulin binding;molecular_function	mitochondrial respiratory chain complex I assembly;NADH dehydrogenase complex assembly	membrane;mitochondrial membrane;mitochondrion	Complex I biogenesis;Metabolism;Respiratory electron transport;Respiratory electron transport, ATP synthesis by chemiosmotic coupling, and heat production by uncoupling proteins.;The citric acid (TCA) cycle and respiratory electron transport	13	0	54.938	9238100000	151					+	0.807767	1	0.221068	0.936458	0.154495	0.93393	-0.115312	-0.301038	1.46082	0.255098	0.683736	2.29318	1.85342	0.0832129	1.02012	2.96851	Ndufaf4	29.5451	29.5901	29.1787	29.456	29.1968	29.5097	29.1175	29.0615	28.1103	27.9733	28.6988	28.907	28.305	28.8712
Q9D1P0;F7CXG9;G5E909	Q9D1P0;F7CXG9	39S ribosomal protein L13, mitochondrial	Mrpl13	+	mRNA binding;structural constituent of ribosome	translation	mitochondrial large ribosomal subunit;mitochondrial ribosome;mitochondrion;ribosome	Metabolism of proteins;Mitochondrial translation;Mitochondrial translation elongation;Mitochondrial translation termination;Translation	14	0	71.165	6007500000	103					+	0.0512178	1	0.0245643	0.0922348	1.20221	0.312	-0.890289	-1.89165	0.552383	0.651584	0.372862	1.01117	2.01037	0.0615304	1.28771	3.18224	Mrpl13	28.3242	28.1746	28.8521	28.4926	28.4083	28.2295	28.4986	28.6089	26.9556	27.9723	26.9272	26.8376	28.5761	27.792
Q9D404;D3Z6F9	Q9D404	3-oxoacyl-[acyl-carrier-protein] synthase, mitochondrial	Oxsm	+	3-oxoacyl-[acyl-carrier-protein] synthase activity;catalytic activity;transferase activity;transferase activity, transferring acyl groups;transferase activity, transferring acyl groups other than amino-acyl groups	acyl-CoA metabolic process;fatty acid biosynthetic process;fatty acid metabolic process;lipid metabolic process;medium-chain fatty acid biosynthetic process;metabolic process;short-chain fatty acid biosynthetic process	cytosol;mitochondrion		22	0	271.2	12813000000	139					+	1.294	1	0.316915	1.44889	0.22661	0.90083	0.147809	0.4225	1.26004	0.278688	-0.838734	-2.57793	2.21929	0.0856352	-0.669629	-2.5713	Oxsm	29.2726	28.836	28.9021	29.187	28.6378	28.6507	28.8517	28.7899	30.002	29.8065	29.6248	29.4429	29.7066	29.1426
Q9D7J9	Q9D7J9	Enoyl-CoA hydratase domain-containing protein 3, mitochondrial	Echdc3	+	catalytic activity;molecular_function	biological_process;metabolic process	mitochondrion		20	0	323.31	58796000000	395					+	0.527953	1	0.226475	0.767414	0.986644	0.394165	0.754674	1.66346	2.42302	0.0769762	-0.923891	-3.48374	1.8473	0.0698947	-1.45209	-3.09878	Echdc3	30.9834	31.2488	30.5945	31.3133	30.9778	30.8507	30.9079	30.4976	32.5939	31.528	33.0033	32.8231	31.9802	31.5689
Q9DBT9	Q9DBT9	Dimethylglycine dehydrogenase, mitochondrial	Dmgdh		dimethylglycine dehydrogenase activity;oxidoreductase activity	amino-acid betaine catabolic process;choline catabolic process;oxidation-reduction process	mitochondrial matrix;mitochondrion	Choline catabolism;Metabolism;Metabolism of amino acids and derivatives	79	0	323.31	545580000000	2611					+	0.0349872	0.997581	-0.00882435	-0.0475954	0.185551	0.963214	0.0489216	0.243851	1.86402	0.264976	-0.430591	-2.02444	2.96789	0.076	-0.488337	-2.89493	Dmgdh	34.5399	34.4397	34.3817	34.4215	34.2636	34.6475	34.4426	34.4645	35.0592	34.8198	34.8442	35.013	34.9456	34.725
Q9DCS3;A2A845	Q9DCS3	Trans-2-enoyl-CoA reductase, mitochondrial	Mecr	+	ligand-dependent nuclear receptor binding;oxidoreductase activity;trans-2-enoyl-CoA reductase (NADPH) activity	fatty acid biosynthetic process;fatty acid metabolic process;lipid metabolic process;oxidation-reduction process	cytosol;mitochondrion;nucleus	Beta oxidation of decanoyl-CoA to octanoyl-CoA-CoA;Fatty acid metabolism;Metabolism;Metabolism of lipids;Mitochondrial Fatty Acid Beta-Oxidation;mitochondrial fatty acid beta-oxidation of saturated fatty acids	20	0	276.17	28335000000	296					+	0.0161933	0.995553	0.0138483	0.0356249	0.219844	0.92143	0.0884506	0.354411	1.91928	0.135836	-0.867141	-2.66506	1.636	0.12461	-0.941743	-2.81628	Mecr	30.5369	29.9894	29.5957	29.5494	30.1529	30.1347	29.3974	29.931	30.996	30.8597	30.8334	30.7493	31.0116	30.777
Q9DCS9;D3YUK4	Q9DCS9;D3YUK4	NADH dehydrogenase [ubiquinone] 1 beta subcomplex subunit 10	Ndufb10		molecular_function	mitochondrial respiratory chain complex I assembly;oxidation-reduction process	membrane;mitochondrial inner membrane;mitochondrial respiratory chain complex I;mitochondrion;respiratory chain	Complex I biogenesis;Metabolism;Respiratory electron transport;Respiratory electron transport, ATP synthesis by chemiosmotic coupling, and heat production by uncoupling proteins.;The citric acid (TCA) cycle and respiratory electron transport	26	0	323.31	51100000000	434					+	0.272587	1	0.175776	0.48127	1.01428	0.379951	0.837253	1.64362	1.03177	0.365112	-0.753387	-1.68986	1.94739	0.0619655	-1.41486	-3.1864	Ndufb10	31.0918	30.9092	30.5064	31.2506	30.5739	30.9337	31.2588	30.2886	32.4496	31.4664	32.7486	32.7529	31.1816	32.0596
Q9DD06;A0A0N4SVV4	Q9DD06;A0A0N4SVV4	Retinoic acid receptor responder protein 2	Rarres2		protein binding;signaling receptor binding	antifungal humoral response;antifungal innate immune response;brown fat cell differentiation;cell differentiation;chemotaxis;defense response to Gram-negative bacterium;defense response to Gram-positive bacterium;embryonic digestive tract development;in utero embryonic development;inflammatory response;innate immune response;positive regulation of chemotaxis;positive regulation of fat cell differ…	extracellular matrix;extracellular region;extracellular space	Hemostasis;Platelet activation, signaling and aggregation;Platelet degranulation;Response to elevated platelet cytosolic Ca2+	6	0	78.976	2447600000	49					+	1.66181	1	0.626973	2.43657	0	0.718386	-0.0414956	0	3.23803	0.100109	0.485633	3.04375	0	0.800941	1.1541	0	Rarres2	27.9554	27.7276	27.2346	27.7197	27.0861	26.9257	27.1088	27.0088	NaN	26.5052	NaN	NaN	26.597	26.4618
Q9EQ20	Q9EQ20	Methylmalonate-semialdehyde dehydrogenase [acylating], mitochondrial	Aldh6a1	+	malonate-semialdehyde dehydrogenase (acetylating) activity;methylmalonate-semialdehyde dehydrogenase (acylating) activity;oxidoreductase activity;oxidoreductase activity, acting on the aldehyde or oxo group of donors, NAD or NADP as acceptor	brown fat cell differentiation;metabolic process;oxidation-reduction process;thymine catabolic process;valine catabolic process	mitochondrion;nucleoplasm	Branched-chain amino acid catabolism;Metabolism;Metabolism of amino acids and derivatives	57	0	323.31	579740000000	1972					+	0.0314699	0.997698	0.00815392	0.0431109	0.84349	0.616018	0.22601	1.02707	1.18552	0.47083	-0.319635	-1.4589	2.9937	0.064619	-0.537492	-2.82273	Aldh6a1	34.7694	34.5693	34.4566	34.6022	34.7719	34.5638	34.5118	34.5175	35.2093	34.9639	35.1254	35.249	35.0223	34.707
Q9EQI8	Q9EQI8	39S ribosomal protein L46, mitochondrial	Mrpl46		hydrolase activity;structural constituent of ribosome	biological_process	cell junction;mitochondrial large ribosomal subunit;mitochondrion;nucleoplasm;ribosome	Metabolism of proteins;Mitochondrial translation;Mitochondrial translation elongation;Mitochondrial translation termination;Translation	14	0	130.98	7473100000	115					+	0.481868	1	0.174779	0.686045	1.04613	0.450879	0.379248	1.43383	1.81495	0.170108	0.738862	2.44003	2.35226	0.0983459	0.534393	2.68	Mrpl46	28.8163	29.0126	28.8415	28.9148	28.6254	28.3763	29.0806	28.8039	28.4499	28.1448	28.5531	28.2999	27.7396	27.9899
Q9JHS4;Q6P8N8;F7BB92	Q9JHS4;Q6P8N8	ATP-dependent Clp protease ATP-binding subunit clpX-like, mitochondrial	Clpx	+	ATP binding;ATPase activity;ATP-dependent peptidase activity;metal ion binding;nucleotide binding;peptidase activator activity;protein binding;unfolded protein binding	ATP metabolic process;positive regulation of peptidase activity;protein catabolic process;protein folding;proteolysis;proteolysis involved in cellular protein catabolic process	cytosol;endopeptidase Clp complex;mitochondrial endopeptidase Clp complex;mitochondrial inner membrane;mitochondrial matrix;mitochondrial nucleoid;mitochondrion;nucleoplasm		28	0	323.31	21359000000	288					+	0.285111	1	0.0536599	0.307429	0.910321	0.453172	0.507422	1.37715	1.43291	0.294935	-0.528206	-2.09621	1.61948	0.124038	-0.981968	-2.94432	Clpx	29.7584	29.7108	29.7317	29.7914	29.7702	29.5912	29.8602	29.556	30.8121	30.0566	30.9375	31.114	29.9618	30.4032
Q9WUM5;A0A0N4SVU4	Q9WUM5	Succinyl-CoA ligase [ADP/GDP-forming] subunit alpha, mitochondrial	Suclg1		catalytic activity;cofactor binding;ligase activity;nucleotide binding;succinate-CoA ligase (ADP-forming) activity;succinate-CoA ligase (GDP-forming) activity	metabolic process;tricarboxylic acid cycle	cytosol;mitochondrial inner membrane;mitochondrial matrix;mitochondrion;plasma membrane	Citric acid cycle (TCA cycle);Metabolism;Pyruvate metabolism and Citric Acid (TCA) cycle;The citric acid (TCA) cycle and respiratory electron transport	12	0	323.31	186520000000	504					+	0.263272	1	-0.160647	-0.469317	0.0064508	1	0.00434526	0.0135097	1.64195	0.181041	-0.849928	-2.90228	1.89619	0.0809669	-1.01492	-2.77462	Suclg1	32.8929	32.5172	32.8542	31.9099	32.8564	32.6931	32.4747	32.7926	33.1715	33.8195	33.5969	33.646	33.8094	33.2222
A0A0N4SUH8;Q9QZ23;D3Z285	A0A0N4SUH8;Q9QZ23;D3Z285	NFU1 iron-sulfur cluster scaffold homolog, mitochondrial	Nfu1		4 iron, 4 sulfur cluster binding;iron ion binding;iron-sulfur cluster binding;metal ion binding;protein binding	iron-sulfur cluster assembly	cytoplasm;cytosol;mitochondrion;nucleoplasm;nucleus		7	0	51.329	10617000000	91				+		0.117813	1	0.0833478	0.230971	0.00257674	1	0.00275151	0.00628769	1.07812	0.322511	0.896757	1.84339	2.76289	0.0309315	0.977354	3.48148	Nfu1	29.7191	29.4076	29.1697	29.7315	29.3391	29.3846	30.0245	28.9463	28.5041	28.8717	28.321	28.4217	27.9104	28.952
O55234	O55234	Proteasome subunit beta type-5	Psmb5		endopeptidase activity;hydrolase activity;peptidase activity;threonine-type endopeptidase activity	proteasome-mediated ubiquitin-dependent protein catabolic process;proteolysis;proteolysis involved in cellular protein catabolic process;response to oxidative stress	centrosome;cytoplasm;cytosol;nucleoplasm;nucleus;proteasome complex;proteasome core complex;proteasome core complex, beta-subunit complex	ABC-family proteins mediated transport;Activation of APC/C and APC/C:Cdc20 mediated degradation of mitotic proteins;Activation of NF-kappaB in B cells;Adaptive Immune System;Antigen processing: Ubiquitination & Proteasome degradation;Antigen processing-Cross presentation;APC/C:Cdc20 mediated degradation of mitotic proteins;APC/C:Cdc20 mediated degradation of Securin;APC/C:Cdh1 mediated degradatio…	8	0	20.651	3633400000	61				+		0.240927	1	-0.100334	-0.376479	0.356872	0.743539	0.566721	0.806581	0.183886	0.864991	-0.308426	-0.44292	2.65054	0.0367342	-0.975481	-3.39019	Psmb5	26.9946	27.2504	27.1843	26.6077	27.0921	27.0239	26.9749	27.3475	28.1401	27.6626	28.1923	27.944	28.543	26.5438
P58252	P58252	Elongation factor 2	Eef2		5S rRNA binding;actin filament binding;cadherin binding;GTP binding;GTPase activity;nucleotide binding;protein binding;protein kinase binding;ribosome binding;RNA binding;translation elongation factor activity	aging;cellular response to brain-derived neurotrophic factor stimulus;glial cell proliferation;hematopoietic progenitor cell differentiation;positive regulation of cytoplasmic translation;positive regulation of translation;response to drug;response to endoplasmic reticulum stress;response to estradiol;response to ethanol;response to folic acid;response to hydrogen peroxide;response to ischemia;sk…	aggresome;cytoplasm;cytosol;membrane raft;nucleus;plasma membrane;polysomal ribosome;polysome	Eukaryotic Translation Elongation;Gamma carboxylation, hypusine formation and arylsulfatase activation;Immune System;Innate Immune System;Metabolism of proteins;Neutrophil degranulation;Peptide chain elongation;Post-translational protein modification;Protein methylation;Synthesis of diphthamide-EEF2;Translation	58	0	323.31	46651000000	534				+		0.76746	1	-0.486366	-1.21181	0.452663	0.676786	0.541074	0.955452	0.0409015	0.973914	0.0634584	0.102106	2.58488	0.0370562	-0.963982	-3.31821	Eef2	30.8868	30.9225	30.4336	30.3586	31.6043	31.5788	30.6803	30.6835	31.3021	31.8613	31.5668	31.7272	31.946	30.8312
P84104;A2A4X6	P84104	Serine/arginine-rich splicing factor 3	Srsf3		molecular_function;nucleic acid binding;phospholipase binding;RNA binding	biological_process;cellular response to leukemia inhibitory factor;insulin receptor signaling pathway;mRNA processing;mRNA transport;regulation of mRNA splicing, via spliceosome;RNA splicing	cellular_component;cytoplasm;nuclear speck;nucleus	Cleavage of Growing Transcript in the Termination Region;Gene expression (Transcription);Metabolism of RNA;mRNA 3'-end processing;mRNA Splicing;mRNA Splicing - Major Pathway;Processing of Capped Intron-Containing Pre-mRNA;RNA Polymerase II Transcription;RNA Polymerase II Transcription Termination;Transport of Mature mRNA derived from an Intron-Containing Transcript;Transport of Mature Transcript …	10	0	84.047	10979000000	106				+		0.0224349	0.999305	-0.0227642	-0.0511946	1.4287	0.30901	-0.659311	-1.99038	0.8136	0.503023	0.546791	1.30061	2.32925	0.042234	1.18334	3.2525	Srsf3	28.9482	29.1965	29.3215	29.9194	28.9851	28.8917	30.0906	29.5093	28.5094	27.8605	27.9037	28.3787	28.6089	28.7172
Q561M1	Q561M1		Acp1		acid phosphatase activity;non-membrane spanning protein tyrosine phosphatase activity;phosphatase activity;protein tyrosine phosphatase activity	peptidyl-tyrosine dephosphorylation;protein dephosphorylation	cytoplasm;cytosol;sarcolemma		7	0	13.254	1218800000	37				+		0.177535	1	-0.205514	-0.377584	0.354719	0.756141	0.488312	0.76969	0.413837	0.692449	-0.619922	-0.838837	2.31356	0.037908	-1.31375	-3.52004	Acp1	25.8747	25.5872	24.8601	25.378	25.8048	25.8153	26.3702	24.5318	26.9507	26.8625	26.403	NaN	26.4678	26.9991
Q8BH00;F6T4U0	Q8BH00	Aldehyde dehydrogenase family 8 member A1	Aldh8a1		oxidoreductase activity;oxidoreductase activity, acting on the aldehyde or oxo group of donors, NAD or NADP as acceptor;retinal dehydrogenase activity	9-cis-retinoic acid biosynthetic process;metabolic process;oxidation-reduction process;retinal metabolic process;retinoic acid metabolic process	cytoplasm;intracellular	RA biosynthesis pathway;Signal Transduction;Signaling by Nuclear Receptors;Signaling by Retinoic Acid	28	0	323.31	13895000000	274				+		0.469616	1	-0.192193	-0.686635	1.35903	0.393141	0.390849	1.63648	0.364746	0.809576	-0.164548	-0.563602	3.06352	0.0343117	-0.74759	-3.37319	Aldh8a1	28.8509	28.9031	29.2265	28.997	28.989	29.3055	28.8729	29.579	29.914	29.6722	29.8568	29.525	29.3065	29.5542
Q8K211;A8Y5P1	Q8K211;A8Y5P1	High affinity copper uptake protein 1	Slc31a1		copper ion transmembrane transporter activity;identical protein binding;protein binding	cellular copper ion homeostasis;cellular response to cisplatin;copper ion import;copper ion import across plasma membrane;copper ion transmembrane transport;copper ion transport;drug transmembrane transport;ion transport	cytoplasm;integral component of membrane;late endosome;membrane;neuronal cell body;plasma membrane;recycling endosome	Metal ion SLC transporters;SLC-mediated transmembrane transport;Transport of bile salts and organic acids, metal ions and amine compounds;Transport of small molecules	3	0	26.118	1894800000	27				+		0.94539	1	0.413325	1.28339	0.023027	1	-0.0460916	-0.0683963	0.301638	0.773946	0.554019	0.803232	2.77342	0.0299701	1.01344	3.67599	Slc31a1	27.3522	27.3008	26.7402	26.9869	26.765	27.1182	26.5025	26.3411	26.1218	26.3521	25.9008	25.9516	25.5629	NaN
Q99N93	Q99N93	39S ribosomal protein L16, mitochondrial	Mrpl16	+	rRNA binding;structural constituent of ribosome	mitochondrial translation;translation	mitochondrial large ribosomal subunit;mitochondrion;ribosome	Metabolism of proteins;Mitochondrial translation;Mitochondrial translation elongation;Mitochondrial translation termination;Translation	10	0	57.135	4400300000	97				+		1.28994	1	0.522777	1.67631	0.720289	0.554625	-0.431987	-1.21792	0.147787	0.910801	-0.112979	-0.293978	2.56098	0.0465	0.841784	3.11704	Mrpl16	28.5528	28.2032	27.9441	28.101	27.7945	27.8727	27.1762	27.8666	27.0428	27.5317	27.3684	27.491	28.2005	27.7634
Q9D6J6;M0QWP9;D6RGN4	Q9D6J6;M0QWP9	NADH dehydrogenase [ubiquinone] flavoprotein 2, mitochondrial	Ndufv2		2 iron, 2 sulfur cluster binding;iron-sulfur cluster binding;metal ion binding;NADH dehydrogenase (ubiquinone) activity;NADH dehydrogenase activity;oxidoreductase activity	cardiac muscle tissue development;mitochondrial electron transport, NADH to ubiquinone;nervous system development;oxidation-reduction process	membrane;mitochondrial inner membrane;mitochondrial respiratory chain complex I;mitochondrion;myelin sheath;plasma membrane respiratory chain complex I;respiratory chain	Complex I biogenesis;Metabolism;Respiratory electron transport;Respiratory electron transport, ATP synthesis by chemiosmotic coupling, and heat production by uncoupling proteins.;The citric acid (TCA) cycle and respiratory electron transport	20	0	269.42	29341000000	236				+		0.208141	1	-0.197179	-0.415814	0.27756	0.818846	0.288552	0.550244	1.23226	0.270433	-1.05105	-1.9948	2.1189	0.0445773	-1.53678	-3.26029	Ndufv2	29.4489	29.8353	29.5645	30.4132	29.5682	29.4422	30.7291	30.3111	31.5755	30.4516	31.7598	31.6221	30.5465	31.5767
A0A0A0MQ68;Q60759;D3Z4I2	A0A0A0MQ68;Q60759	Glutaryl-CoA dehydrogenase, mitochondrial	Gcdh		acyl-CoA dehydrogenase activity;fatty-acyl-CoA binding;flavin adenine dinucleotide binding;glutaryl-CoA dehydrogenase activity;oxidoreductase activity;oxidoreductase activity, acting on the CH-CH group of donors	acyl-CoA metabolic process;fatty acid beta-oxidation using acyl-CoA dehydrogenase;fatty acid oxidation;fatty-acyl-CoA biosynthetic process;oxidation-reduction process;tryptophan metabolic process	mitochondrial inner membrane;mitochondrial matrix;mitochondrion	Histidine, lysine, phenylalanine, tyrosine, proline and tryptophan catabolism;Lysine catabolism;Metabolism;Metabolism of amino acids and derivatives	43	0	323.31	195920000000	927			+			1.64135	1	0.233023	1.33253	1.21248	0.30704	-1.05416	-2.28892	3.51037	0.0372258	-1.14541	-7.17179	0.141632	0.943782	0.14178	0.305976	Gcdh	32.7871	32.9693	32.9858	32.8987	32.5342	32.6369	32.8131	32.7246	32.4327	33.8218	32.2095	32.6096	33.8234	33.8234
Q8R4H7	Q8R4H7	N-acetylglutamate synthase, mitochondrial;N-acetylglutamate synthase long form;N-acetylglutamate synthase short form;N-acetylglutamate synthase conserved domain form	Nags		acetyl-CoA:L-glutamate N-acetyltransferase activity;acetylglutamate kinase activity;arginine binding;methione N-acyltransferase activity;transferase activity;transferase activity, transferring acyl groups	arginine biosynthetic process;glutamate metabolic process;urea cycle	mitochondrial matrix;mitochondrion	Metabolism;Metabolism of amino acids and derivatives;Metabolism of polyamines;Urea cycle	14	0	63.223	1932100000	54			+			0.572448	1	0.386877	0.934746	1.32679	0.305368	-1.01715	-2.32641	2.68757	0.0424186	-1.39081	-4.51325	0.0107936	1	0.0132146	0.025861	Nags	26.5866	26.336	26.3907	25.4508	25.7718	26.0121	25.2937	26.139	25.9907	27.0916	26.0669	25.562	27.2403	27.0167
Q9Z1N5;G3UXI6	Q9Z1N5;G3UXI6	Spliceosome RNA helicase Ddx39b	Ddx39b		ATP binding;ATPase activity;ATP-dependent protein binding;ATP-dependent RNA helicase activity;helicase activity;hydrolase activity;identical protein binding;nucleic acid binding;nucleotide binding;protein-containing complex binding;RNA binding;RNA-dependent ATPase activity;U4 snRNA binding;U6 snRNA binding	cellular response to DNA damage stimulus;liver development;mRNA export from nucleus;mRNA processing;mRNA splicing, via spliceosome;mRNA transport;negative regulation of DNA damage checkpoint;positive regulation of cell growth involved in cardiac muscle cell development;positive regulation of DNA biosynthetic process;positive regulation of DNA-templated transcription, elongation;positive regulatio…	cytoplasm;nuclear matrix;nuclear speck;nucleolus;nucleus;protein-containing complex;spliceosomal complex;transcription export complex;U4 snRNP;U6 snRNP	Cleavage of Growing Transcript in the Termination Region;Gene expression (Transcription);Metabolism of RNA;mRNA 3'-end processing;Processing of Capped Intron-Containing Pre-mRNA;RNA Polymerase II Transcription;RNA Polymerase II Transcription Termination;Transport of Mature mRNA derived from an Intron-Containing Transcript;Transport of Mature Transcript to Cytoplasm	19	0	50.358	6903300000	122			+			1.64601	1	-0.613422	-2.30446	0.962046	0.4058	0.685708	1.66232	3.82325	0.03944	0.946835	5.11462	0.446565	0.690361	-0.352295	-0.794257	Ddx39b	28.3805	28.0253	28.4901	27.8196	28.6664	28.7542	28.9468	28.8018	28.9271	27.6187	28.7484	28.8306	27.7233	27.9213
A0A044PY53;Q5NCM1	A0A044PY53;Q5NCM1	Probable small intestine urate exporter	Slc17a4		sodium:phosphate symporter activity;symporter activity	ion transport;sodium ion transmembrane transport;sodium ion transport;transmembrane transport	apical plasma membrane;integral component of membrane;integral component of plasma membrane;membrane;plasma membrane		1	0	5.7251	596580000	6						0.477105	1	0.462976	1.19569	0	1	0.567659	0	0	1	0.216009	0	0.0706078	1	0.111326	0.173484	Slc17a4	25.6153	25.3579	25.458	25.3058	25.2503	NaN	24.6923	NaN	24.7861	26.917	24.5972	24.9914	24.7553	NaN
A0A075B5P2;P01837	A0A075B5P2;P01837	Ig kappa chain C region	Igkc		antigen binding;immunoglobulin receptor binding;protein binding	B cell differentiation;B cell receptor signaling pathway;complement activation, classical pathway;defense response to bacterium;innate immune response;phagocytosis, engulfment;phagocytosis, recognition;positive regulation of B cell activation	blood microparticle;external side of plasma membrane;immunoglobulin complex, circulating;plasma membrane		4	0	16.428	1012700000	22						0.0517463	1	0.0898368	0.128885	0	1	0.547843	0	0	1	1.39549	0	0.78082	0.409571	0.937489	1.44242	Igkc	26.525	27.6876	26.3409	NaN	26.0167	27.4805	26.7868	NaN	25.2636	NaN	26.4779	25.9995	NaN	25.3658
A0A075B6A3;A0A0A6YXW6	A0A075B6A3;A0A0A6YXW6		Igha		antigen binding;immunoglobulin receptor binding	B cell receptor signaling pathway;complement activation, classical pathway;defense response to bacterium;humoral immune response mediated by circulating immunoglobulin;immunoglobulin mediated immune response;innate immune response;mucosal immune response;phagocytosis, engulfment;phagocytosis, recognition;positive regulation of B cell activation	blood microparticle;external side of plasma membrane;immunoglobulin complex, circulating	Binding and Uptake of Ligands by Scavenger Receptors;Cell surface interactions at the vascular wall;Hemostasis;Scavenging of heme from plasma;Vesicle-mediated transport	1	0	9.5809	160410000	7						-4.34294e-08	1	0	0	0	1	NaN	0	0	1	NaN	0	-4.34294e-08	1	0	0	Igha	NaN	NaN	NaN	NaN	NaN	NaN	NaN	NaN	NaN	NaN	NaN	NaN	NaN	NaN
A0A087WR08;A0A087WQ57;A0A087WNM2;A2AP82;Q6NZA9;Q8VI33;A2AP81	A0A087WR08;A0A087WQ57;A0A087WNM2;A2AP82;Q6NZA9;Q8VI33;A2AP81	Transcription initiation factor TFIID subunit 9B;Transcription initiation factor TFIID subunit 9	Taf9;Taf9b		activating transcription factor binding;ATPase binding;C2H2 zinc finger domain binding;DNA binding;histone acetyltransferase activity;p53 binding;protein heterodimerization activity;transcription coactivator activity;transcription factor activity, RNA polymerase II core promoter sequence-specific binding involved in preinitiation complex assembly;transcription factor binding;transcription regulat…	box C/D snoRNP assembly;DNA-templated transcription, initiation;histone H3 acetylation;negative regulation of apoptotic process;negative regulation of proteasomal ubiquitin-dependent protein catabolic process;negative regulation of transcription by RNA polymerase II;positive regulation of cell growth;positive regulation of response to cytokine stimulus;positive regulation of transcription by RNA …	MLL1 complex;nucleus;PCAF complex;pre-snoRNP complex;SAGA complex;STAGA complex;transcription factor TFIID complex;transcription factor TFTC complex	Deubiquitination;Gene expression (Transcription);Generic Transcription Pathway;Metabolism of proteins;Post-translational protein modification;Regulation of TP53 Activity;Regulation of TP53 Activity through Phosphorylation;RNA Polymerase II Pre-transcription Events;RNA Polymerase II Promoter Escape;RNA polymerase II transcribes snRNA genes;RNA Polymerase II Transcription;RNA Polymerase II Transcri…	2	0	4.3267	61673000	2						0	0.987656	NaN	0	-4.34294e-08	1	0	0	0	1	NaN	0	-4.34294e-08	1	0	0	Taf9;Taf9b	NaN	NaN	NaN	NaN	NaN	NaN	24.0689	NaN	NaN	NaN	NaN	NaN	NaN	NaN
A0A087WNP6;Q4VAA2;A0A087WRM0;F8WGL9;A0A087WS49	A0A087WNP6;Q4VAA2	Protein CDV3	Cdv3		molecular_function	biological_process	cytoplasm;cytosol;nucleus;plasma membrane		10	0	91.191	2070100000	51						0.549891	1	-0.426444	-0.943572	0.0408191	1	0.0640065	0.101243	0.102186	0.930745	0.151447	0.239909	0.416436	0.71443	-0.339003	-0.747754	Cdv3	26.495	26.8858	26.0364	26.5868	27.3646	26.8852	27.3797	26.0803	27.3272	26.6057	27.3471	26.08	27.0392	27.3628
A0A087WNS9;A0A087WQ65;A0A087WRZ2;A0A087WNT2;A0A087WPY4;Q99JA5;Q64253	A0A087WNS9;A0A087WQ65;A0A087WRZ2;A0A087WNT2;A0A087WPY4;Q99JA5;Q64253	Lymphocyte antigen 6E	Ly6e		acetylcholine receptor binding;acetylcholine receptor inhibitor activity	acetylcholine receptor signaling pathway;adrenal gland development;epinephrine secretion;in utero embryonic development;negative regulation of signaling receptor activity;norepinephrine metabolic process;organ growth;ventricular cardiac muscle tissue morphogenesis	anchored component of membrane;integral component of membrane;membrane;plasma membrane	Metabolism of proteins;Post-translational modification: synthesis of GPI-anchored proteins;Post-translational protein modification	1	0	8.2991	115430000	2						0	0.98734	NaN	0	-4.34294e-08	1	0	0	0	1	NaN	0	-4.34294e-08	1	0	0	Ly6e	NaN	NaN	NaN	NaN	NaN	24.3807	NaN	NaN	NaN	NaN	NaN	NaN	NaN	NaN
A0A087WQE6;A0A087WNT1;P83940;A0A087WPE4	A0A087WQE6;A0A087WNT1;P83940;A0A087WPE4	Transcription elongation factor B polypeptide 1	Tceb1		protein binding;ubiquitin-protein transferase activity	positive regulation of transcription elongation from RNA polymerase II promoter;protein ubiquitination;regulation of transcription, DNA-templated;transcription, DNA-templated;ubiquitin-dependent protein catabolic process	elongin complex;nucleus	Adaptive Immune System;Antigen processing: Ubiquitination & Proteasome degradation;Cellular response to hypoxia;Cellular responses to external stimuli;Cellular responses to stress;Class I MHC mediated antigen processing & presentation;Formation of RNA Pol II elongation complex;Gene expression (Transcription);Generic Transcription Pathway;Immune System;Metabolism of proteins;Neddylation;Oxygen-dep…	8	0	39.576	4063000000	62						0.799086	1	-0.315881	-1.06607	0.612918	0.608476	0.404984	0.995937	0.922606	0.47445	0.480515	1.40437	0.377924	0.764492	-0.24035	-0.6463	Tceb1	27.9664	27.6139	27.3885	27.9162	28.4363	27.9745	27.9742	27.7634	27.6633	27.591	28.6252	27.9668	27.7647	27.7405
A0A087WNV1;A0A087WSR7;A0A087WR52;Q8K2K6;A0A087WRL1	A0A087WNV1;A0A087WSR7;A0A087WR52;Q8K2K6;A0A087WRL1	Arf-GAP domain and FG repeat-containing protein 1	Agfg1		DNA binding;GTPase activator activity;metal ion binding	acrosome assembly;cell differentiation;intermediate filament organization;multicellular organism development;positive regulation of GTPase activity;spermatid nucleus differentiation;spermatogenesis	cell projection;cytoplasmic vesicle;intracellular membrane-bounded organelle;neuronal cell body;nucleus	Cargo recognition for clathrin-mediated endocytosis;Clathrin-mediated endocytosis;Membrane Trafficking;Vesicle-mediated transport	2	0	9.3139	205530000	5						0	0.987023	NaN	0	-4.34294e-08	1	0	0	0	1	NaN	0	-4.34294e-08	1	0	0	Agfg1	NaN	NaN	NaN	NaN	NaN	23.7364	NaN	NaN	NaN	NaN	NaN	NaN	NaN	NaN
A0A087WNW3;A0A087WQ25;A0A087WQQ5	A0A087WNW3;A0A087WQ25;A0A087WQQ5		Ktn1		kinesin binding	microtubule-based movement;protein transport	integral component of endoplasmic reticulum membrane;integral component of membrane;membrane	Metabolism of proteins;Post-translational protein modification;Post-translational protein phosphorylation;Regulation of Insulin-like Growth Factor (IGF) transport and uptake by Insulin-like Growth Factor Binding Proteins (IGFBPs);RHO GTPase Effectors;RHO GTPases activate KTN1;Signal Transduction;Signaling by Rho GTPases	64	0	6.3042	261340000	5						0	0.986707	-0.859973	0	0	1	NaN	0	0	1	NaN	0	0	1	-1.24195	0	Ktn1	NaN	24.9052	NaN	NaN	25.4037	26.1267	NaN	NaN	26.7167	NaN	NaN	25.5776	NaN	NaN
A0A087WNZ7;G5E870;A0A087WQ02;A0A087WP92;A0A0B4J1N9;Q3TP48;A0A087WRV6;A0A087WS65	A0A087WNZ7;G5E870;A0A087WQ02;A0A087WP92;A0A0B4J1N9	E3 ubiquitin-protein ligase TRIP12	Trip12		thyroid hormone receptor binding;transferase activity;ubiquitin protein ligase activity;ubiquitin-protein transferase activity;zinc ion binding	cellular response to DNA damage stimulus;DNA repair;negative regulation of double-strand break repair;negative regulation of histone H2A K63-linked ubiquitination;protein ubiquitination;regulation of embryonic development;ubiquitin-dependent protein catabolic process	cytoplasm;nuclear speck;nucleoplasm;nucleus	Adaptive Immune System;Antigen processing: Ubiquitination & Proteasome degradation;Class I MHC mediated antigen processing & presentation;Immune System	10	0	32.778	618540000	20						0.247266	1	0.0329526	0.218993	0.0102617	1	-0.00706244	-0.0235111	0.642043	0.581001	0.469146	1.59115	2.52393	0.095858	0.509161	3.01585	Trip12	25.6518	25.6418	25.7037	NaN	25.7021	25.6524	25.544	NaN	25.0787	25.1137	25.0806	25.3535	NaN	25.3529
A0A087WP13;A0A087WRB7;E9PX43;Q7TQG1;A0A087WP37	A0A087WP13;A0A087WRB7;E9PX43;Q7TQG1	Pleckstrin homology domain-containing family A member 6	Plekha6		molecular_function	biological_process	cellular_component	Metabolism;Metabolism of lipids;Phospholipid metabolism;PI Metabolism;Synthesis of PIPs at the plasma membrane	6	0	12.936	363100000	11						0.119107	1	-0.081857	-0.24333	0	1	NaN	0	0	1	-0.0493132	0	0	1	NaN	0	Plekha6	NaN	NaN	24.7274	24.6369	NaN	24.3491	25.1514	24.7915	NaN	NaN	NaN	NaN	NaN	NaN
A0A087WPH7	A0A087WPH7		Psmc3		ATP binding;proteasome-activating ATPase activity	positive regulation of proteasomal protein catabolic process			24	0.00052138	3.4319	10614000	1						0	0.986391	NaN	0	-4.34294e-08	1	0	0	-4.34294e-08	1	0	0	0	1	NaN	0	Psmc3	NaN	NaN	22.4561	NaN	NaN	NaN	NaN	NaN	NaN	NaN	NaN	NaN	NaN	NaN
A0A087WPM5;Q8VBV7	A0A087WPM5;Q8VBV7	COP9 signalosome complex subunit 8	Cops8			activation of NF-kappaB-inducing kinase activity;COP9 signalosome assembly;negative regulation of cell proliferation;protein deneddylation	COP9 signalosome;cytoplasm;cytosol;nucleoplasm;nucleus;perinuclear region of cytoplasm	Cargo recognition for clathrin-mediated endocytosis;Clathrin-mediated endocytosis;DNA Damage Recognition in GG-NER;DNA Repair;Formation of TC-NER Pre-Incision Complex;Global Genome Nucleotide Excision Repair (GG-NER);Membrane Trafficking;Metabolism of proteins;Neddylation;Nucleotide Excision Repair;Post-translational protein modification;Transcription-Coupled Nucleotide Excision Repair (TC-NER);V…	1	0.0015167	2.837	119450000	4						-4.34294e-08	1	0	0	0	1	NaN	0	0	1	NaN	0	-4.34294e-08	1	0	0	Cops8	NaN	NaN	NaN	NaN	NaN	NaN	NaN	NaN	NaN	NaN	NaN	NaN	NaN	23.0612
A0A087WPR9;Q6NS82	A0A087WPR9;Q6NS82	Protein FAM134A	Fam134a		molecular_function	biological_process	integral component of membrane;membrane		2	0	7.9952	395680000	12						-4.34294e-08	1	0	0	0	1	-0.33743	0	0	1	NaN	0	0	1	NaN	0	Fam134a	NaN	NaN	NaN	NaN	NaN	NaN	NaN	NaN	NaN	NaN	24.4814	NaN	24.9855	NaN
A0A087WRU0;A0A087WQ94;A0A087WQM0;A0A087WQS0;A0A1D5RM59;E9Q0S6;Q9DBT6	A0A087WRU0;A0A087WQ94;A0A087WQM0;A0A087WQS0;A0A1D5RM59;E9Q0S6;Q9DBT6		Tns1		actin binding	cell-substrate junction assembly;fibroblast migration;intracellular signal transduction	cell-substrate junction;focal adhesion;intracellular		8	0	26.033	677690000	14						0.148612	1	0.301051	0.371936	0.305959	0.872167	0.12507	0.482263	0.114117	0.921563	-0.214433	-0.320739	0.0274007	1	-0.0384515	-0.0695059	Tns1	24.4362	NaN	25.9245	25.2354	NaN	NaN	24.3334	25.4619	24.953	NaN	25.3492	25.4092	NaN	25.042
A0A087WQH8	A0A087WQH8		Slc35a4						4	0	27.787	730390000	22						0.108338	1	0.125934	0.247976	0.19266	0.903134	-0.211758	-0.475474	1.63435	0.228716	0.633197	2.25497	0.811027	0.388562	0.97089	1.61032	Slc35a4	25.8055	26.4612	25.167	NaN	25.7237	26.1006	25.3099	25.6069	25.177	24.5037	NaN	NaN	25.0937	25.1597
A0A087WQI3;A0A087WRS1;F8VQC7;Q61595	A0A087WQI3;A0A087WRS1;F8VQC7;Q61595	Kinectin	Ktn1		cadherin binding;kinesin binding	microtubule-based movement	endoplasmic reticulum;endoplasmic reticulum membrane;integral component of membrane;membrane	Metabolism of proteins;Post-translational protein modification;Post-translational protein phosphorylation;Regulation of Insulin-like Growth Factor (IGF) transport and uptake by Insulin-like Growth Factor Binding Proteins (IGFBPs);RHO GTPase Effectors;RHO GTPases activate KTN1;Signal Transduction;Signaling by Rho GTPases	65	0	275.19	15743000000	289						0.0235672	0.999798	0.0210485	0.052122	1.19574	0.364263	0.577622	1.85501	0.784116	0.531042	0.49428	1.22574	0.107167	0.984191	-0.0622931	-0.199517	Ktn1	30.1918	30.1006	29.591	29.4524	30.2192	30.0718	29.8344	29.1263	29.9695	29.746	29.7048	30.1647	29.5769	28.9662
A0A087WQS2;Q9CQC6;A0A087WPF9	A0A087WQS2;Q9CQC6;A0A087WPF9	Basic leucine zipper and W2 domain-containing protein 1	Bzw1		cadherin binding	regulation of transcription, DNA-templated;transcription, DNA-templated	cytoplasm		9	0	8.0884	970570000	16						0.361095	1	-0.465793	-0.758282	0.208222	0.871973	-0.386807	-0.573963	0.0469523	0.967519	-0.10557	-0.126402	0.30731	0.817243	-0.184555	-0.557565	Bzw1	25.6076	26.1304	25.399	NaN	26.8141	26.4502	25.2701	NaN	25.8103	26.1157	25.8952	25.7664	26.8523	25.7151
A0A087WR24;Q2HXL6;B7ZNP0;A0A087WQK5	A0A087WR24;Q2HXL6;B7ZNP0;A0A087WQK5	alpha-1,2-Mannosidase;ER degradation-enhancing alpha-mannosidase-like protein 3	Edem3		calcium ion binding;catalytic activity;hydrolase activity;hydrolase activity, acting on glycosyl bonds;mannosyl-oligosaccharide 1,2-alpha-mannosidase activity;metal ion binding	endoplasmic reticulum unfolded protein response;glycoprotein catabolic process;mannose trimming involved in glycoprotein ERAD pathway;metabolic process;N-glycan processing;proteasome-mediated ubiquitin-dependent protein catabolic process;protein glycosylation;response to unfolded protein	endoplasmic reticulum;endoplasmic reticulum lumen;membrane	Asparagine N-linked glycosylation;Calnexin/calreticulin cycle;ER Quality Control Compartment (ERQC);Metabolism of proteins;N-glycan trimming in the ER and Calnexin/Calreticulin cycle;Post-translational protein modification	5	0	5.7639	332180000	7						0	0.986076	0.209791	0	0	1	NaN	0	0	1	-0.284698	0	0	1	NaN	0	Edem3	NaN	NaN	23.9869	NaN	NaN	NaN	NaN	23.7771	NaN	NaN	NaN	NaN	NaN	NaN
B7ZNJ1;A0A087WS56;B9EHT6;A0A087WSN6;Q3UHL6;A0A087WR50;P11276;A0A087WS99;Q4KL80;A0A087WSU6	B7ZNJ1;A0A087WS56;B9EHT6;A0A087WSN6;Q3UHL6;A0A087WR50;P11276	Fibronectin;Anastellin	Fn1		chaperone binding;disordered domain specific binding;enzyme binding;heparin binding;identical protein binding;integrin binding;peptidase activator activity;protease binding;protein binding;protein C-terminus binding;signaling receptor binding	acute-phase response;angiogenesis;calcium-independent cell-matrix adhesion;cell adhesion;cell-matrix adhesion;cell-substrate junction assembly;endodermal cell differentiation;integrin activation;interaction with other organism via secreted substance involved in symbiotic interaction;interaction with symbiont;negative regulation of transforming growth factor-beta secretion;peptide cross-linking;po…	apical plasma membrane;basal lamina;basement membrane;endoplasmic reticulum-Golgi intermediate compartment;extracellular exosome;extracellular matrix;extracellular region;extracellular space;fibrinogen complex	Cell surface interactions at the vascular wall;Degradation of the extracellular matrix;ECM proteoglycans;Elastic fibre formation;Extracellular matrix organization;Fibronectin matrix formation;GRB2:SOS provides linkage to MAPK signaling for Integrins;Hemostasis;Integrin alphaIIb beta3 signaling;Integrin cell surface interactions;Integrin signaling;MAP2K and MAPK activation;MAPK family signaling ca…	26	0	117.6	2374500000	56						0.21357	1	-0.273529	-0.449203	0.0518398	1	-0.183931	-0.141498	0.0703952	0.94454	-0.231601	-0.19274	0.17874	0.887208	-0.321199	-0.403251	Fn1	25.1557	25.8852	27.1103	26.1504	25.9979	25.801	26.3972	27.1996	26.8774	24.7167	26.7828	27.2095	24.8756	26.3497
F2Z4A3;A0A087WRT4;A0A1L1SQU7	F2Z4A3;A0A087WRT4;A0A1L1SQU7		Fat1		calcium ion binding;protein binding	actin filament organization;cell adhesion;cell-cell adhesion;establishment or maintenance of cell polarity;homophilic cell adhesion via plasma membrane adhesion molecules	cell junction;cell-cell junction;filopodium;integral component of membrane;lamellipodium;membrane;nucleus;perinuclear region of cytoplasm;plasma membrane		14	0	30.714	629570000	15						0.286563	1	-0.432707	-0.645596	0	1	0.800286	0	0	1	0.187866	0	0.79888	0.388921	-1.04513	-1.52694	Fat1	25.2435	25.028	24.7754	24.5054	24.7165	24.832	26.4137	NaN	27.5405	25.7951	24.9619	25.4352	NaN	NaN
A0A087WRY3;Q80XU3	A0A087WRY3;Q80XU3	Nuclear ubiquitous casein and cyclin-dependent kinase substrate 1	Nucks1		chromatin binding;double-stranded DNA binding;single-stranded DNA binding;transcription factor binding;transcriptional activator activity, RNA polymerase II proximal promoter sequence-specific DNA binding	cellular glucose homeostasis;cellular response to X-ray;chromatin organization;double-strand break repair via homologous recombination;glucose homeostasis;interstrand cross-link repair;modulation by host of RNA binding by virus;modulation by host of viral RNA-binding transcription factor activity;positive regulation by host of viral genome replication;positive regulation by host of viral transcri…	chromatin;cytoplasm;nuclear chromatin;nucleolus;nucleus		2	0.00076453	2.968	525530000	12						-4.34294e-08	1	0	0	0	1	NaN	0	-4.34294e-08	1	0	0	0	1	NaN	0	Nucks1	NaN	NaN	NaN	NaN	NaN	NaN	NaN	NaN	NaN	NaN	25.8412	24.9791	NaN	NaN
A0A087WSK7;Q9CQZ0;Q921I0	A0A087WSK7;Q9CQZ0;Q921I0	ORM1-like protein 2;ORM1-like protein 1	Gm28778;Ormdl2;Ormdl1		molecular_function	cellular sphingolipid homeostasis;ceramide metabolic process;negative regulation of ceramide biosynthetic process;negative regulation of sphingolipid biosynthetic process	endoplasmic reticulum;endoplasmic reticulum membrane;integral component of membrane;membrane;SPOTS complex	Metabolism;Metabolism of lipids;Sphingolipid de novo biosynthesis;Sphingolipid metabolism	1	0	7.4176	368090000	9						-4.34294e-08	1	0	0	0	1	NaN	0	0	1	NaN	0	-4.34294e-08	1	0	0	Gm28778;Ormdl2;Ormdl1	NaN	NaN	NaN	NaN	NaN	NaN	NaN	NaN	NaN	NaN	NaN	NaN	NaN	NaN
A0A087WSP0;E9Q9X1;S4R1P5;Q91ZU6;A0A087WRB8;A0A087WPR7;A0A1D5RLZ3;S4R1Y6	A0A087WSP0;E9Q9X1;S4R1P5;Q91ZU6	Dystonin	Dst		actin binding;calcium ion binding;cytoskeletal protein binding;metal ion binding;microtubule binding;microtubule plus-end binding;protein binding;protein homodimerization activity	axonogenesis;cell adhesion;cytoplasmic microtubule organization;intermediate filament cytoskeleton organization;intracellular transport;regulation of microtubule polymerization or depolymerization;retrograde axonal transport	actin cytoskeleton;axon;axon cytoplasm;cell cortex;cell junction;cell projection;cytoplasm;cytoplasmic side of plasma membrane;cytoplasmic vesicle;cytoskeleton;endoplasmic reticulum;endoplasmic reticulum membrane;focal adhesion;H zone;hemidesmosome;integral component of membrane;intercalated disc;intermediate filament;membrane;microtubule;microtubule cytoskeleton;microtubule plus-end;neurofilamen…	Assembly of collagen fibrils and other multimeric structures;Cell junction organization;Cell-Cell communication;Collagen formation;Extracellular matrix organization;Type I hemidesmosome assembly	11	0	7.4967	936250000	12						0	0.98576	0.267321	0	0	1	NaN	0	0	1	NaN	0	0	1	0.226627	0	Dst	NaN	NaN	26.2576	NaN	NaN	NaN	NaN	25.9903	26.031	NaN	NaN	NaN	NaN	NaN
A0A0A0MQ73;Q6PDK2	A0A0A0MQ73;Q6PDK2	Histone-lysine N-methyltransferase;Histone-lysine N-methyltransferase 2D	Kmt2d		histone methyltransferase activity (H3-K4 specific);histone-lysine N-methyltransferase activity;metal ion binding;methyltransferase activity;protein binding;transcription regulatory region DNA binding;transferase activity	chromatin organization;chromatin silencing;histone H3-K4 methylation;in utero embryonic development;methylation;oocyte growth;oogenesis;positive regulation of cell proliferation;positive regulation of intracellular estrogen receptor signaling pathway;positive regulation of transcription by RNA polymerase II;regulation of gene expression;regulation of transcription, DNA-templated;response to estro…	histone methyltransferase complex;MLL3/4 complex;nucleoplasm;nucleus	Chromatin modifying enzymes;Chromatin organization;Deactivation of the beta-catenin transactivating complex;Formation of the beta-catenin:TCF transactivating complex;Gene expression (Transcription);Generic Transcription Pathway;PKMTs methylate histone lysines;RNA Polymerase II Transcription;RUNX1 regulates genes involved in megakaryocyte differentiation and platelet function;Signal Transduction;S…	2	0.0024528	2.3551	1986100000	3						0	0.985445	NaN	0	-4.34294e-08	1	0	0	0	1	NaN	0	-4.34294e-08	1	0	0	Kmt2d	NaN	NaN	NaN	NaN	NaN	NaN	NaN	24.4515	NaN	NaN	NaN	NaN	NaN	NaN
S4R294;S4R2J9;A0A0A0MQ79;Q3TLH4;S4R2L9;S4R2E2;S4R298	S4R294;S4R2J9;A0A0A0MQ79;Q3TLH4	Protein PRRC2C	Prrc2c		protein C-terminus binding	hematopoietic progenitor cell differentiation	cytosol		16	0	33.712	1610700000	34						1.30862	1	0.425586	1.72114	1.69867	0.305526	0.70674	2.39402	1.5285	0.287519	0.505964	1.91583	0.533402	0.700507	0.22481	0.799196	Prrc2c	26.7962	26.919	26.8195	26.6874	26.4062	26.6606	26.4573	25.9956	26.8114	26.1316	26.4795	26.9004	25.8224	26.043
D3Z0U5;D6RGM7;D3Z4J2;A0A0G2JFY0;A0A0A0MQ80;Q9D3R6;Q3UMC0	D3Z0U5;D6RGM7;D3Z4J2;A0A0G2JFY0;A0A0A0MQ80;Q9D3R6;Q3UMC0	Katanin p60 ATPase-containing subunit A-like 2;Spermatogenesis-associated protein 5	Katnal2;Spata5		ATP binding;ATPase activity;hydrolase activity;microtubule binding;microtubule-severing ATPase activity;nucleotide binding	brain development;cell differentiation;microtubule severing;multicellular organism development;spermatogenesis	cytoplasm;cytoskeleton;microtubule;mitochondrion;nucleus;spindle;spindle pole		1	0.0026744	2.2445	1337600000	8						-4.34294e-08	1	0	0	0	1	NaN	0	0	1	NaN	0	-4.34294e-08	1	0	0	Katnal2;Spata5	NaN	NaN	NaN	NaN	NaN	NaN	NaN	NaN	NaN	NaN	NaN	NaN	NaN	NaN
A0A0A0MQ99;V9GXX7;Q8K3D3	A0A0A0MQ99;V9GXX7;Q8K3D3	DNA repair protein SWI5 homolog	Swi5		protein binding	cellular response to DNA damage stimulus;cellular response to ionizing radiation;DNA recombinase assembly;DNA repair;double-strand break repair via homologous recombination	nucleus;Swi5-Sfr1 complex		2	0.0017588	2.7627	120630000	2						0	0.98513	NaN	0	-4.34294e-08	1	0	0	0	1	NaN	0	-4.34294e-08	1	0	0	Swi5	NaN	NaN	NaN	NaN	23.9964	24.4815	NaN	NaN	NaN	NaN	NaN	NaN	NaN	NaN
A0A0A0MQA5;P68368;A0A087WQS4;A0A087WRB4;A0A087WSB0;A0A087WSL5;Q3UX10;A0A087WS35	A0A0A0MQA5;P68368	Tubulin alpha-4A chain	Tuba4a		enzyme binding;GTP binding;GTPase activity;nucleotide binding;protein kinase binding;structural constituent of cytoskeleton	cytoskeleton organization;microtubule-based process	cytoplasm;cytoskeleton;microtubule;microtubule cytoskeleton	Adaptive Immune System;Anchoring of the basal body to the plasma membrane;Asparagine N-linked glycosylation;AURKA Activation by TPX2;Axon guidance;Carboxyterminal post-translational modifications of tubulin;Cell Cycle;Cell Cycle, Mitotic;Cellular responses to external stimuli;Cellular responses to stress;Centrosome maturation;Cilium Assembly;COPI-dependent Golgi-to-ER retrograde traffic;COPI-inde…	30	0	92.4	4345900000	89						2.02437	1	-0.682607	-2.75675	0.363715	0.76544	0.326846	0.681094	0.204491	0.865921	0.164104	0.420869	1.45276	0.177768	-0.845348	-2.18753	Tuba4a	26.8563	27.3059	27.2156	27.5048	27.7353	27.9614	27.9973	27.9189	28.1144	27.4309	28.6642	28.0544	27.1992	28.1619
A0A0A0MQC3;A0A1B0GR99	A0A0A0MQC3;A0A1B0GR99	5-hydroxyisourate hydrolase	Urah		hydrolase activity;hydroxyisourate hydrolase activity	purine nucleobase metabolic process			13	0	17.146	247570000	9						-4.34294e-08	1	0	0	0	1	NaN	0	0	1	NaN	0	-4.34294e-08	1	0	0	Urah	NaN	NaN	NaN	NaN	NaN	NaN	NaN	NaN	NaN	NaN	NaN	NaN	NaN	NaN
A0A0A0MQF6;P16858;S4R1W1;A0A1D5RLD8;S4R257;S4R1N5;V9GX06;A0A0R4J0X7;S4R2G5;Q64467;S4R1W8;V9GXA7;V9GXK0	A0A0A0MQF6;P16858;S4R1W1;A0A1D5RLD8;S4R257	Glyceraldehyde-3-phosphate dehydrogenase	Gapdh;Gm3839		aspartic-type endopeptidase inhibitor activity;disordered domain specific binding;enzyme binding;glyceraldehyde-3-phosphate dehydrogenase (NAD+) (phosphorylating) activity;identical protein binding;microtubule binding;NAD binding;NADP binding;oxidoreductase activity;oxidoreductase activity, acting on the aldehyde or oxo group of donors, NAD or NADP as acceptor;peptidyl-cysteine S-nitrosylase acti…	antimicrobial humoral immune response mediated by antimicrobial peptide;apoptotic process;cellular response to interferon-gamma;defense response to fungus;flagellated sperm motility;glucose metabolic process;glycolytic process;killing by host of symbiont cells;killing of cells of other organism;microtubule cytoskeleton organization;multicellular organism development;negative regulation of endopep…	cilium;cytoplasm;cytoskeleton;cytosol;GAIT complex;intracellular membrane-bounded organelle;lipid droplet;microtubule cytoskeleton;mitochondrion;motile cilium;myelin sheath;nuclear membrane;nucleus;plasma membrane;sperm fibrous sheath;sperm principal piece	Gluconeogenesis;Glucose metabolism;Glycolysis;Metabolism;Metabolism of carbohydrates	29	0	323.31	229030000000	909						0.306651	1	-0.194172	-0.543671	0.0207587	1	0.0175076	0.046852	0.0988116	0.942613	-0.0764227	-0.20813	0.476801	0.694457	-0.288102	-0.791733	Gapdh;Gm3839	33.2144	33.1802	32.7824	33.9354	33.2685	33.6469	33.6086	33.3652	33.6502	33.8027	33.5282	33.2837	33.6314	33.9358
X1WI15;A0A0A0MQK0;Q3TYS2;E9Q3W5	X1WI15;A0A0A0MQK0;Q3TYS2;E9Q3W5	Uncharacterized protein C17orf62 homolog	BC017643		molecular_function	biological_process	cellular_component;integral component of membrane;membrane		2	0.00026589	3.8881	204060000	8						0	0.984815	NaN	0	-4.34294e-08	1	0	0	-4.34294e-08	1	0	0	0	1	NaN	0	BC017643	25.3412	24.6809	NaN	NaN	NaN	NaN	NaN	NaN	NaN	NaN	NaN	NaN	NaN	NaN
A0A0A0MQK8;Q9D0Z3	A0A0A0MQK8;Q9D0Z3	Transmembrane protein 53	Tmem53		molecular_function	biological_process	integral component of membrane;membrane		2	0.0041152	2.1889	496500000	7						0	0.9845	0.418956	0	0	1	NaN	0	0.0453365	0.971842	-0.0737591	-0.127779	0	1	NaN	0	Tmem53	NaN	NaN	25.3672	NaN	24.4807	NaN	NaN	25.4159	NaN	NaN	NaN	NaN	24.9266	NaN
A0A0A0MQN1;Q5RL79	A0A0A0MQN1;Q5RL79	Keratinocyte-associated protein 2	Krtcap2		dolichyl-diphosphooligosaccharide-protein glycotransferase activity	protein glycosylation;protein N-linked glycosylation via arginine;protein N-linked glycosylation via asparagine	endoplasmic reticulum;endoplasmic reticulum membrane;integral component of membrane;membrane;oligosaccharyltransferase complex		1	0	12.173	472240000	15						1.42104	1	2.0519	3.03078	0	1	-0.286655	0	0	1	0.396091	0	1.61347	0.0763611	2.73464	5.47083	Krtcap2	26.5576	25.8895	NaN	NaN	24.7844	24.4838	23.2467	NaN	23.1233	23.8832	NaN	23.4603	NaN	23.7756
A0A0A6YVR9;P09925;V9GXE6;A0A0A6YVY3	A0A0A6YVR9;P09925;V9GXE6	Surfeit locus protein 1	Surf1	+	cytochrome-c oxidase activity	ATP biosynthetic process;electron transport chain;mitochondrial respiratory chain complex IV assembly;oxidative phosphorylation;proton transmembrane transport	integral component of membrane;membrane;mitochondrial inner membrane;mitochondrion		11	0	59.788	3876400000	62						0.0584228	1	-0.0531321	-0.128611	0.97062	0.40686	-0.644519	-1.64373	2.80619	0.0744179	-0.78468	-3.58698	0.183695	0.904182	-0.193294	-0.377952	Surf1	28.0003	27.1135	27.2665	26.5634	27.3953	27.424	26.9876	27.3494	26.8606	28.1897	27.5045	27.162	28.0161	28.0087
A0A0A6YVS2;Q921L3	A0A0A6YVS2;Q921L3	Transmembrane and coiled-coil domain-containing protein 1	Tmco1		calcium channel activity	calcium ion transmembrane transport;calcium ion transport;endoplasmic reticulum calcium ion homeostasis;ER overload response;ion transport	endoplasmic reticulum;endoplasmic reticulum membrane;Golgi apparatus;Golgi membrane;integral component of endoplasmic reticulum membrane;integral component of membrane;membrane		9	0	67.809	9401300000	75						0.0919218	1	-0.222996	-0.227167	1.5068	0.308281	0.872315	2.23272	0.412733	0.697615	0.566093	0.833685	0.291492	0.777714	-0.529219	-0.640996	Tmco1	29.4931	28.6523	29.5085	26.5565	29.4151	29.9156	27.5374	28.2343	29.247	29.5969	28.7691	28.7143	28.4385	27.8072
A0A0A6YVU8;Q9JKV1;D3YUD8	A0A0A6YVU8;Q9JKV1;D3YUD8	Proteasomal ubiquitin receptor ADRM1	Gm9774;Adrm1		endopeptidase activator activity;protease binding;proteasome binding;protein binding;ubiquitin binding	adipose tissue development;follicle-stimulating hormone signaling pathway;oogenesis;ovarian follicle development;positive regulation of endopeptidase activity;positive regulation of growth hormone receptor signaling pathway;proteasome assembly;regulation of T cell differentiation in thymus;seminiferous tubule development;Sertoli cell development;spermatid development;thymus development;transcript…	cytoplasm;cytosol;nucleoplasm;nucleus;plasma membrane;proteasome complex;proteasome regulatory particle, lid subcomplex	Deubiquitination;Metabolism of proteins;Post-translational protein modification;Ub-specific processing proteases;UCH proteinases	7	0	18.529	2571900000	40						0.0108805	0.993823	0.00624514	0.0214502	1.07034	0.369493	0.783964	1.70747	0.0323493	0.987642	-0.0202568	-0.0659134	1.11852	0.289408	-0.797976	-1.7731	Gm9774;Adrm1	26.6316	27.0702	26.7669	27.376	27.101	26.676	27.0294	27.0133	28.0565	27.0897	28.462	27.4283	27.3382	26.8495
A0A0A6YWB0;A0A0A6YVV8;G3X9Q0;Q9JKP5;A0A0A6YXE3;A0A0A6YXP3;A0A0A6YXL7;A0A0A6YWG1;A0A0A6YXQ4;A0A0A6YWJ5;Q3U570;Q3U581;S4R267;Q8R003	A0A0A6YWB0;A0A0A6YVV8;G3X9Q0;Q9JKP5;A0A0A6YXE3;A0A0A6YXP3	Muscleblind-like protein 1	Mbnl1		double-stranded RNA binding;metal ion binding;regulatory region RNA binding;RNA binding	alternative mRNA splicing, via spliceosome;embryonic limb morphogenesis;in utero embryonic development;mRNA processing;mRNA splice site selection;multicellular organism development;myoblast differentiation;negative regulation of myoblast differentiation;nervous system development;regulation of alternative mRNA splicing, via spliceosome;regulation of RNA splicing;RNA splicing;skeletal muscle tissu…	cytoplasm;cytoplasmic stress granule;cytosol;nucleoplasm;nucleus		10	0	16.828	1451500000	28						0.917065	1	-0.30008	-1.15805	0.454303	0.673617	0.614468	0.98348	0.0997513	0.945698	0.0509647	0.178399	0.637301	0.485227	-0.863583	-1.40194	Mbnl1	25.89	25.9613	26.1998	26.1857	26.0114	26.6846	26.4076	26.3336	27.9379	NaN	26.3294	26.5011	26.0619	26.4519
A0A0A6YVZ1;A0A0A6YXB7;Q9CPW5;A0A0A6YWA8	A0A0A6YVZ1;A0A0A6YXB7;Q9CPW5;A0A0A6YWA8	Translocon-associated protein subunit beta	Ssr2		molecular_function	cotranslational protein targeting to membrane	endoplasmic reticulum;endoplasmic reticulum membrane;integral component of membrane;membrane		2	0.0010163	2.9157	407920000	6						-4.34294e-08	1	0	0	0	1	NaN	0	0	1	NaN	0	-4.34294e-08	1	0	0	Ssr2	NaN	NaN	NaN	NaN	NaN	NaN	NaN	NaN	NaN	NaN	NaN	NaN	NaN	NaN
A0A0A6YW77;P11672	A0A0A6YW77;P11672	Neutrophil gelatinase-associated lipocalin	Lcn2	+	iron ion binding;protein binding;protein homodimerization activity;small molecule binding	apoptotic process;cellular response to hydrogen peroxide;cellular response to interleukin-1;cellular response to lipopolysaccharide;cellular response to nutrient levels;cellular response to tumor necrosis factor;extrinsic apoptotic signaling pathway in absence of ligand;immune system process;innate immune response;ion transport;iron ion homeostasis;positive regulation of cell projection organizat…	cytosol;extracellular region;extracellular space		4	0	13.431	2475900000	18						0.0894651	1	0.328948	0.267525	0	1	-0.354601	0	0.872291	0.417092	0.889762	1.5178	0	1	1.57331	0	Lcn2	NaN	NaN	26.7912	28.9596	27.8232	27.8915	26.5965	27.8746	NaN	26.3021	NaN	NaN	25.9506	26.8257
A0A0A6YWB3;Q3TFK5	A0A0A6YWB3;Q3TFK5	G patch domain-containing protein 4	Gpatch4		nucleic acid binding	hematopoietic progenitor cell differentiation	cellular_component		3	0	8.7405	236220000	5						0	0.984185	NaN	0	-4.34294e-08	1	0	0	0	1	NaN	0	-4.34294e-08	1	0	0	Gpatch4	NaN	NaN	NaN	NaN	NaN	NaN	24.9741	NaN	NaN	NaN	NaN	NaN	NaN	NaN
A0A0A6YWF5;A0A0A6YX60;Q9DCP2;A0A0A6YWH4	A0A0A6YWF5;A0A0A6YX60;Q9DCP2;A0A0A6YWH4	Sodium-coupled neutral amino acid transporter 3	Slc38a3		antiporter activity;L-alanine transmembrane transporter activity;L-asparagine transmembrane transporter activity;L-glutamine transmembrane transporter activity;L-histidine transmembrane transporter activity;symporter activity	amino acid transport;asparagine transport;brain development;cellular response to potassium ion starvation;female pregnancy;glutamine transport;histidine transport;ion transport;L-alanine transport;L-histidine transmembrane transport;positive regulation of glutamine transport;positive regulation of transcription from RNA polymerase II promoter in response to acidic pH;sodium ion transport;transmem…	basolateral plasma membrane;integral component of membrane;integral component of plasma membrane;membrane;plasma membrane	Amino acid transport across the plasma membrane;SLC-mediated transmembrane transport;Transport of inorganic cations/anions and amino acids/oligopeptides;Transport of small molecules	7	0	36.114	3841700000	55						0.442105	1	-0.481195	-0.826241	0.527474	0.615914	-0.645364	-0.991824	0.725706	0.530744	0.620626	1.23413	0.60602	0.51534	0.784795	1.10339	Slc38a3	27.3645	27.9036	28.057	26.3098	27.7593	28.1553	27.1819	28.4633	25.2879	27.1237	27.3769	26.7073	27.8467	27.0674
A0A0A6YWM5;E9QKE4;Q8BMG7	A0A0A6YWM5;E9QKE4;Q8BMG7	Rab3 GTPase-activating protein non-catalytic subunit	Rab3gap2		enzyme regulator activity;GTPase activator activity;protein heterodimerization activity;Rab GTPase binding;Rab guanyl-nucleotide exchange factor activity	establishment of protein localization to endoplasmic reticulum membrane;intracellular protein transport;positive regulation of autophagosome assembly;positive regulation of endoplasmic reticulum tubular network organization;positive regulation of GTPase activity;positive regulation of protein lipidation;regulation of GTPase activity	cytoplasm;cytosol;plasma membrane;protein-containing complex	COPI-independent Golgi-to-ER retrograde traffic;Golgi-to-ER retrograde transport;Intra-Golgi and retrograde Golgi-to-ER traffic;Membrane Trafficking;RAB GEFs exchange GTP for GDP on RABs;Rab regulation of trafficking;Vesicle-mediated transport	2	0.0019763	2.4844	86151000	3						0	0.983871	NaN	0	-4.34294e-08	1	0	0	0	1	NaN	0	-4.34294e-08	1	0	0	Rab3gap2	NaN	NaN	NaN	NaN	NaN	23.5034	NaN	NaN	NaN	NaN	NaN	NaN	NaN	NaN
A0A0A6YWR9;Q3U2C5	A0A0A6YWR9;Q3U2C5	E3 ubiquitin-protein ligase RNF149	Rnf149		metal ion binding;protein binding;transferase activity;ubiquitin protein ligase activity	cellular response to drug;negative regulation of MAPK cascade;protein ubiquitination;regulation of protein stability	integral component of membrane;membrane		2	0.001514	2.8089	163020000	9						0	0.983557	-1.60355	0	-4.34294e-08	1	0	0	0	1	NaN	0	0	1	NaN	0	Rnf149	23.656	23.7693	24.0448	NaN	25.4269	NaN	NaN	NaN	NaN	NaN	NaN	NaN	NaN	NaN
A0A0A6YX18;Q8BVE3;A0A0A6YWP6;A0A0A6YVU0;A0A0A6YW86	A0A0A6YX18;Q8BVE3;A0A0A6YWP6	V-type proton ATPase subunit H	Atp6v1h		proton-transporting ATPase activity, rotational mechanism	ATP hydrolysis coupled proton transport;endocytosis;ion transport;vacuolar acidification	lysosomal membrane;vacuolar proton-transporting V-type ATPase, V1 domain	Immune System;Innate Immune System;Insulin receptor recycling;Ion channel transport;Iron uptake and transport;ROS, RNS production in phagocytes;Signal Transduction;Signaling by Insulin receptor;Signaling by Receptor Tyrosine Kinases;Transferrin endocytosis and recycling;Transport of small molecules	13	0	75.972	2254500000	63						0.0559806	1	0.0961356	0.136739	1.53803	0.305299	0.667596	2.10328	0.83028	0.467607	0.684561	1.4434	0.0761785	0.996641	0.113101	0.182289	Atp6v1h	27.7676	27.5171	26.9108	25.5832	27.6221	27.0785	25.9286	26.765	26.5929	26.8336	27.341	26.5588	26.3002	25.9222
A0A0A6YXG0;Q9JKK1	A0A0A6YXG0;Q9JKK1	Syntaxin-6	Stx6		protein binding;SNAP receptor activity;SNARE binding;syntaxin binding	endocytic recycling;endosome organization;Golgi ribbon formation;Golgi vesicle transport;intracellular protein transport;protein transport;regulation of cellular protein localization;regulation of protein localization;retrograde transport, endosome to Golgi;vesicle docking;vesicle fusion;vesicle-mediated transport	cytosol;early endosome;Golgi apparatus;Golgi membrane;integral component of membrane;integral component of synaptic vesicle membrane;membrane;nucleoplasm;perinuclear region of cytoplasm;phagocytic vesicle;recycling endosome;SNARE complex;synaptic vesicle;trans-Golgi network;trans-Golgi network membrane	Intra-Golgi and retrograde Golgi-to-ER traffic;Intra-Golgi traffic;Membrane Trafficking;Retrograde transport at the Trans-Golgi-Network;Vesicle-mediated transport	1	0.0022091	2.3701	148200000	1						-4.34294e-08	1	0	0	0	1	NaN	0	0	1	NaN	0	-4.34294e-08	1	0	0	Stx6	NaN	NaN	NaN	NaN	NaN	NaN	NaN	NaN	NaN	NaN	NaN	NaN	NaN	NaN
F6U5V1;A0A0A6YXJ7;Q3TQS1	F6U5V1;A0A0A6YXJ7;Q3TQS1		Larp1b		molecular_function;RNA binding	biological_process	cellular_component		4	0	7.2267	236830000	12						0.40667	1	0.199365	0.645961	0	1	NaN	0	0	1	NaN	0	0.399845	0.808484	0.135116	0.548776	Larp1b	24.2496	NaN	24.0807	24.3797	23.8918	23.6023	24.4912	24.1638	24.3335	23.7727	24.1456	24.1543	NaN	NaN
A0A0A6YY50;F6X6A4;Q64462	A0A0A6YY50;F6X6A4;Q64462	Cytochrome P450 4B1	Cyp4b1		aromatase activity;drug binding;fluorene oxygenase activity;heme binding;iron ion binding;metal ion binding;monooxygenase activity;oxidoreductase activity;oxidoreductase activity, acting on paired donors, with incorporation or reduction of molecular oxygen;toxic substance binding	biphenyl metabolic process;cellular aromatic compound metabolic process;exogenous drug catabolic process;fluorene metabolic process;oxidation-reduction process	endoplasmic reticulum;endoplasmic reticulum membrane;intracellular membrane-bounded organelle;membrane;organelle membrane	Arachidonic acid metabolism;Biological oxidations;Cytochrome P450 - arranged by substrate type;Eicosanoids;Fatty acid metabolism;Fatty acids;Metabolism;Metabolism of lipids;Miscellaneous substrates;Phase I - Functionalization of compounds;Synthesis of Leukotrienes (LT) and Eoxins (EX)	1	0	5.2521	7989800	1						0	0.983243	NaN	0	-4.34294e-08	1	0	0	0	1	NaN	0	-4.34294e-08	1	0	0	Cyp4b1	NaN	NaN	NaN	NaN	NaN	NaN	NaN	21.0697	NaN	NaN	NaN	NaN	NaN	NaN
A0A0A6YY75;Q64735;A0A0A6YVT1;A0A0A6YXN9;A0A0A6YXR6	A0A0A6YY75;Q64735;A0A0A6YVT1;A0A0A6YXN9;A0A0A6YXR6	Complement component receptor 1-like protein	Cr1l			complement activation, classical pathway;female pregnancy;immune system process;in utero embryonic development;innate immune response;multicellular organism development;negative regulation of complement activation;regulation of complement activation	external side of plasma membrane;integral component of membrane;membrane;receptor complex	Complement cascade;Immune System;Innate Immune System;Neutrophil degranulation;Regulation of Complement cascade	8	0	100.06	3590000000	57						0.0729925	1	0.0838375	0.16469	0.335941	0.765442	0.437082	0.687571	0.407275	0.703145	0.527038	0.809118	0.173254	0.917612	0.173794	0.356383	Cr1l	27.9658	27.111	28.127	27.5216	28.2849	27.6617	26.6656	27.7779	26.8673	27.3523	28.3649	27.4458	27.6079	26.2093
A0A0B4J1E2;Q9CSN1	A0A0B4J1E2;Q9CSN1	SNW domain-containing protein 1	Snw1		androgen receptor binding;enzyme binding;Notch binding;nuclear hormone receptor binding;protein binding;retinoic acid receptor binding;SMAD binding;transcription coactivator activity;transcription cofactor activity;transcription corepressor activity;vitamin D receptor binding	cellular response to retinoic acid;generation of catalytic spliceosome for second transesterification step;intrinsic apoptotic signaling pathway in response to DNA damage by p53 class mediator;mRNA processing;mRNA splicing, via spliceosome;negative regulation of transcription by RNA polymerase II;negative regulation of transcription, DNA-templated;positive regulation by host of viral transcriptio…	catalytic step 2 spliceosome;chromatin;cyclin/CDK positive transcription elongation factor complex;cytoplasm;nuclear body;nuclear matrix;nuclear speck;nucleoplasm;nucleus;post-mRNA release spliceosomal complex;SMAD protein complex;spliceosomal complex;U2-type catalytic step 2 spliceosome	Gene expression (Transcription);Generic Transcription Pathway;Metabolism of RNA;mRNA Splicing;mRNA Splicing - Major Pathway;NOTCH1 Intracellular Domain Regulates Transcription;Notch-HLH transcription pathway;Processing of Capped Intron-Containing Pre-mRNA;RNA Polymerase II Transcription;RUNX3 regulates NOTCH signaling;Signal Transduction;Signaling by NOTCH;Signaling by NOTCH1;Signaling by TGF-bet…	26	0	79.888	3737800000	90						0.0733991	1	0.304022	0.192147	0.292513	0.781133	0.711189	0.663658	0.034071	0.977845	-0.12473	-0.0922356	0.159632	0.898732	-0.531897	-0.392799	Snw1	24.6014	25.049	28.9674	28.5538	25.602	24.2717	28.3336	27.7482	28.3294	25.8837	27.4445	27.6417	24.9965	27.1564
A0A0B4J1E7;O35343;D3YTN1	A0A0B4J1E7;O35343;D3YTN1	Importin subunit alpha-3	Kpna4		nuclear import signal receptor activity;nuclear localization sequence binding;protein binding;protein transporter activity	NLS-bearing protein import into nucleus;protein import into nucleus;protein transport;response to hydrogen peroxide	cytoplasm;cytosol;nuclear membrane;nuclear pore;nucleoplasm;nucleus		8	0	31.401	518410000	24						0.212577	1	0.244196	0.438586	0.00660641	1	-0.00988595	-0.0166076	0.893852	0.416425	0.799486	1.48897	1.03518	0.291044	1.05357	1.71911	Kpna4	24.5922	24.5018	25.483	25.5923	24.0563	24.329	25.4704	25.3367	24.9774	23.3877	23.1821	24.4077	24.2119	23.4913
A0A0F6AIX5;Q8BVA5;A0A1W2P7C8;A0A1W2P7T7;A0A0F6AIX6;A0A1W2P820;A0A1W2P6H0;A0A1W2P6L7;A0A1W2P856;A0A1W2P6J8	A0A0F6AIX5;Q8BVA5;A0A1W2P7C8;A0A1W2P7T7;A0A0F6AIX6	UPF0554 protein C2orf43 homolog			hydrolase activity;lipase activity	foam cell differentiation;lipid storage	endoplasmic reticulum;lipid droplet		10	0	39.322	3783900000	75						0.0536867	1	-0.0825052	-0.128882	0.0340776	1	0.0491532	0.0837818	0.0227151	0.988277	0.038297	0.0572235	0.0738643	1	-0.0933614	-0.169038		28.2569	27.484	27.2395	26.5492	28.0677	27.5754	26.2771	27.9395	26.8622	28.1542	27.6949	27.1919	28.1347	26.7672
A0A0G2JDH8;D3YXZ7;Q8R1T4	A0A0G2JDH8;D3YXZ7;Q8R1T4	UDP-N-acetylglucosamine transporter	Slc35a3		pyrimidine nucleotide-sugar transmembrane transporter activity	carbohydrate transport;pyrimidine nucleotide-sugar transmembrane transport;UDP-N-acetylglucosamine transmembrane transport	Golgi apparatus;Golgi membrane;integral component of membrane;membrane	SLC-mediated transmembrane transport;Transport of nucleotide sugars;Transport of small molecules;Transport of vitamins, nucleosides, and related molecules	2	0	29.577	2751200000	38						0.352091	1	-0.525447	-0.713868	0	1	-0.116739	0	0.825574	0.416578	-1.18407	-1.48898	0	1	-1.59277	0	Slc35a3	25.5971	25.664	27.1168	25.8739	26.1816	25.7079	26.3481	28.116	NaN	27.6557	NaN	NaN	28.5113	26.9475
A0A0G2JDP0;O35387;A0A0G2JFF9;A0A0G2JEE6;A0A0G2JE46;A0A0G2JGR0;A0A0G2JFE1	A0A0G2JDP0;O35387;A0A0G2JFF9;A0A0G2JEE6;A0A0G2JE46	HCLS1-associated protein X-1	Hax1		interleukin-1 binding;protein binding;protein N-terminus binding	cell surface receptor signaling pathway;cellular response to cytokine stimulus;negative regulation of apoptotic process;positive regulation of actin cytoskeleton reorganization;positive regulation of granulocyte differentiation;positive regulation of peptidyl-serine phosphorylation;positive regulation of peptidyl-tyrosine phosphorylation;positive regulation of phosphatidylinositol 3-kinase signal…	actin cytoskeleton;cell cortex;cytoplasm;cytoplasmic vesicle;endoplasmic reticulum;lamellipodium;membrane;mitochondrial intermembrane space;mitochondrial outer membrane;mitochondrion;nuclear membrane;nucleus;P-body;plasma membrane;sarcoplasmic reticulum;transcription factor complex		10	0	91.539	2918900000	52						0.128088	1	0.15316	0.279316	0.106643	0.970182	0.0901019	0.220966	0.3162	0.800164	-0.277949	-0.595448	0.210807	0.875234	-0.214891	-0.428508	Hax1	26.8908	26.5172	26.8206	28.0707	26.5066	26.6481	27.7791	26.7526	27.2054	26.7317	27.6755	27.5461	27.074	27.6353
A0A0G2JDU7;Q61553	A0A0G2JDU7;Q61553	Fascin	Fscn1		actin binding;actin filament binding;cadherin binding;drug binding;protein binding;protein binding, bridging	actin cytoskeleton organization;actin filament bundle assembly;actin filament organization;anatomical structure morphogenesis;cell migration;cell motility;cell-cell junction assembly;establishment of apical/basal cell polarity;establishment or maintenance of cell polarity;microspike assembly;positive regulation of extracellular matrix disassembly;positive regulation of filopodium assembly;positiv…	actin cytoskeleton;cell junction;cell projection;cell projection membrane;cell-cell junction;cytoplasm;cytoskeleton;cytosol;filamentous actin;filopodium;growth cone;invadopodium;lamellipodium;microspike;microvillus;myelin sheath;podosome;ruffle;stress fiber		1	0	17.395	122790000	1						0	0.982929	NaN	0	-4.34294e-08	1	0	0	-4.34294e-08	1	0	0	0	1	NaN	0	Fscn1	NaN	NaN	NaN	21.8867	NaN	NaN	NaN	NaN	NaN	NaN	NaN	NaN	NaN	NaN
A0A0G2JDW2;P09542;A0A0G2JDM3	A0A0G2JDW2;P09542;A0A0G2JDM3	Myosin light chain 3	Myl3		actin monomer binding;calcium ion binding;motor activity	cardiac muscle contraction;regulation of striated muscle contraction;regulation of the force of heart contraction;skeletal muscle tissue development;ventricular cardiac muscle tissue morphogenesis	A band;I band;myosin complex	Muscle contraction;Striated Muscle Contraction	3	0.0081301	1.9898	18085000	1						-4.34294e-08	1	0	0	0	1	NaN	0	-4.34294e-08	1	0	0	0	1	NaN	0	Myl3	NaN	NaN	NaN	NaN	NaN	NaN	NaN	NaN	23.4925	NaN	NaN	NaN	NaN	NaN
A0A0G2JDW7;Q6ZWU9;A0A0G2JG29	A0A0G2JDW7;Q6ZWU9;A0A0G2JG29	40S ribosomal protein S27	Rps27		metal ion binding;protein binding;structural constituent of ribosome	ribosomal small subunit assembly;rRNA processing;translation	cytosolic small ribosomal subunit;intracellular;nucleus;ribosome	Activation of the mRNA upon binding of the cap-binding complex and eIFs, and subsequent binding to 43S;Amplification of signal from unattached kinetochores via a MAD2 inhibitory signal;Amplification of signal from the kinetochores;Cap-dependent Translation Initiation;Cell Cycle;Cell Cycle Checkpoints;Cell Cycle, Mitotic;Eukaryotic Translation Initiation;Formation of a pool of free 40S subunits;Fo…	5	0	5.3486	1507600000	25						0.132249	1	0.350784	0.344386	0	1	0.35106	0	0	1	-0.491238	0	0.825598	0.442512	-0.491513	-1.27205	Rps27	26.6608	26.1547	NaN	26.2456	27.1205	26.6777	NaN	24.2105	27.0108	27.2901	26.915	26.1649	NaN	26.4942
A0A0G2JDZ4;E9QNY3	A0A0G2JDZ4;E9QNY3		Myl10		calcium ion binding		mitochondrion		1	0	5.6261	30507000	1						-4.34294e-08	1	0	0	0	1	NaN	0	0	1	NaN	0	-4.34294e-08	1	0	0	Myl10	NaN	NaN	NaN	NaN	NaN	NaN	NaN	NaN	NaN	NaN	NaN	NaN	NaN	24.3563
A0A0G2JE08;A0A0G2JFE0;A0A0G2JFB2;Q80VL1	A0A0G2JE08;A0A0G2JFE0;A0A0G2JFB2;Q80VL1	Tudor and KH domain-containing protein	Tdrkh		nucleic acid binding;protein binding;RNA binding	cell differentiation;DNA methylation involved in gamete generation;fertilization;gene silencing by RNA;male meiotic nuclear division;piRNA metabolic process;spermatogenesis	cytoplasm;cytosol;integral component of membrane;membrane;mitochondrion;pi-body;piP-body		3	0.00026788	4.0408	279150000	8						-4.34294e-08	1	0	0	0	1	NaN	0	-4.34294e-08	1	0	0	0	1	NaN	0	Tdrkh	NaN	NaN	NaN	NaN	NaN	NaN	NaN	NaN	24.9021	NaN	NaN	25.7109	NaN	NaN
A0A0G2JE32;A0A0G2JGL0;P62838;P61079;Q6ZWY6;P61080	A0A0G2JE32;A0A0G2JGL0;P62838;P61079;Q6ZWY6;P61080	Ubiquitin-conjugating enzyme E2 D2;Ubiquitin-conjugating enzyme E2 D3;Ubiquitin-conjugating enzyme E2 D2B;Ubiquitin-conjugating enzyme E2 D1	Ube2d2;Ube2d3;Ube2d2b;Ube2d1		ATP binding;nucleotide binding;protein binding;transferase activity;ubiquitin conjugating enzyme activity;ubiquitin-protein transferase activity	apoptotic process;cellular response to DNA damage stimulus;DNA repair;positive regulation of protein polyubiquitination;positive regulation of protein targeting to mitochondrion;positive regulation of protein ubiquitination;proteasome-mediated ubiquitin-dependent protein catabolic process;protein autoubiquitination;protein K11-linked ubiquitination;protein K27-linked ubiquitination;protein K29-li…	cellular_component;cytoplasm;endosome;endosome membrane;membrane;plasma membrane;protein-containing complex;ubiquitin ligase complex	Activation of APC/C and APC/C:Cdc20 mediated degradation of mitotic proteins;Adaptive Immune System;Antigen processing: Ubiquitination & Proteasome degradation;APC/C:Cdc20 mediated degradation of Cyclin B;APC/C:Cdc20 mediated degradation of mitotic proteins;APC/C:Cdc20 mediated degradation of Securin;APC/C:Cdh1 mediated degradation of Cdc20 and other APC/C:Cdh1 targeted proteins in late mitosis/e…	2	0.00026838	4.0686	58276000	2						-4.34294e-08	1	0	0	0	1	NaN	0	-4.34294e-08	1	0	0	0	1	NaN	0	Ube2d2;Ube2d3;Ube2d2b;Ube2d1	NaN	NaN	NaN	NaN	NaN	NaN	NaN	NaN	NaN	24.0438	NaN	NaN	NaN	NaN
A0A0G2JEH5;Q9D081	A0A0G2JEH5;Q9D081	UDP-N-acetylglucosamine transferase subunit ALG14 homolog	Alg14		molecular_function	biological_process;dolichol-linked oligosaccharide biosynthetic process	endoplasmic reticulum;endoplasmic reticulum membrane;integral component of membrane;membrane;nuclear membrane;nucleus	Asparagine N-linked glycosylation;Biosynthesis of the N-glycan precursor (dolichol lipid-linked oligosaccharide, LLO) and transfer to a nascent protein;Metabolism of proteins;Post-translational protein modification	1	0.002914	2.2303	73625000	1						-4.34294e-08	1	0	0	0	1	NaN	0	0	1	NaN	0	-4.34294e-08	1	0	0	Alg14	NaN	NaN	NaN	NaN	NaN	NaN	NaN	NaN	NaN	NaN	NaN	NaN	NaN	NaN
A0A0G2JEP4;A0A0R4J169;E9QN52;A0A0G2JFV5;A0A1L1SVG1;Q91WK0;A0A1L1SQW1;A0A1L1SSC0;A0A0G2JDR6;A0A0G2JGZ1;A0A0G2JEF6	A0A0G2JEP4;A0A0R4J169;E9QN52;A0A0G2JFV5;A0A1L1SVG1;Q91WK0;A0A1L1SQW1	Leucine-rich repeat flightless-interacting protein 2	Lrrfip2		LRR domain binding;protein binding	MyD88-dependent toll-like receptor 4 signaling pathway;MyD88-independent toll-like receptor signaling pathway;positive regulation of NF-kappaB transcription factor activity;positive regulation of tumor necrosis factor secretion;regulation of transcription, DNA-templated;Wnt signaling pathway			20	0	103.83	3135400000	72						0.0593408	1	-0.149955	-0.15101	0.500022	0.608802	0.976323	1.00084	0.0456835	0.968078	0.109975	0.118098	0.49676	0.561056	-1.0163	-0.982523	Lrrfip2	25.2942	26.2197	27.9313	28.0861	26.8016	25.787	28.5968	26.9457	28.7576	25.9833	28.4259	28.4296	25.7416	27.4058
A0A0G2JER9;O54946;G3X8S5;A0A0G2JGN9;A0A0G2JEI3;F6YRQ2;Q9QYI8	A0A0G2JER9;O54946;G3X8S5;A0A0G2JGN9;A0A0G2JEI3	DnaJ homolog subfamily B member 6	Dnajb6		ATPase activator activity;chaperone binding;DNA binding;heat shock protein binding;identical protein binding;protein binding;protein binding involved in protein folding;unfolded protein binding	actin cytoskeleton organization;biological_process;chaperone-mediated protein folding;chorio-allantoic fusion;chorion development;extracellular matrix organization;intermediate filament organization;negative regulation of cysteine-type endopeptidase activity involved in apoptotic process;negative regulation of inclusion body assembly;negative regulation of transcription, DNA-templated;positive re…	cellular_component;cytoplasm;cytosol;nucleoplasm;nucleus;perinuclear region of cytoplasm;Z disc	Cellular response to heat stress;Cellular responses to external stimuli;Cellular responses to stress;Regulation of HSF1-mediated heat shock response	6	0	11.63	947670000	18						0.0427479	1	-0.0948957	-0.110825	0.119496	0.951641	0.167286	0.282779	0.130383	0.907301	-0.199528	-0.312112	0.252421	0.807413	-0.46171	-0.560996	Dnajb6	NaN	24.8099	26.7249	25.4717	NaN	24.879	26.6335	25.7786	26.1991	NaN	26.8829	25.3097	NaN	25.7782
A0A0G2JFJ6;Q7TPD0	A0A0G2JFJ6;Q7TPD0	Integrator complex subunit 3	Ints3		molecular_function	cellular response to DNA damage stimulus;DNA repair;mitotic cell cycle checkpoint;response to ionizing radiation;snRNA processing	cytoplasm;integrator complex;nucleolus;nucleus;SOSS complex	Gene expression (Transcription);RNA polymerase II transcribes snRNA genes;RNA Polymerase II Transcription	4	0	89.648	270220000	5						0	0.982616	0.766005	0	0	1	NaN	0	0	1	-0.0686359	0	0	1	NaN	0	Ints3	NaN	NaN	24.8138	NaN	NaN	NaN	NaN	24.0478	NaN	NaN	NaN	NaN	NaN	NaN
A0A0G2JFN1;Q6NXI6;A0A0G2JFW6	A0A0G2JFN1;Q6NXI6;A0A0G2JFW6	Regulation of nuclear pre-mRNA domain-containing protein 2	Rprd2		molecular_function	biological_process	DNA-directed RNA polymerase II, holoenzyme	Gene expression (Transcription);RNA polymerase II transcribes snRNA genes;RNA Polymerase II Transcription	2	0.0022102	2.3722	213730000	2						0	0.982302	NaN	0	0	1	NaN	0	0	1	NaN	0	0	1	NaN	0	Rprd2	NaN	NaN	24.9579	NaN	NaN	NaN	NaN	NaN	NaN	NaN	NaN	NaN	NaN	NaN
A0A0G2JFP4;Q8K385;A0A0G2JGF6	A0A0G2JFP4;Q8K385	Ferric-chelate reductase 1	FRRS1		ferric-chelate reductase activity;metal ion binding;oxidoreductase activity	oxidation-reduction process	integral component of membrane;membrane		6	0	12.974	2141000000	24						0.264093	1	-0.198531	-0.522015	0.735524	0.606707	0.288374	1.00703	0.219224	0.8623	0.17456	0.436154	0.99475	0.463283	-0.312345	-1.23835	FRRS1	26.9933	26.9465	26.6759	26.8318	26.6137	27.0171	27.5504	NaN	27.0696	27.4853	26.8599	27.2821	26.7046	27.1347
A0A0G2JFR7;Q7TND5	A0A0G2JFR7;Q7TND5	Ribosome production factor 1	Rpf1		RNA binding;rRNA binding;rRNA primary transcript binding	maturation of 5.8S rRNA;maturation of LSU-rRNA;ribosomal large subunit assembly;ribosome biogenesis;rRNA processing	nucleolus;nucleus;preribosome, large subunit precursor		1	0	11.938	23524000	2						-4.34294e-08	1	0	0	0	1	NaN	0	0	1	NaN	0	-4.34294e-08	1	0	0	Rpf1	NaN	NaN	NaN	NaN	NaN	NaN	NaN	NaN	NaN	NaN	NaN	NaN	NaN	NaN
A0A0G2JFV9;Q9JHI7	A0A0G2JFV9;Q9JHI7	Exosome complex component RRP45	Exosc9		AU-rich element binding;exonuclease activity;hydrolase activity;nuclease activity;RNA binding	exonucleolytic nuclear-transcribed mRNA catabolic process involved in deadenylation-dependent decay;exonucleolytic trimming to generate mature 3'-end of 5.8S rRNA from tricistronic rRNA transcript (SSU-rRNA, 5.8S rRNA, LSU-rRNA);nuclear mRNA surveillance;nuclear polyadenylation-dependent mRNA catabolic process;nuclear polyadenylation-dependent rRNA catabolic process;nuclear polyadenylation-depend…	cytoplasm;cytoplasmic exosome (RNase complex);exosome (RNase complex);nuclear chromosome;nuclear exosome (RNase complex);nucleolus;nucleoplasm;nucleus	Butyrate Response Factor 1 (BRF1) binds and destabilizes mRNA;Deadenylation-dependent mRNA decay;KSRP (KHSRP) binds and destabilizes mRNA;Major pathway of rRNA processing in the nucleolus and cytosol;Metabolism of RNA;mRNA decay by 3' to 5' exoribonuclease;Regulation of mRNA stability by proteins that bind AU-rich elements;rRNA processing;rRNA processing in the nucleus and cytosol	3	0.00026511	3.8039	586970000	12						0	0.981989	0.357222	0	0	1	0.540207	0	0	1	0.423965	0	0	1	0.24098	0	Exosc9	NaN	NaN	25.4878	NaN	24.9901	24.9265	25.3961	25.2093	NaN	25.2468	NaN	NaN	NaN	24.7066
Q3TUE1;A0A0G2JGW9;A0A0G2JFY5;Q3UUU2;Q91WJ8;A0A0G2JG00;A0A0G2JFK2;A0A0G2JG96;A0A0G2JGV9	Q3TUE1;A0A0G2JGW9;A0A0G2JFY5;Q3UUU2;Q91WJ8;A0A0G2JG00;A0A0G2JFK2	Far upstream element-binding protein 1	Fubp1		DNA binding;nucleic acid binding;protein binding;RNA binding;transcriptional activator activity, RNA polymerase II distal enhancer sequence-specific DNA binding	developmental cell growth;hematopoietic stem cell proliferation;positive regulation of gene expression;positive regulation of transcription by RNA polymerase II;regulation of transcription by RNA polymerase II;regulation of transcription, DNA-templated;somatic stem cell division;transcription by RNA polymerase II;transcription, DNA-templated	integral component of membrane;membrane;nucleoplasm;nucleus		21	0	101.43	2603500000	73						0.0166424	0.99574	0.0188313	0.0389704	0.615513	0.561914	0.680002	1.10934	0.0263796	0.987394	-0.0333447	-0.0634757	0.6936	0.469476	-0.694516	-1.20022	Fubp1	26.6063	26.1908	27.3763	27.2201	26.6127	26.5866	27.6262	26.4925	28.1554	26.4013	27.915	27.6998	27.524	26.4962
E9PVP1;A0A0G2JG52	E9PVP1;A0A0G2JG52		Aim1		molecular_function	biological_process	cellular_component		2	0	7.7589	53354000	2						0	0.981676	NaN	0	-4.34294e-08	1	0	0	-4.34294e-08	1	0	0	0	1	NaN	0	Aim1	NaN	NaN	NaN	23.1095	NaN	NaN	NaN	NaN	NaN	NaN	NaN	NaN	NaN	NaN
A0A0G2JGD2;P07091	A0A0G2JGD2;P07091	Protein S100-A4	S100a4		actin binding;calcium ion binding;calcium-dependent protein binding;identical protein binding;metal ion binding;protein binding;RAGE receptor binding;transition metal ion binding	positive regulation of I-kappaB kinase/NF-kappaB signaling	extracellular region;neuron projection;nucleus;perinuclear region of cytoplasm		1	0	12.714	147310000	4						-4.34294e-08	1	0	0	0	1	NaN	0	0	0.999919	NaN	0	-4.34294e-08	1	0	0	S100a4	NaN	NaN	NaN	NaN	NaN	NaN	NaN	NaN	NaN	NaN	NaN	NaN	NaN	NaN
A0A0G2JGL8;Q99PU8;A0A0G2JE53;A0A0G2JFR1;A0A0G2JGY7;A0A0G2JGL1	A0A0G2JGL8;Q99PU8	Putative ATP-dependent RNA helicase DHX30	Dhx30		ATP binding;ATP-dependent RNA helicase activity;chromatin binding;double-stranded RNA binding;helicase activity;hydrolase activity;nucleic acid binding;nucleotide binding;RNA binding	mitochondrial large ribosomal subunit assembly;ribosome biogenesis;RNA processing	cytoplasm;cytosol;mitochondrial nucleoid;mitochondrion;ribonucleoprotein granule		8	0	11.547	843540000	19						0.0667654	1	-0.0581158	-0.143485	0.16578	0.922679	0.160492	0.383366	1.59124	0.175037	1.01992	2.55068	0.755778	0.425149	0.801314	1.89209	Dhx30	25.5731	25.9772	26.0014	NaN	26.55	25.6821	25.2912	26.1115	NaN	25.3414	NaN	24.7571	24.9113	24.6581
A0A0G2JGP4;Q9D091;P08556;A0A0G2JE25	A0A0G2JGP4;Q9D091;P08556;A0A0G2JE25	GTPase NRas	Nras		GTP binding;GTPase activity;nucleotide binding;protein-containing complex binding	defense response to protozoan;negative regulation of skeletal muscle tissue development;positive regulation of angiogenesis;positive regulation of endothelial cell proliferation;positive regulation of fibroblast proliferation;positive regulation of interferon-gamma production;Ras protein signal transduction;regulation of cell cycle;regulation of gene expression;regulation of protein phosphorylati…	Golgi apparatus;Golgi membrane;membrane;plasma membrane	Activation of RAS in B cells;Adaptive Immune System;Axon guidance;CD209 (DC-SIGN) signaling;Cell surface interactions at the vascular wall;C-type lectin receptors (CLRs);DAP12 interactions;DAP12 signaling;Developmental Biology;Downstream signal transduction;Downstream signaling events of B Cell Receptor (BCR);Downstream signaling of activated FGFR1;Downstream signaling of activated FGFR2;Downstre…	8	0.002451	2.3387	293480000	5						0	0.981363	0.279943	0	-4.34294e-08	1	0	0	0	0.999581	NaN	0	0	1	NaN	0	Nras	24.779	NaN	NaN	NaN	24.2803	24.7177	NaN	NaN	NaN	NaN	NaN	NaN	NaN	NaN
E9Q1V9;E9Q1W0;E9Q1T1;A0A0G2JGS4;Q6PHZ2;E9PXV3;F6RWZ9	E9Q1V9;E9Q1W0;E9Q1T1;A0A0G2JGS4;Q6PHZ2;E9PXV3;F6RWZ9	Calcium/calmodulin-dependent protein kinase type II subunit delta	Camk2d		ATP binding;calmodulin binding;calmodulin-dependent protein kinase activity;identical protein binding;ion channel binding;kinase activity;nucleotide binding;protein binding;protein homodimerization activity;protein kinase activity;protein serine/threonine kinase activity;sodium channel inhibitor activity;titin binding;transferase activity	calcium ion transport;cardiac muscle cell contraction;cardiac muscle contraction;cell differentiation;cell growth involved in cardiac muscle cell development;cellular potassium ion homeostasis;endoplasmic reticulum calcium ion homeostasis;G1/S transition of mitotic cell cycle;intracellular signal transduction;negative regulation of sodium ion transmembrane transport;negative regulation of sodium …	axon initial segment;calcium channel complex;cytoplasm;cytosol;endoplasmic reticulum;intercalated disc;membrane;neuromuscular junction;neuronal cell body;nucleus;perinuclear region of cytoplasm;plasma membrane;protein-containing complex;sarcolemma;sarcoplasmic reticulum;sarcoplasmic reticulum membrane;T-tubule	Activation of NMDA receptor and postsynaptic events;Cellular response to heat stress;Cellular responses to external stimuli;Cellular responses to stress;CREB phosphorylation through the activation of CaMKII;CREB phosphorylation through the activation of Ras;Cytokine Signaling in Immune system;Glutamate binding, activation of AMPA receptors and synaptic plasticity;HSF1-dependent transactivation;Im…	2	0.0010165	2.9207	78289000	1						-4.34294e-08	1	0	0	0	1	NaN	0	0	0.999243	NaN	0	-4.34294e-08	1	0	0	Camk2d	NaN	NaN	NaN	NaN	NaN	NaN	NaN	NaN	NaN	NaN	NaN	NaN	NaN	NaN
K3W4P2;A0A0G2JH17;Q6P4S8;A0A0G2JDG8	K3W4P2;A0A0G2JH17;Q6P4S8	Integrator complex subunit 1	Ints1		molecular_function	blastocyst growth;inner cell mass cell proliferation;negative regulation of apoptotic process;negative regulation of cysteine-type endopeptidase activity involved in apoptotic process;snRNA processing;U2 snRNA 3'-end processing	integral component of membrane;integrator complex;membrane;nuclear membrane;nucleus	Gene expression (Transcription);RNA polymerase II transcribes snRNA genes;RNA Polymerase II Transcription	3	0.0090069	1.8838	89231000	2						0	0.981051	NaN	0	-4.34294e-08	1	0	0	-4.34294e-08	1	0	0	0	1	NaN	0	Ints1	NaN	NaN	23.6655	NaN	NaN	NaN	NaN	NaN	NaN	NaN	NaN	NaN	NaN	NaN
A0A0H2UH20;E9PUD0;D3Z4U0;Q9R020	A0A0H2UH20;E9PUD0;D3Z4U0;Q9R020	Zinc finger Ran-binding domain-containing protein 2	Zranb2		metal ion binding;RNA binding	mRNA processing;RNA splicing	nucleoplasm;nucleus		2	0	15.527	167680000	6						0	0.980739	NaN	0	-4.34294e-08	1	0	0	0	0.998906	NaN	0	-4.34294e-08	1	0	0	Zranb2	NaN	NaN	NaN	NaN	NaN	NaN	NaN	24.1203	NaN	NaN	NaN	NaN	NaN	NaN
A0A0J9YTS4;D3YXN7;Q8BJU2	A0A0J9YTS4;D3YXN7;Q8BJU2	Tetraspanin;Tetraspanin-9	Tspan9		molecular_function	cell surface receptor signaling pathway	integral component of membrane;integral component of plasma membrane;membrane;plasma membrane;tetraspanin-enriched microdomain		2	0	13.69	345290000	9						0	0.980426	NaN	0	0	1	NaN	0	0	0.998569	NaN	0	0	1	NaN	0	Tspan9	NaN	NaN	NaN	NaN	25.7743	24.6146	NaN	NaN	NaN	24.792	NaN	NaN	NaN	NaN
A0A0J9YTU9;Q69Z99;A0A0J9YU29;A0A0J9YTW0;A0A0J9YV10	A0A0J9YTU9;Q69Z99	Zinc finger protein 512	Znf512		DNA binding;metal ion binding;nucleic acid binding	biological_process;regulation of transcription, DNA-templated;transcription, DNA-templated	nucleus		7	0	10.353	299500000	10						0	0.980115	-0.653736	0	0	1	0.667212	0	0	0.998232	0.323257	0	0	1	-0.99769	0	Znf512	NaN	24.2304	NaN	NaN	NaN	24.8842	NaN	NaN	NaN	25.2281	NaN	NaN	NaN	24.5609
A0A0J9YTY0;A0A0J9YUL3;Q8C1B7;A0A0J9YUV6;Q9R1T4;A0A0J9YVA6;B7ZC46;B1AQY9;B1AQZ0;Q8CHH9;A2A3W1	A0A0J9YTY0;A0A0J9YUL3;Q8C1B7	Septin-11	2011-09-01		GTP binding;molecular_function;nucleotide binding;protein binding	biological_process;cell cycle;cell differentiation;cell division;protein heterooligomerization;spermatogenesis	axon;axon terminus;cell junction;cell projection;chromosome;chromosome, centromeric region;cleavage furrow;condensed chromosome kinetochore;cytoplasm;cytoskeleton;dendritic spine;kinetochore;midbody;motile cilium;myelin sheath;septin collar;septin complex;septin ring;sperm annulus;spindle;stress fiber;synapse;synaptic vesicle		11	0	45.528	1948100000	43						0.0527283	1	0.174307	0.140976	0.65006	0.513643	1.04175	1.22594	0.206096	0.838099	0.470832	0.486489	0.139421	0.924198	-0.396609	-0.345164	2011-09-01	25.0098	NaN	27.98	26.6645	NaN	24.9098	27.3217	26.8999	27.9337	25.2318	27.0292	27.5974	25.091	25.9951
D3YUX6;A0A0J9YU36;Q80X89;Q6PDD0	D3YUX6;A0A0J9YU36;Q80X89;Q6PDD0	UDP-glucuronosyltransferase 2A1;UDP-glucuronosyltransferase 2A2	Ugt2a2;Ugt2a1		glucuronosyltransferase activity;transferase activity;transferase activity, transferring glycosyl groups;transferase activity, transferring hexosyl groups	cellular glucuronidation;metabolic process;response to stimulus;sensory perception of smell	integral component of membrane;intracellular membrane-bounded organelle;membrane;plasma membrane	Biological oxidations;Glucuronidation;Metabolism;Phase II - Conjugation of compounds	10	0.00026846	4.0807	442130000	15						0	0.979803	-0.238775	0	0	1	NaN	0	0	0.997895	0.255043	0	0	1	NaN	0	Ugt2a2;Ugt2a1	NaN	NaN	24.4278	NaN	NaN	NaN	NaN	24.6665	NaN	NaN	NaN	NaN	24.4312	NaN
A0A0J9YU62;O88712;A0A0J9YUM4;A0A0J9YVI3;A0A0J9YUR5;A0A0J9YTW3;Q91YZ2;P56546	A0A0J9YU62;O88712;A0A0J9YUM4	C-terminal-binding protein 1	Ctbp1		chromatin binding;DNA binding transcription factor activity;glyoxylate reductase (NADP) activity;hydroxypyruvate reductase activity;identical protein binding;NAD binding;oxidoreductase activity;oxidoreductase activity, acting on the CH-OH group of donors, NAD or NADP as acceptor;protein binding;protein domain specific binding;protein homodimerization activity;protein kinase binding;protein-contai…	cell differentiation;cellular response to leukemia inhibitory factor;metabolic process;negative regulation of histone acetylation;negative regulation of histone H4 acetylation;negative regulation of transcription by RNA polymerase II;negative regulation of transcription from RNA polymerase II promoter by histone modification;negative regulation of transcription, DNA-templated;oxidation-reduction …	cell junction;cytoplasm;cytosol;nucleoplasm;nucleus;ribbon synapse;synapse;transcription factor complex;transcriptional repressor complex	Deactivation of the beta-catenin transactivating complex;Degradation of beta-catenin by the destruction complex;Repression of WNT target genes;Signal Transduction;Signaling by WNT;TCF dependent signaling in response to WNT	4	0	9.2875	386940000	5						0	0.979491	NaN	0	0	1	NaN	0	-4.34294e-08	1	0	0	0	1	-0.0587368	0	Ctbp1	NaN	NaN	NaN	25.3677	NaN	NaN	NaN	NaN	NaN	NaN	24.9559	25.8969	NaN	NaN
A0A0J9YU79;E9Q1Q9;P97328;A0A0J9YUK6;A0A0J9YTU1	A0A0J9YU79;E9Q1Q9;P97328;A0A0J9YUK6;A0A0J9YTU1	Ketohexokinase	Khk		ATP binding;ketohexokinase activity;kinase activity;nucleotide binding;transferase activity	carbohydrate metabolic process;carbohydrate phosphorylation;fructose catabolic process to hydroxyacetone phosphate and glyceraldehyde-3-phosphate;fructose metabolic process;glycolytic process through fructose-1-phosphate;phosphorylation;regulation of glycogen metabolic process;response to fructose;response to glucose;response to insulin;response to sucrose;response to zinc ion	cytoplasm;nucleus	Fructose catabolism;Fructose metabolism;Metabolism;Metabolism of carbohydrates	17	0	116.46	17649000000	168						1.02959	1	-0.720038	-1.584	0.131528	0.933961	-0.208381	-0.303835	0.010799	1	-0.0176466	-0.0277956	0.561769	0.562863	-0.529304	-1.00325	Khk	29.6182	29.153	28.6547	29.3963	29.8576	29.8777	30.6843	29.2828	29.2164	30.8433	29.5091	29.3707	30.4081	30.3796
B9EJ54;A0A0J9YUD5;E9Q880	B9EJ54;A0A0J9YUD5		Nup205		structural constituent of nuclear pore	nuclear pore complex assembly;nuclear pore organization;nucleocytoplasmic transport	nuclear membrane;nuclear periphery;nuclear pore;nuclear pore inner ring	Cell Cycle;Cell Cycle, Mitotic;Cellular response to heat stress;Cellular responses to external stimuli;Cellular responses to stress;Gene expression (Transcription);Gene Silencing by RNA;Glucose metabolism;Glycolysis;M Phase;Metabolism;Metabolism of carbohydrates;Metabolism of non-coding RNA;Metabolism of proteins;Metabolism of RNA;Mitotic Prophase;Nuclear Envelope Breakdown;Nuclear Pore Complex (…	17	0	76.522	1819900000	38						0.142907	1	-0.258491	-0.329168	0	1	0.397751	0	0.29353	0.800953	-0.368939	-0.597454	0	1	-1.02518	0	Nup205	25.9321	25.2789	27.5378	25.263	26.7671	25.6891	25.3955	27.194	NaN	27.0281	NaN	NaN	26.6181	26.1339
A0A0J9YUI8;Q91X44;A0A0J9YVA3	A0A0J9YUI8;Q91X44	Glucokinase regulatory protein	Gckr		carbohydrate binding;carbohydrate derivative binding;enzyme binding;enzyme inhibitor activity;fructose-6-phosphate binding;kinase activity	carbohydrate derivative metabolic process;carbohydrate metabolic process;cellular glucose homeostasis;negative regulation of glucokinase activity;negative regulation of hexokinase activity;phosphorylation;positive regulation of glucokinase activity;protein import into nucleus, translocation;protein localization to nucleus;response to fructose;triglyceride homeostasis;urate metabolic process	cytoplasm;cytosol;mitochondrion;nucleoplasm;nucleus	Glucose metabolism;Glycolysis;Metabolism;Metabolism of carbohydrates;Regulation of Glucokinase by Glucokinase Regulatory Protein	17	0	125.47	3663100000	83						0.562834	1	-0.644165	-1.02171	0.620536	0.534005	-0.883121	-1.19152	0.135084	0.903185	0.180268	0.301903	0.252131	0.812277	0.419224	0.546307	Gckr	27.4417	27.1654	26.706	25.9849	27.5312	28.2774	26.2836	27.7825	25.6531	28.1129	26.2361	25.619	27.8062	27.0235
A0A0J9YUZ4;P63158;A0A0J9YUD8;D3YZ18;D3YVC6	A0A0J9YUZ4;P63158;A0A0J9YUD8;D3YZ18;D3YVC6	High mobility group protein B1	Hmgb1		bent DNA binding;bubble DNA binding;calcium-dependent protein kinase regulator activity;crossed form four-way junction DNA binding;C-X-C chemokine binding;cytokine activity;damaged DNA binding;DNA binding;DNA binding transcription factor activity;DNA binding, bending;DNA polymerase binding;double-stranded DNA binding;double-stranded RNA binding;four-way junction DNA binding;heparin binding;integr…	activation of innate immune response;activation of protein kinase activity;adaptive immune response;apoptotic cell clearance;autophagy;base-excision repair;cellular response to DNA damage stimulus;chemotaxis;chromatin assembly;DNA geometric change;DNA recombination;DNA repair;endothelial cell chemotaxis;endothelial cell proliferation;eye development;immune system process;induction of positive che…	alphav-beta3 integrin-HMGB1 complex;cell surface;chromosome;condensed chromosome;cytoplasm;early endosome;endoplasmic reticulum-Golgi intermediate compartment;endosome;extracellular region;extracellular space;membrane;neuron projection;nucleus;plasma membrane;transcriptional repressor complex		13	0	91.108	14888000000	114						1.21794	1	-0.777175	-1.79295	0.0259996	1	0.0390828	0.0665945	0.0544014	0.963101	0.0812748	0.134947	1.20561	0.276555	-0.734983	-1.79357	Hmgb1	29.639	29.138	28.419	28.7875	29.4931	30.3858	29.6939	29.5195	29.96	30.0493	29.5943	29.3198	30.002	30.2807
A0A0J9YV20;A0A0R4J0B7;Q80UZ2;A0A0J9YU58	A0A0J9YV20;A0A0R4J0B7;Q80UZ2	Protein SDA1 homolog	Sdad1		molecular_function	actin cytoskeleton organization;cellular response to leukemia inhibitory factor;protein transport;ribosomal large subunit biogenesis;ribosomal large subunit export from nucleus;ribosome biogenesis	intracellular;nucleolus;nucleus		7	0	6.1117	386220000	9						0	0.97918	0.0683327	0	0	1	NaN	0	0	0.997558	NaN	0	0	1	0.600917	0	Sdad1	NaN	25.6448	NaN	NaN	25.5765	NaN	NaN	NaN	NaN	25.0397	25.0481	NaN	NaN	NaN
A0A0J9YV30;F8VQ28;Q8VI36	A0A0J9YV30;F8VQ28;Q8VI36	Paxillin	Pxn		beta-catenin binding;BH4 domain binding;metal ion binding;neuropilin binding;protein binding;receptor signaling complex scaffold activity;vinculin binding	activation of MAPK activity;branching morphogenesis of an epithelial tube;cell adhesion;cell-matrix adhesion;cellular response to reactive oxygen species;cytoskeleton organization;endothelial cell migration;focal adhesion assembly;growth hormone receptor signaling pathway;integrin-mediated signaling pathway;lamellipodium assembly;peptidyl-tyrosine phosphorylation;positive regulation of angiogenes…	cell cortex;cell junction;cell leading edge;cytoplasm;cytoskeleton;cytosol;focal adhesion;lamellipodium;plasma membrane;stress fiber	GAB1 signalosome;Muscle contraction;PTK6 Regulates RHO GTPases, RAS GTPase and MAP kinases;Signal Transduction;Signaling by EGFR;Signaling by Non-Receptor Tyrosine Kinases;Signaling by PTK6;Signaling by Receptor Tyrosine Kinases;Signaling by VEGF;Smooth Muscle Contraction;VEGFA-VEGFR2 Pathway	1	0.0096584	1.8433	35785000	1						-4.34294e-08	1	0	0	0	1	NaN	0	0	0.997222	NaN	0	-4.34294e-08	1	0	0	Pxn	NaN	NaN	NaN	NaN	NaN	NaN	NaN	NaN	NaN	NaN	NaN	NaN	NaN	22.0881
A0A0J9YV90;Q8BHJ5;A0A0J9YUE3	A0A0J9YV90;Q8BHJ5	F-box-like/WD repeat-containing protein TBL1XR1	Tbl1xr1		beta-catenin binding;DNA binding;histone binding;protein binding;protein N-terminus binding;transcription corepressor activity;transcription regulatory region DNA binding	adipose tissue development;chromatin organization;fat pad development;histone deacetylation;lipid catabolic process;multicellular organism growth;negative regulation of transcription by RNA polymerase II;negative regulation of transcription, DNA-templated;positive regulation of canonical Wnt signaling pathway;positive regulation of transcription by RNA polymerase II;positive regulation of transcr…	histone deacetylase complex;nucleoplasm;nucleus;spindle microtubule;transcriptional repressor complex	Metabolism;Metabolism of lipids;Regulation of lipid metabolism by Peroxisome proliferator-activated receptor alpha (PPARalpha)	5	0.00026582	3.882	190200000	5						-4.34294e-08	1	0	0	0	1	NaN	0	0	0.996886	NaN	0	-4.34294e-08	1	0	0	Tbl1xr1	NaN	NaN	NaN	NaN	NaN	NaN	NaN	NaN	NaN	NaN	NaN	NaN	NaN	NaN
A0A0J9YVG0;Q61074	A0A0J9YVG0;Q61074	Protein phosphatase 1G	Ppm1g		catalytic activity;cation binding;hydrolase activity;metal ion binding;phosphoprotein phosphatase activity;protein binding;protein serine/threonine phosphatase activity	cell cycle;cell cycle arrest;peptidyl-threonine dephosphorylation;protein dephosphorylation	membrane;nucleoplasm;nucleus		3	0.00026867	4.1033	137210000	2						-4.34294e-08	1	0	0	0	1	NaN	0	0	0.99655	NaN	0	-4.34294e-08	1	0	0	Ppm1g	NaN	NaN	NaN	NaN	NaN	NaN	NaN	NaN	NaN	NaN	NaN	NaN	NaN	23.9046
J3QMN4;A0A0U1RPV8;J3QMQ8;A0A0M3HEQ0;Q9JLT4;A0A0U1RQA4;A0A0M3HEP9;D3Z0K8;A0A0U1RPC6;Q9D8I4;A0A0U1RPS1;A0A0U1RPY5	J3QMN4;A0A0U1RPV8;J3QMQ8;A0A0M3HEQ0;Q9JLT4;A0A0U1RQA4;A0A0M3HEP9;D3Z0K8;A0A0U1RPC6	Thioredoxin reductase 2, mitochondrial	Txnrd2	+	electron transfer activity;flavin adenine dinucleotide binding;oxidoreductase activity;oxidoreductase activity, acting on a sulfur group of donors, NAD(P) as acceptor;protein binding;thioredoxin-disulfide reductase activity	cell redox homeostasis;cellular oxidant detoxification;electron transport chain;heart development;hemopoiesis;oxidation-reduction process;response to oxygen radical	cell;cytosol;mitochondrion	Cellular responses to external stimuli;Cellular responses to stress;Detoxification of Reactive Oxygen Species	28	0	323.31	36671000000	374						0.205225	1	-0.105527	-0.347655	0.474274	0.730776	-0.25764	-0.79193	0.998083	0.423399	-0.538002	-1.51265	1.22952	0.371171	-0.385889	-1.4627	Txnrd2	30.8421	30.6552	30.5135	30.2313	30.5361	31.0706	30.3287	30.7289	30.9139	31.0275	30.683	31.1613	31.4824	30.8131
A0A0N4SUH4;Q8BKS9	A0A0N4SUH4;Q8BKS9	Pumilio domain-containing protein KIAA0020	Kiaa0020		DNA binding;mRNA binding;RNA binding	regulation of protein ADP-ribosylation;regulation of translation	chromosome;endoplasmic reticulum;nucleolus;nucleoplasm;nucleus		12	0	39.621	1139600000	24						0.441625	1	-0.886085	-0.944231	0.362899	0.712186	0.947542	0.962424	0.455557	0.638636	1.27355	1.36812	0.249377	0.804374	-0.560072	-0.564803	Kiaa0020	24.5769	24.4278	27.8092	24.6336	NaN	NaN	26.4366	26.0593	26.8231	25.0772	25.9403	25.8472	NaN	24.1652
A0A0N4SUJ0;Q6PGL7;A0A0N4SV74	A0A0N4SUJ0;Q6PGL7;A0A0N4SV74	WASH complex subunit FAM21	Fam21		phosphatidylinositol-3,4,5-trisphosphate binding;phosphatidylinositol-3,4-bisphosphate binding;phosphatidylinositol-3,5-bisphosphate binding;phosphatidylinositol-3-phosphate binding;phosphatidylinositol-4,5-bisphosphate binding;phosphatidylinositol-4-phosphate binding;phosphatidylinositol-5-phosphate binding;retromer complex binding	protein transport;retrograde transport, endosome to Golgi	cytosol;early endosome;early endosome membrane;endosome;intracellular membrane-bounded organelle;membrane;nucleolus;plasma membrane;retromer complex;WASH complex		3	0.0057706	2.0667	138340000	4						0	0.978869	NaN	0	-4.34294e-08	1	0	0	0	0.996214	NaN	0	-4.34294e-08	1	0	0	Fam21	NaN	NaN	NaN	NaN	NaN	NaN	25.1449	NaN	NaN	NaN	NaN	NaN	NaN	NaN
A0A0N4SUJ3	A0A0N4SUJ3				molecular_function	biological_process	integral component of membrane;membrane;nucleoplasm		6	0	6.3152	321830000	6						0	0.978558	-0.478554	0	-4.34294e-08	1	0	0	0	0.995879	NaN	0	0	1	NaN	0		NaN	NaN	24.7762	NaN	NaN	NaN	25.2548	NaN	NaN	NaN	NaN	NaN	NaN	NaN
A0A0N4SUN2;Q9JJL3	A0A0N4SUN2;Q9JJL3	Solute carrier organic anion transporter family member 1B2	Slco1b2		bile acid transmembrane transporter activity;drug transmembrane transporter activity;oligopeptide transmembrane transporter activity;organic anion transmembrane transporter activity;sodium-independent organic anion transmembrane transporter activity;transporter activity	bile acid and bile salt transport;drug transmembrane transport;drug transport;ion transport;liver development;oligopeptide transmembrane transport;oligopeptide transport;response to antibiotic;response to cytokine;response to drug;response to glucocorticoid;response to lipid;response to lipopolysaccharide;response to peptide hormone;sodium-independent organic anion transport;transmembrane transpo…	basolateral plasma membrane;integral component of membrane;integral component of plasma membrane;membrane;plasma membrane	Bile acid and bile salt metabolism;Metabolism;Metabolism of lipids;Metabolism of steroids;Recycling of bile acids and salts;SLC-mediated transmembrane transport;Transport of organic anions;Transport of small molecules;Transport of vitamins, nucleosides, and related molecules	18	0	168.91	26233000000	235						0.328305	1	-0.403534	-0.648457	0.554787	0.658396	-0.390852	-0.928196	0.785191	0.480568	0.732385	1.37073	0.821427	0.416446	0.719703	1.35091	Slco1b2	30.4451	30.2716	30.8079	29.2053	31.1019	30.8864	29.4159	30.9398	29.0478	30.2023	29.1384	29.4625	29.8842	29.5181
A0A0N4SWH0;Q4VBG2;A0A0R4J0S6;E9PZ12;A0A0N4SUZ0;Q6RHR9	A0A0N4SWH0;Q4VBG2;A0A0R4J0S6;E9PZ12;A0A0N4SUZ0;Q6RHR9	Membrane-associated guanylate kinase, WW and PDZ domain-containing protein 1	Magi1		alpha-actinin binding;ATP binding;nucleotide binding;protein binding;protein-containing complex scaffold activity	neuron death	adherens junction;bicellular tight junction;cell junction;cell projection;cytoplasm;membrane;nucleoplasm;nucleus;plasma membrane		2	0	21.635	131500000	3						-4.34294e-08	1	0	0	-4.34294e-08	1	0	0	-4.34294e-08	1	0	0	-4.34294e-08	1	0	0	Magi1	NaN	NaN	NaN	NaN	NaN	NaN	NaN	NaN	NaN	NaN	NaN	NaN	NaN	NaN
A0A0N4SV80;E9QML5;Q61464;A0A0N4SV38;A0A0N4SVI8;E9QKZ7;Q3TZK9;A0A0N4SVM8;A0A0N4SUP3;A0A0N4SWG8	A0A0N4SV80;E9QML5;Q61464;A0A0N4SV38;A0A0N4SVI8;E9QKZ7;Q3TZK9;A0A0N4SVM8	Zinc finger protein 638	Zfml;Znf638		DNA binding;metal ion binding;nucleic acid binding;RNA binding;zinc ion binding	regulation of transcription, DNA-templated;RNA splicing;transcription, DNA-templated	intracellular membrane-bounded organelle;nuclear speck;nucleoplasm;nucleus		20	0	53.071	3135800000	73						0.343847	1	0.588263	0.715234	0.657855	0.502693	1.14311	1.48079	0.0220231	0.98787	-0.058996	-0.0588795	0.695045	0.482889	-0.613848	-1.22789	Zfml;Znf638	26.5416	26.8517	28.2385	27.4325	25.7155	25.5093	27.8705	27.6159	27.8693	27.5254	27.8937	28.2313	25.4367	27.2305
A0A0N4SVB8;Q9CQW2	A0A0N4SVB8;Q9CQW2	ADP-ribosylation factor-like protein 8B	Arl8b		alpha-tubulin binding;beta-tubulin binding;GDP binding;GTP binding;nucleotide binding	cell cycle;cell division;chromosome segregation;lysosome localization	cytoplasm;cytoskeleton;endosome;intracellular;late endosome membrane;lysosomal membrane;lysosome;membrane;midbody;spindle;spindle midzone		6	0	38.555	2295800000	69						0.375213	1	0.279322	0.661085	0.216331	0.885556	0.206376	0.441614	0.0146337	1	0.00999165	0.0305062	0.0680846	1	0.0829377	0.155711	Arl8b	27.4103	27.0001	26.9116	26.1915	26.2593	26.8756	26.254	27.0072	26.4711	25.9939	27.1419	27.5749	26.3757	26.7379
A0A0N4SVC2;E9QP00;Q6PFR5	A0A0N4SVC2;E9QP00;Q6PFR5	Transformer-2 protein homolog alpha	Tra2a		identical protein binding;nucleic acid binding;protein binding;RNA binding	mRNA processing;mRNA splicing, via spliceosome;positive regulation of mRNA splicing, via spliceosome;RNA splicing	intracellular membrane-bounded organelle;nucleolus;nucleus		3	0	5.1815	269070000	5						0	0.978247	NaN	0	0	1	NaN	0	0	0.995544	0.752538	0	-4.34294e-08	1	0	0	Tra2a	NaN	NaN	NaN	NaN	NaN	NaN	25.1633	24.4301	NaN	NaN	NaN	NaN	NaN	24.0442
A0A0N4SVL9;Q9CQR6	A0A0N4SVL9;Q9CQR6	Serine/threonine-protein phosphatase 6 catalytic subunit;Serine/threonine-protein phosphatase 6 catalytic subunit, N-terminally processed	Ppp6c		hydrolase activity;metal ion binding;phosphoprotein phosphatase activity;protein serine/threonine phosphatase activity	cell cycle;immune system process;innate immune response;protein dephosphorylation	cytoplasm;cytosol	Asparagine N-linked glycosylation;COPII-mediated vesicle transport;ER to Golgi Anterograde Transport;Membrane Trafficking;Metabolism of proteins;Post-translational protein modification;Transport to the Golgi and subsequent modification;Vesicle-mediated transport	2	0.0022124	2.4003	202420000	2						0	0.977937	NaN	0	-4.34294e-08	1	0	0	0	0.995209	NaN	0	-4.34294e-08	1	0	0	Ppp6c	NaN	NaN	NaN	NaN	23.6432	NaN	NaN	NaN	NaN	NaN	NaN	NaN	NaN	NaN
A0A0N4SVS6	A0A0N4SVS6				nucleic acid binding;zinc ion binding	positive regulation of cell proliferation;positive regulation of transcription by RNA polymerase II;positive regulation of transcription, DNA-templated	cytosol;endoplasmic reticulum;nucleus		10	0	21.185	1747100000	36						0.701148	1	-0.732969	-1.27915	0.163943	0.904386	0.412374	0.410037	0.18986	0.846821	0.488138	0.460016	0.825799	0.41748	-0.657206	-1.471		25.7027	26.0319	NaN	26.2956	27.0827	26.6521	27.6621	25.5753	26.5321	27.2436	26.2262	NaN	27.9627	25.4305
A0A0N4SVT3;A0A0N4SW28;Q9DAS9	A0A0N4SVT3;A0A0N4SW28;Q9DAS9	Guanine nucleotide-binding protein G(I)/G(S)/G(O) subunit gamma-12	Gng12		PDZ domain binding;phosphate ion binding;signal transducer activity	cerebral cortex development;G-protein coupled receptor signaling pathway;response to lipopolysaccharide;signal transduction	actin filament;heterotrimeric G-protein complex;membrane;plasma membrane	Activation of G protein gated Potassium channels;Activation of GABAB receptors;Activation of kainate receptors upon glutamate binding;ADP signalling through P2Y purinoceptor 1;ADP signalling through P2Y purinoceptor 12;Adrenaline,noradrenaline inhibits insulin secretion;Aquaporin-mediated transport;Beta-catenin independent WNT signaling;Ca2+ pathway;Chaperonin-mediated protein folding;Class B/2 (…	8	0	37.372	5513600000	57						0.0246187	1	-0.0273294	-0.0572617	0	1	0.285735	0	0.64338	0.609239	0.37615	1.00748	0	1	0.0630856	0	Gng12	28.6322	28.5576	28.8361	27.4566	28.5848	28.2559	27.8772	28.8738	NaN	28.3075	NaN	NaN	28.2406	27.6885
A0A0N4SW50;Q91VX9	A0A0N4SW50;Q91VX9	Transmembrane protein 168	Tmem168		molecular_function	biological_process	integral component of membrane;membrane;transport vesicle		1	0.0098522	1.8032	50542000	3						-4.34294e-08	1	0	0	0	1	NaN	0	-4.34294e-08	1	0	0	0	1	NaN	0	Tmem168	NaN	NaN	NaN	NaN	NaN	NaN	NaN	NaN	NaN	23.7295	NaN	NaN	NaN	NaN
A0A0N4SWB9;F8WJ98;Q69ZZ6	A0A0N4SWB9;F8WJ98;Q69ZZ6	Transmembrane and coiled-coil domains protein 1	Tmcc1		protein heterodimerization activity;protein homodimerization activity	endoplasmic reticulum organization;protein heterooligomerization;protein homooligomerization	cytosol;endoplasmic reticulum;endoplasmic reticulum membrane;integral component of membrane;membrane;rough endoplasmic reticulum		8	0	10.938	745750000	22						0.0914839	1	0.0377684	0.150941	0.515618	0.679905	0.335228	0.927953	0.275505	0.828501	0.193031	0.520014	0.33966	0.86114	-0.104429	-0.451269	Tmcc1	25.6551	25.4526	25.2203	25.277	25.6065	25.4891	25.0993	25.259	25.398	25.3255	25.5924	25.7067	25.6176	24.7685
A0A0N4SWD7;E9Q6H8;A0A1L1SQF5;A0A0N4SV65;A0A0N4SUY3;A0A0N4SWF5;A0A0N4SUU0;A0A0N4SWC0;A0A0N4SVR9	A0A0N4SWD7;E9Q6H8;A0A1L1SQF5;A0A0N4SV65;A0A0N4SUY3;A0A0N4SWF5;A0A0N4SUU0		Plekha5		phosphatidylinositol-3,5-bisphosphate binding;phosphatidylinositol-3-phosphate binding;phosphatidylinositol-4-phosphate binding;phosphatidylinositol-5-phosphate binding	reproductive system development	cytosol;nucleoplasm	Metabolism;Metabolism of lipids;Phospholipid metabolism;PI Metabolism;Synthesis of PIPs at the plasma membrane	3	0.0019758	2.4837	166080000	3						0	0.977626	NaN	0	-4.34294e-08	1	0	0	-4.34294e-08	1	0	0	0	1	NaN	0	Plekha5	NaN	NaN	24.7373	23.8219	NaN	NaN	NaN	NaN	NaN	NaN	NaN	NaN	NaN	NaN
A0A0N5E9G7;G3X8Z6;Q5U4B1;P35601	A0A0N5E9G7;G3X8Z6;Q5U4B1;P35601	Replication factor C subunit 1	Rfc1		ATP binding;DNA binding;DNA clamp loader activity;double-stranded DNA binding;nucleotide binding;sequence-specific DNA binding	DNA repair;DNA replication;negative regulation of transcription by RNA polymerase II;negative regulation of transcription, DNA-templated;positive regulation of transcription, DNA-templated;regulation of transcription, DNA-templated;transcription, DNA-templated	cytoplasm;DNA replication factor C complex;nucleolus;nucleoplasm;nucleus;protein-containing complex	Base Excision Repair;Cell Cycle;Cell Cycle, Mitotic;Chromosome Maintenance;DNA Damage Bypass;DNA Double-Strand Break Repair;DNA Repair;DNA Replication;DNA strand elongation;Dual Incision in GG-NER;Dual incision in TC-NER;Extension of Telomeres;Gap-filling DNA repair synthesis and ligation in GG-NER;Gap-filling DNA repair synthesis and ligation in TC-NER;Global Genome Nucleotide Excision Repair (G…	1	0.0022195	2.4549	22147000	1						0	0.977316	NaN	0	-4.34294e-08	1	0	0	0	0.994874	NaN	0	-4.34294e-08	1	0	0	Rfc1	NaN	NaN	NaN	NaN	NaN	23.2831	NaN	NaN	NaN	NaN	NaN	NaN	NaN	NaN
A0A0R3P9C4;Q8C1Q6	A0A0R3P9C4;Q8C1Q6	Small integral membrane protein 4	Smim4		molecular_function	biological_process	integral component of membrane;membrane;mitochondrion		1	0	5.3218	441700000	2						-4.34294e-08	1	0	0	0	1	NaN	0	0	0.994539	NaN	0	-4.34294e-08	1	0	0	Smim4	NaN	NaN	NaN	NaN	NaN	NaN	NaN	NaN	NaN	NaN	NaN	NaN	26.1705	NaN
A0A0R3P9C8;Q9DC69	A0A0R3P9C8;Q9DC69	NADH dehydrogenase [ubiquinone] 1 alpha subcomplex subunit 9, mitochondrial	Ndufa9	+	NADH dehydrogenase activity;protein-containing complex binding	circadian rhythm;mitochondrial respiratory chain complex I assembly;oxidation-reduction process;response to glucose;ubiquinone-6 biosynthetic process	mitochondrial inner membrane;mitochondrial matrix;mitochondrial membrane;mitochondrial respiratory chain complex I;mitochondrion;nucleoplasm;respiratory chain	Complex I biogenesis;Metabolism;Respiratory electron transport;Respiratory electron transport, ATP synthesis by chemiosmotic coupling, and heat production by uncoupling proteins.;The citric acid (TCA) cycle and respiratory electron transport	32	0	323.31	52988000000	439						0.0725952	1	-0.0934634	-0.166735	0.874717	0.445454	-0.609046	-1.38444	1.22238	0.277251	-1.01133	-1.99336	0.578113	0.560018	-0.495747	-0.987257	Ndufa9	31.1682	30.931	30.8112	29.8174	30.7402	31.1692	29.8017	31.3904	30.413	31.6884	31.3135	31.2958	32.1134	31.4063
A0A0R4IZW5;P09803;P10287	A0A0R4IZW5;P09803	Cadherin-1;E-Cad/CTF1;E-Cad/CTF2;E-Cad/CTF3	Cdh1		alpha-catenin binding;ankyrin binding;beta-catenin binding;cadherin binding;calcium ion binding;cell adhesion molecule binding;cytoskeletal protein binding;gamma-catenin binding;GTPase activating protein binding;identical protein binding;metal ion binding;protein binding;protein domain specific binding;protein phosphatase binding	adherens junction organization;bicellular tight junction assembly;calcium-dependent cell-cell adhesion via plasma membrane cell adhesion molecules;canonical Wnt signaling pathway;cell adhesion;cell-cell adhesion;cellular response to amino acid stimulus;cellular response to indole-3-methanol;cellular response to lithium ion;cochlea development;decidualization;embryo implantation;epithelial cell mo…	actin cytoskeleton;adherens junction;apical junction complex;apical part of cell;axon;axon terminus;basolateral plasma membrane;catenin complex;cell junction;cell periphery;cell surface;cell-cell adherens junction;cell-cell junction;cortical actin cytoskeleton;cytoplasm;cytoplasmic side of plasma membrane;endosome;flotillin complex;Golgi apparatus;integral component of membrane;lamellipodium;late…	Adherens junctions interactions;Apoptosis;Apoptotic cleavage of cell adhesion proteins;Apoptotic cleavage of cellular proteins;Apoptotic execution phase;Cell junction organization;Cell-Cell communication;Cell-cell junction organization;Degradation of the extracellular matrix;Extracellular matrix organization;Integrin cell surface interactions;Programmed Cell Death;RHO GTPase Effectors;RHO GTPases…	10	0	52.019	2711000000	56						0.208803	1	-0.149713	-0.389181	0.815444	0.418672	1.04738	1.56008	0.605663	0.5576	0.779584	1.2268	0.548193	0.594521	-0.417507	-0.932908	Cdh1	27.5295	26.6702	27.335	27.2338	27.4965	27.7526	27.3845	26.7338	28.153	26.7792	27.8396	27.6668	25.7182	27.4142
A0A0R4IZW8;O88456;A0A0R4J1C2;Q9D7J7	A0A0R4IZW8;O88456;A0A0R4J1C2	Calpain small subunit 1	Capns1		calcium ion binding;calcium-dependent cysteine-type endopeptidase activity;metal ion binding;protein binding	proteolysis	cytoplasm;cytosol;membrane;plasma membrane	Degradation of the extracellular matrix;Developmental Biology;Extracellular matrix organization;Formation of the cornified envelope;Keratinization	4	0	10.943	671100000	11						0	0.977006	NaN	0	0	1	0.382629	0	0.129389	0.905402	-0.210965	-0.301829	0	1	NaN	0	Capns1	NaN	NaN	NaN	NaN	24.6464	24.334	26.8014	25.3908	NaN	25.8867	NaN	NaN	25.9646	25.3809
A0A0R4IZW9;Q9DCT5	A0A0R4IZW9;Q9DCT5	Stromal cell-derived factor 2	Sdf2		dolichyl-phosphate-mannose-protein mannosyltransferase activity	ER-associated misfolded protein catabolic process;protein O-linked mannosylation	endoplasmic reticulum membrane;extracellular region;membrane		11	0	191.63	7867200000	89						0.00741045	0.993308	0.00831747	0.0174692	0.890831	0.529905	-0.327855	-1.18152	0.343922	0.800498	0.224076	0.609153	0.844461	0.424444	0.560249	1.3398	Sdf2	28.7691	28.0578	29.1931	29.2818	28.3262	28.5781	29.4961	28.868	28.6485	27.918	28.3204	28.1739	28.4144	28.7116
A0A0R4IZY2;Q8CIM7;Q6P8N9	A0A0R4IZY2;Q8CIM7	Cytochrome P450 2D26	Cyp2d26		aromatase activity;heme binding;iron ion binding;metal ion binding;monooxygenase activity;oxidoreductase activity;oxidoreductase activity, acting on paired donors, with incorporation or reduction of molecular oxygen;oxidoreductase activity, acting on paired donors, with incorporation or reduction of molecular oxygen, reduced flavin or flavoprotein as one donor, and incorporation of one atom of ox…	arachidonic acid metabolic process;female pregnancy;oxidation-reduction process;response to drug	endoplasmic reticulum;endoplasmic reticulum membrane;integral component of membrane;intracellular membrane-bounded organelle;membrane;organelle membrane	Biological oxidations;Biosynthesis of DHA-derived SPMs;Biosynthesis of maresin-like SPMs;Biosynthesis of maresins;Biosynthesis of specialized proresolving mediators (SPMs);CYP2E1 reactions;Cytochrome P450 - arranged by substrate type;Fatty acid metabolism;Fatty acids;Metabolism;Metabolism of lipids;Miscellaneous substrates;Phase I - Functionalization of compounds;Xenobiotics	41	0	323.31	138570000000	892						0.201806	1	-0.240291	-0.423803	0.406141	0.754388	-0.286199	-0.715554	0.938677	0.419274	0.662045	1.48395	0.759718	0.435914	0.707952	1.32606	Cyp2d26	33.0944	32.916	33.1025	31.4746	33.0306	33.1964	32.1394	33.1822	31.5993	32.303	31.6472	32.2062	32.3063	31.7797
A0A0R4IZZ6;Q6ZQ03	A0A0R4IZZ6;Q6ZQ03	Formin-binding protein 4	Fnbp4		protein binding	biological_process	nuclear speck		5	0	9.8774	411980000	8						0.0890802	1	-0.126907	-0.211443	0.448466	0.67702	0.562971	1.24421	0.127884	0.913803	0.173583	0.295891	0.438348	0.663405	-0.516296	-1.09626	Fnbp4	24.3842	24.3769	24.5671	24.8708	24.6467	24.1267	26.0552	23.878	25.4185	NaN	NaN	24.7136	NaN	24.4991
A0A0R4J008;P70288;Q8BQ10;Q3UM33;O88895	A0A0R4J008;P70288;Q8BQ10	Histone deacetylase 2	Hdac2		chromatin binding;chromatin DNA binding;cyclin binding;deacetylase activity;DNA binding;DNA binding transcription factor activity;enzyme binding;heat shock protein binding;histone deacetylase activity;histone deacetylase activity (H4-K16 specific);histone deacetylase binding;hydrolase activity;Krueppel-associated box domain binding;metal ion binding;NAD-dependent histone deacetylase activity (H3-…	behavioral response to ethanol;cardiac muscle cell development;cardiac muscle hypertrophy;cellular response to dopamine;cellular response to fluid shear stress;cellular response to heat;cellular response to hydrogen peroxide;cellular response to retinoic acid;cellular response to transforming growth factor beta stimulus;cellular response to trichostatin A;chromatin organization;chromatin silencin…	chromatin;cytoplasm;cytosol;ESC/E(Z) complex;Golgi apparatus;heterochromatin;histone deacetylase complex;nuclear chromatin;nucleoplasm;nucleus;NuRD complex;plasma membrane;protein-containing complex;replication fork;RNA polymerase II transcription repressor complex;Sin3 complex;spindle microtubule;transcription factor complex;transcriptional repressor complex	Factors involved in megakaryocyte development and platelet production;Gene expression (Transcription);Generic Transcription Pathway;Hemostasis;Intracellular signaling by second messengers;Metabolism;Metabolism of lipids;Metabolism of proteins;PIP3 activates AKT signaling;Post-translational protein modification;PTEN Regulation;Regulation of lipid metabolism by Peroxisome proliferator-activated rec…	11	0	39.369	1736900000	29						1.18453	1	0.787892	1.75253	1.2766	0.30758	0.865697	2.16111	0.817633	0.515889	-0.492265	-1.32464	0.748134	0.463057	-0.57007	-1.20644	Hdac2	26.2067	26.3855	27.2629	26.833	25.4541	25.453	26.4744	26.1551	27.6177	26.4821	27.1188	27.7498	NaN	26.2886
A0A0R4J015;J3QML2;B2RX12;A0A1B0GT25;E9PUE8;B2RUS7;O35379;P70170	A0A0R4J015;J3QML2;B2RX12	Canalicular multispecific organic anion transporter 2	Abcc3		ATP binding;ATPase activity;ATPase activity, coupled to transmembrane movement of substances;glutathione S-conjugate-exporting ATPase activity;glutathione transmembrane transporter activity;hydrolase activity;ion channel binding;nucleotide binding;organic anion transmembrane transporter activity;phospholipid-translocating ATPase activity;potassium channel activity;sphingolipid-translocating ATPas…	canalicular bile acid transport;cellular glucose homeostasis;cellular response to organic substance;defense response to virus;drug transmembrane transport;female pregnancy;glutathione transmembrane transport;memory;negative regulation of angiogenesis;negative regulation of glial cell proliferation;negative regulation of insulin secretion;negative regulation of low-density lipoprotein particle cle…	basolateral plasma membrane;integral component of membrane;integral component of plasma membrane;inward rectifying potassium channel;membrane;mitochondrion;plasma membrane;sarcolemma;sarcomere;synaptic vesicle membrane;voltage-gated potassium channel complex	ABC-family proteins mediated transport;ATP sensitive Potassium channels;Bile acid and bile salt metabolism;Cardiac conduction;Integration of energy metabolism;Inwardly rectifying K+ channels;Ion homeostasis;Metabolism;Metabolism of lipids;Metabolism of steroids;Muscle contraction;Neuronal System;Potassium Channels;Recycling of bile acids and salts;Regulation of insulin secretion;Transport of smal…	34	0	200.46	14443000000	240						0.0466037	1	-0.0642424	-0.110484	0.0799376	0.998557	0.0568118	0.163273	0.335812	0.773715	0.332161	0.646138	0.237529	0.858324	0.211107	0.470123	Abcc3	30.0689	29.7042	29.828	28.6029	30.0755	30.1364	28.6005	29.6487	29.2346	29.5015	29.0326	29.5909	29.5235	28.8588
A0A0R4J018;O55060;D6RIK3;D3Z0R1;D3Z217;D3YWK6;D3Z380	A0A0R4J018;O55060;D6RIK3;D3Z0R1;D3Z217;D3YWK6;D3Z380	Thiopurine S-methyltransferase	Tpmt		methyltransferase activity;S-adenosylmethionine-dependent methyltransferase activity;thiopurine S-methyltransferase activity;transferase activity	methylation	cytoplasm	Biological oxidations;Metabolism;Methylation;Phase II - Conjugation of compounds	7	0	19.312	1888000000	40						0.275999	1	-0.251566	-0.535665	0.00963447	1	-0.0175902	-0.0256398	0.095206	0.932746	0.168891	0.232063	0.0796166	1	-0.0650849	-0.165518	Tpmt	26.7428	25.9574	26.2245	26.4884	27.0429	27.0704	25.6635	26.6425	26.4917	26.5345	26.8943	25.7528	26.738	27.1736
A0A0R4J023;Q9JLZ3;F6RT60;F6R307;A0A0R4J1L8;E9Q6L3;E9QMT1	A0A0R4J023;Q9JLZ3;F6RT60;F6R307	Methylglutaconyl-CoA hydratase, mitochondrial	Auh	+	catalytic activity;enoyl-CoA hydratase activity;itaconyl-CoA hydratase activity;lyase activity;methylglutaconyl-CoA hydratase activity;mRNA 3'-UTR binding;RNA binding	branched-chain amino acid catabolic process;fatty acid beta-oxidation;leucine catabolic process;metabolic process;nuclear-transcribed mRNA catabolic process, deadenylation-dependent decay	mitochondrion	Branched-chain amino acid catabolism;Metabolism;Metabolism of amino acids and derivatives	17	0	191.75	22958000000	199						0.619031	1	-0.297663	-0.931424	0.0904317	0.987384	0.0643222	0.182595	1.71356	0.279534	-0.448996	-1.93713	1.39938	0.199344	-0.810981	-1.9907	Auh	29.6511	30.2865	29.4019	29.5309	30.0888	30.2055	29.7426	30.0242	30.0366	30.2129	30.8915	30.9734	30.5944	30.5011
A0A0R4J032;P06683	A0A0R4J032;P06683	Complement component C9	C9			cell killing;complement activation, alternative pathway;complement activation, classical pathway;cytolysis;immune response;immune system process;innate immune response;protein homooligomerization	cytosol;extracellular region;extracellular space;integral component of membrane;membrane;membrane attack complex;other organism cell membrane;other organism membrane;plasma membrane	Complement cascade;Immune System;Innate Immune System;Regulation of Complement cascade;Terminal pathway of complement	3	0.0043531	2.1804	800480000	8						0.115483	1	0.425718	0.334247	-4.34294e-08	1	0	0	0	0.994205	NaN	0	0	1	NaN	0	C9	24.594	NaN	NaN	26.7724	25.6947	24.8203	NaN	NaN	NaN	NaN	NaN	NaN	NaN	NaN
D3YTY9;A0A0R4J038;O08677;D3Z2B2	D3YTY9;A0A0R4J038;O08677	Kininogen-1;Kininogen-1 heavy chain;Bradykinin;Kininogen-1 light chain	Kng1		cysteine-type endopeptidase inhibitor activity;peptidase inhibitor activity;signaling receptor binding	blood coagulation;hemostasis;inflammatory response;negative regulation of blood coagulation;negative regulation of endopeptidase activity;negative regulation of peptidase activity;positive regulation of cytosolic calcium ion concentration;regulation of blood vessel size;vasodilation	blood microparticle;cell;extracellular matrix;extracellular region;extracellular space	Class A/1 (Rhodopsin-like receptors);Formation of Fibrin Clot (Clotting Cascade);G alpha (i) signalling events;G alpha (q) signalling events;GPCR downstream signalling;GPCR ligand binding;Hemostasis;Intrinsic Pathway of Fibrin Clot Formation;Metabolism of proteins;Peptide ligand-binding receptors;Platelet activation, signaling and aggregation;Platelet degranulation;Post-translational protein modi…	21	0	161.47	10514000000	152						0.380539	1	0.24015	0.644888	0.875221	0.470117	0.496376	1.43979	0.725428	0.546427	0.479011	1.15952	0.539402	0.698481	0.222785	0.76849	Kng1	29.5976	29.761	29.0727	29.3093	29.4254	29.292	29.5286	28.534	29.4437	29.0301	29.0074	29.3682	29.1115	28.3629
A0A0R4J039;Q9ESB3	A0A0R4J039;Q9ESB3	Histidine-rich glycoprotein	Hrg		cysteine-type endopeptidase inhibitor activity;heme binding;heparan sulfate proteoglycan binding;heparin binding;immunoglobulin binding;metal ion binding;protein binding;serine-type endopeptidase inhibitor activity;signaling receptor binding;zinc ion binding	angiogenesis;antimicrobial humoral immune response mediated by antimicrobial peptide;blood coagulation;chemotaxis;cytolysis in other organism;defense response to fungus;fibrinolysis;heme export;heme transport;hemostasis;negative regulation of angiogenesis;negative regulation of blood vessel endothelial cell migration;negative regulation of cell adhesion;negative regulation of cell adhesion mediat…	blood microparticle;cell surface;endolysosome;extracellular region;phagolysosome membrane;vesicle	Dissolution of Fibrin Clot;Hemostasis;Platelet activation, signaling and aggregation;Platelet degranulation;Response to elevated platelet cytosolic Ca2+	11	0	23.183	1613000000	40						0.653102	1	0.325304	0.966426	0.0191451	1	0.0258735	0.0501085	1.04099	0.396138	0.582183	1.63804	0.71638	0.437064	0.881613	1.74548	Hrg	26.899	27.31	26.3939	26.9987	26.495	26.9785	26.5041	26.3228	26.3765	25.6611	NaN	NaN	26.3299	26.0505
A0A0R4J040;Q8R079;D6RG73	A0A0R4J040;Q8R079	Bifunctional apoptosis regulator	Bfar		caspase binding;metal ion binding;protein binding, bridging;ubiquitin protein ligase activity	apoptotic process;negative regulation of apoptotic process;negative regulation of IRE1-mediated unfolded protein response;proteasome-mediated ubiquitin-dependent protein catabolic process;protein autoubiquitination;protein K48-linked ubiquitination;protein K63-linked ubiquitination;protein polyubiquitination;ubiquitin-dependent protein catabolic process	endoplasmic reticulum;endoplasmic reticulum membrane;integral component of membrane;membrane		3	0	9.3298	112250000	3						-4.34294e-08	1	0	0	0	1	NaN	0	0	0.993871	NaN	0	-4.34294e-08	1	0	0	Bfar	NaN	NaN	NaN	NaN	NaN	NaN	NaN	NaN	NaN	NaN	NaN	NaN	NaN	NaN
A0A0R4J045;Q3UFY0	A0A0R4J045;Q3UFY0	Ribosomal RNA processing protein 36 homolog	Rrp36			cleavage involved in rRNA processing;maturation of SSU-rRNA from tricistronic rRNA transcript (SSU-rRNA, 5.8S rRNA, LSU-rRNA);ribosomal small subunit biogenesis;ribosome biogenesis;rRNA processing	90S preribosome;nucleolus;nucleus	Major pathway of rRNA processing in the nucleolus and cytosol;Metabolism of RNA;rRNA processing;rRNA processing in the nucleus and cytosol	1	0.00052687	3.6592	67541000	1						-4.34294e-08	1	0	0	0	1	NaN	0	0	0.993537	NaN	0	-4.34294e-08	1	0	0	Rrp36	NaN	NaN	NaN	NaN	NaN	NaN	NaN	NaN	NaN	NaN	NaN	NaN	NaN	22.2189
A0A0R4J046;P53569	A0A0R4J046;P53569	CCAAT/enhancer-binding protein zeta	Cebpz		RNA polymerase II proximal promoter sequence-specific DNA binding;transcriptional activator activity, RNA polymerase II proximal promoter sequence-specific DNA binding	positive regulation of transcription by RNA polymerase II;regulation of transcription, DNA-templated;transcription by RNA polymerase II;transcription, DNA-templated	nucleus		19	0	33.598	1063500000	35						0.566226	1	0.260688	0.869549	0.392832	0.784983	0.207566	0.652519	1.46974	0.254753	0.681693	2.28116	1.43905	0.198378	0.734815	2.30367	Cebpz	26.4231	26.4018	26.5773	NaN	25.9751	25.9565	26.1235	26.7717	25.5604	26.0102	25.2181	26.1415	25.4216	25.5792
A0A0R4J047;Q9CYI4;D3Z765;D3YZ82;D6REI1;D6RGP6	A0A0R4J047;Q9CYI4;D3Z765	Putative RNA-binding protein Luc7-like 1	Luc7l		identical protein binding;mRNA binding;protein binding;RS domain binding	mRNA splice site selection;negative regulation of striated muscle tissue development	nucleus;U1 snRNP;U2-type prespliceosome		10	0	22.995	847400000	30						1.4444	1	0.489425	1.85575	0.439708	0.693154	0.459494	0.849141	0.269814	0.822233	0.245503	0.589066	0.316981	0.792741	0.275434	0.614892	Luc7l	25.9887	25.7791	26.1305	25.9967	25.4038	25.3986	25.9072	25.2278	25.3569	24.9051	26.2727	26.2585	NaN	24.9581
A0A0R4J050;Q99JW2;A0A1L1SS90;A0A1L1SRC1;A0A1L1SSU4;A0A087WPX1;A0A1L1SRW7;A0A1L1SRL5;A0A087WPV3;A0A087WRE0	A0A0R4J050;Q99JW2;A0A1L1SS90;A0A1L1SRC1;A0A1L1SSU4;A0A087WPX1;A0A1L1SRW7	Aminoacylase-1	Acy1		aminoacylase activity;hydrolase activity;identical protein binding;metal ion binding;metallopeptidase activity	cellular amino acid metabolic process;metabolic process;proteolysis	cytoplasm;extracellular exosome	Aflatoxin activation and detoxification;Biological oxidations;Metabolism	15	0	22.385	1563100000	26						0.251673	1	-0.204075	-0.47543	0	1	0.0302531	0	0.431859	0.736188	0.282488	0.757925	0	1	0.0481596	0	Acy1	26.6362	26.2876	26.2211	27.068	26.7604	26.6827	27.441	26.145	NaN	26.505	NaN	NaN	26.4378	26.5938
A0A0R4J066;Q3THF9;G5E8J7	A0A0R4J066;Q3THF9;G5E8J7	Coenzyme Q-binding protein COQ10 homolog B, mitochondrial	Coq10b		ubiquinone binding	cellular respiration;ubiquinone biosynthetic process	membrane;mitochondrial inner membrane;mitochondrion		2	0.00026462	3.7468	140180000	7						-4.34294e-08	1	0	0	0	1	-0.615505	0	0	0.993203	NaN	0	0	1	NaN	0	Coq10b	NaN	NaN	NaN	NaN	NaN	NaN	NaN	NaN	NaN	23.992	NaN	NaN	24.6076	NaN
A0A0R4J069;Q9JLI6;F6ZFP8;F7D651;D3Z7G6;D3Z3I6;F7BB44	A0A0R4J069;Q9JLI6;F6ZFP8	Selenocysteine lyase	Scly		amino acid binding;catalytic activity;lyase activity;protein homodimerization activity;selenocysteine lyase activity;transferase activity;vitamin B6 binding	lipid metabolic process;negative regulation of cellular response to oxidative stress;response to insulin;selenium compound metabolic process;selenocysteine catabolic process	catalytic complex;cytoplasm;cytosol	Metabolism;Metabolism of amino acids and derivatives;Metabolism of ingested SeMet, Sec, MeSec into H2Se;Selenoamino acid metabolism	10	0	29.309	1877500000	37						0.454015	1	-0.459448	-0.828143	0.216247	0.882687	0.212115	0.447065	0.109175	0.927245	0.139001	0.245729	0.69588	0.500088	-0.532563	-1.15561	Scly	26.4008	26.7581	25.3134	26.3345	26.6505	27.5171	26.5819	25.895	27.261	26.4331	26.7021	26.5408	26.3027	27.1637
A0A0R4J078;Q8VCH8;A0A087WSK5	A0A0R4J078;Q8VCH8	UBX domain-containing protein 4	Ubxn4		molecular_function	response to unfolded protein;ubiquitin-dependent ERAD pathway	cytosol;endoplasmic reticulum;endoplasmic reticulum membrane;membrane;nuclear envelope;nucleus		13	0	116.34	14097000000	123						0.710027	1	-0.406496	-1.07377	0.355184	0.753472	0.435789	0.758982	0.654284	0.547642	0.777066	1.30253	0.100917	0.987231	-0.0652194	-0.193918	Ubxn4	29.1239	29.7904	29.6003	28.9872	30.3259	29.589	29.8297	29.3832	29.0726	29.7469	29.4386	29.5046	29.4413	28.0987
A0A0R4J079;Q8BMP6	A0A0R4J079;Q8BMP6	Golgi resident protein GCP60	Acbd3		fatty-acyl-CoA binding;protein kinase A regulatory subunit binding	lipid metabolic process;steroid biosynthetic process	Golgi apparatus;Golgi membrane;membrane;mitochondrion	Clathrin derived vesicle budding;Golgi Associated Vesicle Biogenesis;Membrane Trafficking;trans-Golgi Network Vesicle Budding;Vesicle-mediated transport	11	0	34.414	3078100000	66						1.13127	1	-0.440285	-1.46142	0.132396	0.953317	0.0993923	0.263448	1.56982	0.272265	0.54188	1.9854	0.00246516	1	0.00220346	0.0055674	Acbd3	26.8413	26.8754	27.4027	27.4109	27.8259	27.7454	27.3733	27.3469	27.6002	26.4236	27.2556	27.2422	26.8011	27.0835
A2AQ17;A0A0R4J081;Q9CWX2	A2AQ17;A0A0R4J081;Q9CWX2	Complex I intermediate-associated protein 30, mitochondrial	Ndufaf1	+	molecular_function	biological_process	cytosol;mitochondrion	Complex I biogenesis;Metabolism;Respiratory electron transport;Respiratory electron transport, ATP synthesis by chemiosmotic coupling, and heat production by uncoupling proteins.;The citric acid (TCA) cycle and respiratory electron transport	15	0	99.437	6647000000	88						0.497342	1	-0.189596	-0.722812	1.6152	0.418183	0.269069	1.50974	1.05536	0.737517	-0.111629	-0.730725	1.55359	0.220427	-0.570295	-2.09459	Ndufaf1	27.8048	28.3626	27.9113	28.428	28.3236	28.3629	28.3786	28.2	28.7842	28.4951	28.8029	28.7056	28.4095	28.4936
A0A0R4J088;P20352;A0A0G2JGS5	A0A0R4J088;P20352	Tissue factor	F3		cytokine receptor activity;phospholipid binding;protease binding;serine-type endopeptidase activity	activation of cysteine-type endopeptidase activity involved in apoptotic process;activation of plasma proteins involved in acute inflammatory response;blood coagulation;cytokine-mediated signaling pathway;hemostasis;positive regulation of angiogenesis;positive regulation of endothelial cell proliferation;positive regulation of platelet-derived growth factor receptor signaling pathway;positive reg…	cell surface;extracellular matrix;extracellular space;integral component of membrane;membrane;plasma membrane;serine-type peptidase complex	Extrinsic Pathway of Fibrin Clot Formation;Formation of Fibrin Clot (Clotting Cascade);Hemostasis	7	0	42.718	876810000	20						0.178997	1	-0.22536	-0.393881	0	1	0.657906	0	0	0.99287	-0.0849113	0	0.910708	0.354669	-0.968177	-2.4932	F3	25.9037	25.7459	25.4965	NaN	27.0191	25.9514	26.0087	24.7837	26.4207	26.9464	NaN	NaN	26.0256	NaN
A0A0R4J090;P11609;E9QLX1;P11610;E9Q395	A0A0R4J090;P11609;E9QLX1;P11610	Antigen-presenting glycoprotein CD1d1;Antigen-presenting glycoprotein CD1d2	Cd1d1;Cd1d2		beta-2-microglobulin binding;cell adhesion molecule binding;endogenous lipid antigen binding;exogenous lipid antigen binding;histone binding;lipid antigen binding;lipopeptide binding;protein binding;T cell receptor binding	antigen processing and presentation;antigen processing and presentation, endogenous lipid antigen via MHC class Ib;antigen processing and presentation, exogenous lipid antigen via MHC class Ib;immune system process;innate immune response;NK T cell differentiation;positive regulation of interferon-gamma biosynthetic process;positive regulation of interleukin-2 biosynthetic process;positive regulat…	cell surface;cytoplasm;early endosome;endoplasmic reticulum;endosome;endosome membrane;external side of plasma membrane;integral component of membrane;late endosome;lysosomal membrane;lysosome;membrane;plasma membrane		10	0	27.135	9363400000	108						0.156536	1	0.0602236	0.243851	0	1	0.286269	0	0.298193	0.816026	-0.240678	-0.583694	0	1	-0.466723	0	Cd1d1;Cd1d2	28.9688	29.0739	28.8756	29.2829	29.2109	29.1564	28.8859	28.707	NaN	29.517	NaN	NaN	29.4936	28.6532
A0A0R4J092;Q8K2I4;D6RGR1	A0A0R4J092;Q8K2I4	Beta-mannosidase	Manba		beta-mannosidase activity;hydrolase activity;hydrolase activity, acting on glycosyl bonds;hydrolase activity, hydrolyzing O-glycosyl compounds;mannose binding	carbohydrate metabolic process;glycoprotein catabolic process;metabolic process	extracellular space;intracellular membrane-bounded organelle;lysosome	Immune System;Innate Immune System;Lysosomal oligosaccharide catabolism;Metabolism;Metabolism of carbohydrates;Neutrophil degranulation	22	0	56.94	2918800000	83						0.306373	1	0.230872	0.561923	0.318731	0.796471	0.293801	0.620751	0.0504825	0.969162	0.0521995	0.116848	0.0105704	1	-0.0107288	-0.0243704	Manba	27.8171	27.8012	27.1442	26.6886	27.4564	27.2603	27.0365	26.7744	27.5909	27.6119	26.7713	27.5201	27.705	26.8199
A0A0R4J093;Q9DBP5;F6TY56;D6RIL5	A0A0R4J093;Q9DBP5	UMP-CMP kinase	Cmpk1		ATP binding;cytidylate kinase activity;kinase activity;nucleobase-containing compound kinase activity;nucleoside diphosphate kinase activity;nucleoside phosphate kinase activity;nucleotide binding;transferase activity;uridylate kinase activity	'de novo' pyrimidine nucleobase biosynthetic process;nucleobase-containing compound metabolic process;nucleoside diphosphate phosphorylation;nucleoside monophosphate phosphorylation;nucleoside triphosphate biosynthetic process;phosphorylation;pyrimidine nucleotide biosynthetic process	cytoplasm;nucleolus;nucleus	Interconversion of nucleotide di- and triphosphates;Metabolism;Metabolism of nucleotides	13	0	122.67	11463000000	162						0.54579	1	-0.262405	-0.826288	0.516772	0.635777	0.57929	0.960706	0.187623	0.870529	0.195078	0.409215	0.76965	0.436656	-0.646616	-1.29839	Cmpk1	28.9752	29.3617	28.5489	29.3276	29.1375	29.5761	29.4055	29.1439	29.5821	28.8378	30.531	29.8489	28.9408	29.8165
A0A0R4J094;Q3TC72	A0A0R4J094;Q3TC72	Fumarylacetoacetate hydrolase domain-containing protein 2A	Fahd2		catalytic activity;hydrolase activity;metal ion binding	metabolic process	mitochondrion		16	0	256.78	17267000000	233						0.421381	1	0.194443	0.638129	0.772689	0.515306	0.503281	1.32298	1.37211	0.319415	-0.495742	-1.97062	1.2534	0.241518	-0.80458	-1.95118	Fahd2	29.8796	29.399	29.2153	29.5381	28.9097	29.4695	29.5928	29.2822	30.4812	29.4893	30.7228	30.557	29.7546	29.8272
A0A0R4J098;O88291;D3YXQ7;D6RG92	A0A0R4J098;O88291;D3YXQ7	DBIRD complex subunit ZNF326	Znf326;Zfp326		DNA binding;metal ion binding;RNA polymerase II core binding;zinc ion binding	mRNA processing;positive regulation of transcription, DNA-templated;regulation of DNA-templated transcription, elongation;regulation of RNA splicing;regulation of transcription, DNA-templated;RNA splicing;transcription, DNA-templated	DBIRD complex;intracellular membrane-bounded organelle;nuclear matrix;nucleoplasm;nucleus;spliceosomal complex		18	0	164.89	4164600000	87						0.700183	1	-1.71457	-1.45254	0.62419	0.526738	0.950139	1.19937	0.747445	0.469475	1.08404	1.52443	0.631829	0.451953	-1.58067	-1.28694	Znf326;Zfp326	24.3731	25.3477	28.1212	28.6377	NaN	NaN	28.6254	28.0436	28.9311	26.9574	28.2665	28.6474	26.2202	28.031
A0A0R4J0B2;Q8VCI0;A0A0N4SV60	A0A0R4J0B2;Q8VCI0	Phospholipase B-like 1;Phospholipase B-like 1 chain A;Phospholipase B-like 1 chain B;Phospholipase B-like 1 chain C	Plbd1		hydrolase activity;molecular_function	biological_process;lipid catabolic process;lipid metabolic process	extracellular space;lysosome	Acyl chain remodelling of PC;Acyl chain remodelling of PE;Acyl chain remodelling of PI;Glycerophospholipid biosynthesis;Hydrolysis of LPC;Metabolism;Metabolism of lipids;Phospholipid metabolism	15	0	74.104	2882400000	74						0.45346	1	0.372459	0.819932	0.333287	0.789992	0.281261	0.636453	0.115372	0.928978	0.105391	0.248924	0.206985	0.88111	0.196589	0.417165	Plbd1	28.0828	28.0081	26.7329	27.1947	27.2885	27.4311	26.8374	26.9717	27.4745	26.8579	27.222	27.6777	26.5239	27.5379
A0A0R4J0B4;Q99KK2;A0A0N4SW65;A0A0N4SWC3	A0A0R4J0B4;Q99KK2	N-acylneuraminate cytidylyltransferase	Cmas		N-acylneuraminate cytidylyltransferase activity;nucleotidyltransferase activity;transferase activity	CMP-N-acetylneuraminate biosynthetic process;N-acetylneuraminate metabolic process	nucleus		16	0	73.043	7486000000	121						0.287046	1	0.164861	0.488052	0.80791	0.449307	0.713669	1.4515	1.26164	0.387019	0.427721	1.58399	0.103059	0.96865	-0.121086	-0.230422	Cmas	29.1989	28.8564	28.3023	28.5756	28.7088	28.8514	28.2043	28.5091	29.4873	27.7627	28.9567	29.2108	28.2243	28.2489
A0A0R4J0B5;Q91W34;D6RDS0	A0A0R4J0B5;Q91W34	RUS1 family protein C16orf58 homolog			molecular_function	biological_process	integral component of membrane;membrane		6	0	19.081	626790000	19						0	0.976696	-0.0525729	0	0	1	0.589355	0	0.413067	0.721537	-0.380964	-0.850366	0	1	-1.02289	0		NaN	NaN	25.0587	NaN	25.0733	25.0871	NaN	25.1736	NaN	26.0816	NaN	NaN	26.0866	24.8862
S4R2E1;A0A0R4J0B6;Q7TMS5;D3Z150;A0A0N4SWA2;D3YZX5;D3YVG8;S4R2M4	S4R2E1;A0A0R4J0B6;Q7TMS5;D3Z150;A0A0N4SWA2;D3YZX5	ATP-binding cassette sub-family G member 2	Abcg2		ATP binding;ATPase activity;ATPase activity, coupled to transmembrane movement of substances;cholesterol transporter activity;drug transmembrane transporter activity;identical protein binding;nucleotide binding;protein dimerization activity;protein homodimerization activity;xenobiotic transmembrane transporting ATPase activity	aging;cellular response to dexamethasone stimulus;cellular response to estradiol stimulus;cholesterol efflux;drug export;drug transmembrane transport;drug transport;embryonic process involved in female pregnancy;glucuronoside metabolic process;negative regulation of intestinal absorption;response to 2,3,7,8-tetrachlorodibenzodioxine;response to folic acid;response to insulin;response to iron ion;…	apical plasma membrane;integral component of membrane;membrane;mitochondrial membrane;mitochondrion;nucleus;plasma membrane;receptor complex	Iron uptake and transport;Transport of small molecules	16	0	78.046	3318600000	86						0.0612215	1	-0.102403	-0.148654	0.125155	0.956745	0.105964	0.25798	0.295202	0.8061	0.290507	0.573802	0.0535476	1	0.0821395	0.130899	Abcg2	27.6647	27.5684	28.0302	25.8292	27.8119	27.8388	26.4498	27.4017	26.847	27.0218	27.7321	27.1631	26.704	27.5413
A0A0R4J0D1;Q8R3Q0	A0A0R4J0D1;Q8R3Q0	Store-operated calcium entry-associated regulatory factor	Saraf			calcium ion transport;ion transport;regulation of store-operated calcium entry	endoplasmic reticulum;endoplasmic reticulum membrane;integral component of endoplasmic reticulum membrane;integral component of membrane;membrane		4	0	5.3459	237750000	7						-4.34294e-08	1	0	0	0	1	NaN	0	0	0.992537	NaN	0	-4.34294e-08	1	0	0	Saraf	NaN	NaN	NaN	NaN	NaN	NaN	NaN	NaN	NaN	NaN	NaN	NaN	25.5596	NaN
A0A0R4J0D3;Q3TDQ1	A0A0R4J0D3;Q3TDQ1	Dolichyl-diphosphooligosaccharide--protein glycosyltransferase subunit STT3B	Stt3b		dolichyl-diphosphooligosaccharide-protein glycotransferase activity;metal ion binding;oligosaccharyl transferase activity;transferase activity;transferase activity, transferring glycosyl groups	co-translational protein modification;glycoprotein catabolic process;post-translational protein modification;protein glycosylation;protein N-linked glycosylation via asparagine;response to unfolded protein;ubiquitin-dependent ERAD pathway	endoplasmic reticulum;endoplasmic reticulum membrane;integral component of membrane;membrane;oligosaccharyltransferase complex		15	0	141.21	11647000000	91						0.00634032	0.993498	0.0111365	0.0161839	0.815267	0.445235	-0.769626	-1.38277	0.211871	0.847299	0.265849	0.447927	0.956279	0.329312	1.04661	1.59181	Stt3b	29.7824	29.0265	29.8469	28.0377	29.6242	29.6532	27.9421	29.4295	27.5939	29.2043	27.8669	27.8419	29.2759	28.3617
A0A0R4J0E1;Q71KU9	A0A0R4J0E1;Q71KU9	Fibrinogen-like protein 1	Fgl1			adipose tissue development;cholesterol metabolic process;regulation of glucose metabolic process;response to stilbenoid	extracellular region		8	0	23.286	2565300000	52						0.678454	1	0.458955	1.08086	0.171118	0.903164	0.397005	0.440158	0.259123	0.805269	-0.575737	-0.707633	0.465958	0.631621	-0.513788	-0.872065	Fgl1	26.8572	26.4407	27.022	27.667	26.4608	26.3075	26.2556	27.1272	27.5303	26.6899	27.1699	28.652	NaN	26.4289
A0A0R4J0G0;Q8BH04	A0A0R4J0G0;Q8BH04	Phosphoenolpyruvate carboxykinase [GTP], mitochondrial	Pck2	+	carboxy-lyase activity;GTP binding;lyase activity;metal ion binding;nucleotide binding;phosphoenolpyruvate carboxykinase (GTP) activity;phosphoenolpyruvate carboxykinase activity;purine nucleotide binding	cellular response to glucose stimulus;cellular response to tumor necrosis factor;gluconeogenesis;NADH oxidation;oxaloacetate metabolic process;positive regulation of insulin secretion;pyruvate metabolic process;response to dexamethasone;response to lipopolysaccharide	mitochondrion	Gluconeogenesis;Glucose metabolism;Metabolism;Metabolism of carbohydrates	10	0	19.259	704910000	14						0.356067	1	-0.317958	-0.667335	0	1	1.24572	0	0.146459	0.892325	0.270847	0.370634	0	1	-1.29283	0	Pck2	25.426	24.9892	24.7952	NaN	25.758	25.9289	25.4012	24.4642	NaN	26.363	NaN	NaN	25.6566	NaN
A0A0R4J0G4;Q6VN19	A0A0R4J0G4;Q6VN19	Ran-binding protein 10	Ranbp10		beta-tubulin binding;Ran GTPase binding;Ran guanyl-nucleotide exchange factor activity	microtubule cytoskeleton organization	cytoplasm;cytoplasmic microtubule;nucleus		5	0	14.668	339720000	7						0	0.976387	-0.283613	0	0	1	-0.417562	0	0	0.992204	-0.105238	0	0	1	0.0287113	0	Ranbp10	NaN	NaN	24.4993	24.8339	NaN	NaN	24.9502	NaN	NaN	24.6379	NaN	NaN	NaN	NaN
A0A0R4J0I1;P07759;E9Q499;P29621	A0A0R4J0I1;P07759	Serine protease inhibitor A3K	Serpina3k		peptidase inhibitor activity;protein binding;serine-type endopeptidase inhibitor activity	negative regulation of endopeptidase activity;negative regulation of peptidase activity;response to cytokine;response to peptide hormone	extracellular region;extracellular space	Hemostasis;Immune System;Innate Immune System;Neutrophil degranulation;Platelet activation, signaling and aggregation;Platelet degranulation;Response to elevated platelet cytosolic Ca2+	16	0	323.31	21036000000	313						0.0228064	1	-0.0265946	-0.0534684	0.189667	0.882899	-0.392911	-0.434144	0.231763	0.829772	0.355082	0.514037	0.461909	0.610803	0.721398	0.929636	Serpina3k	30.7355	30.5614	29.5402	30.1532	30.8782	30.685	29.7472	29.7863	29.1615	28.0762	31.0484	29.8186	28.9507	30.6885
A0A0R4J0I6;Q80XL6;D3YTQ5;A0A087WSI8;F6U473	A0A0R4J0I6;Q80XL6;D3YTQ5;A0A087WSI8	Acyl-CoA dehydrogenase family member 11	Acad11		acyl-CoA dehydrogenase activity;flavin adenine dinucleotide binding;long-chain-acyl-CoA dehydrogenase activity;medium-chain-acyl-CoA dehydrogenase activity;oxidoreductase activity;oxidoreductase activity, acting on the CH-CH group of donors;very-long-chain-acyl-CoA dehydrogenase activity	fatty acid beta-oxidation using acyl-CoA dehydrogenase;oxidation-reduction process	mitochondrial membrane;mitochondrion;nucleus;peroxisome	Fatty acid metabolism;Metabolism;Metabolism of lipids;Mitochondrial Fatty Acid Beta-Oxidation	56	0	323.31	116040000000	812						0.130635	1	0.128364	0.273342	0.00214824	1	0.00126743	0.00429689	0.0543647	0.968124	0.0457349	0.116938	0.228639	0.874182	0.172832	0.432291	Acad11	33.0131	32.5187	32.6438	31.7672	32.5005	32.56	31.5938	32.775	32.1783	32.5649	31.9629	32.5454	32.441	32.0547
A0A0R4J0I9;Q91ZX7;Q3U5J2;A0A087WQI4;A0A087WP31;Q8C1S3;Q9D7Y1;A0A087WSB2;E9Q202;A2API5;Q3TX51;Q9JI18	A0A0R4J0I9;Q91ZX7	Prolow-density lipoprotein receptor-related protein 1;Low-density lipoprotein receptor-related protein 1 85 kDa subunit;Low-density lipoprotein receptor-related protein 1 515 kDa subunit;Low-density lipoprotein receptor-related protein 1 intracellular domain	Lrp1		alpha-2 macroglobulin receptor activity;apolipoprotein binding;calcium ion binding;clathrin heavy chain binding;low-density lipoprotein particle receptor activity;low-density lipoprotein particle receptor binding;metal ion binding;molecular_function;protein binding;protein-containing complex binding	aging;amyloid-beta clearance;aorta morphogenesis;apoptotic cell clearance;astrocyte activation involved in immune response;cardiac septum development;cell proliferation;cellular response to amyloid-beta;cerebral cortex development;cholesterol metabolic process;coronary vasculature development;endocytosis;in utero embryonic development;lipoprotein metabolic process;multicellular organism developme…	basolateral plasma membrane;cellular_component;clathrin-coated pit;clathrin-coated vesicle;cytoplasm;dendrite;early endosome;endosome;integral component of membrane;integral component of plasma membrane;membrane;neuronal cell body;nucleus;perinuclear region of cytoplasm;plasma membrane;receptor complex	Binding and Uptake of Ligands by Scavenger Receptors;G alpha (i) signalling events;GPCR downstream signalling;Metabolism;Metabolism of fat-soluble vitamins;Metabolism of vitamins and cofactors;Retinoid metabolism and transport;Scavenging of heme from plasma;Signal Transduction;Signaling by GPCR;Vesicle-mediated transport;Visual phototransduction	49	0	138.4	9367500000	161						0.579283	1	-0.193306	-0.754651	0.634004	0.579904	0.464057	1.07181	1.20314	0.385212	0.460624	1.66822	0.239831	0.862341	-0.196739	-0.465268	Lrp1	28.77	29.209	28.6973	28.7294	29.1422	29.2108	28.7586	29.0675	29.0413	28.2208	29.3151	29.6155	28.3376	28.5748
Q3UVT7;A0A0R4J0J0;Q9JHU2;D3Z486	Q3UVT7;A0A0R4J0J0;Q9JHU2;D3Z486	Palmdelphin	Palmd		protein binding	regulation of cell shape	cell projection;cytoplasm;dendrite;dendritic spine;membrane		6	0	19.199	351300000	7						0	0.976077	-0.13632	0	0	1	NaN	0	0	0.991871	0.0816059	0	0	1	NaN	0	Palmd	NaN	NaN	24.3655	NaN	NaN	NaN	NaN	24.5019	NaN	NaN	NaN	NaN	24.1446	NaN
A0A0R4J0J6;Q8BKT7;Q5SVF9;Q5SVF8	A0A0R4J0J6;Q8BKT7;Q5SVF9	THO complex subunit 5 homolog	Thoc5		mRNA binding;protein binding;RNA binding	blastocyst development;cell differentiation;cell morphogenesis;monocyte differentiation;mRNA export from nucleus;mRNA processing;mRNA transport;negative regulation of DNA damage checkpoint;negative regulation of macrophage differentiation;positive regulation of DNA-templated transcription, elongation;primitive hemopoiesis;regulation of gene expression;regulation of mRNA export from nucleus;regula…	cytoplasm;nuclear chromosome;nuclear chromosome, telomeric region;nucleoplasm;nucleus;THO complex;THO complex part of transcription export complex;transcription export complex	Cleavage of Growing Transcript in the Termination Region;Gene expression (Transcription);Metabolism of RNA;mRNA 3'-end processing;Processing of Capped Intron-Containing Pre-mRNA;RNA Polymerase II Transcription;RNA Polymerase II Transcription Termination;Transport of Mature mRNA derived from an Intron-Containing Transcript;Transport of Mature Transcript to Cytoplasm	6	0	10.785	630130000	11						0.843492	1	0.520294	2.08958	0	1	-0.223661	0	0	0.991539	-0.244792	0	0	1	0.499163	0	Thoc5	25.5233	NaN	25.8075	NaN	25.0582	NaN	25.2072	25.1699	NaN	25.1662	NaN	NaN	NaN	NaN
A0A0R4J0J8;Q2KN98;A0A1W2P785	A0A0R4J0J8;Q2KN98	Cytospin-A	Specc1l		molecular_function	actin cytoskeleton organization;cell adhesion;cell cycle;cell division;cell migration;face morphogenesis;negative regulation of actin filament depolymerization;negative regulation of microtubule depolymerization	actin cytoskeleton;cell junction;cytoplasm;cytoskeleton;cytosol;filamentous actin;gap junction;microtubule cytoskeleton;microtubule organizing center;spindle		4	0.0017566	2.7493	42517000	3						0	0.975768	NaN	0	0	1	NaN	0	0	0.991206	NaN	0	0	1	NaN	0	Specc1l	NaN	NaN	NaN	NaN	NaN	NaN	23.2947	NaN	23.7649	NaN	NaN	23.442	NaN	NaN
A0A0R4J0K1;Q9ERR7;A0A0G2JEF3;A0A1C7ZMY4	A0A0R4J0K1;Q9ERR7	15 kDa selenoprotein	2015-09-01		protein binding	'de novo' posttranslational protein folding	endoplasmic reticulum;endoplasmic reticulum lumen		4	0	43.161	3475000000	48						0.271326	1	0.257914	0.526054	0.2389	0.84701	0.319621	0.517365	0.362412	0.740936	-0.477988	-0.737858	0.765959	0.462575	-0.539695	-1.20768	2015-09-01	28.0287	27.4261	27.1255	28.0624	27.5878	28.1295	27.2723	26.6216	28.3332	27.4436	28.614	28.4108	28.6338	27.9257
Q8BRB0;A0A0R4J0L5;Q8R3I3;A0A0A6YWW6	Q8BRB0;A0A0R4J0L5;Q8R3I3	Conserved oligomeric Golgi complex subunit 6	Cog6		molecular_function	glycosylation;intra-Golgi vesicle-mediated transport;protein transport	Golgi apparatus;Golgi membrane;Golgi transport complex;membrane	Asparagine N-linked glycosylation;COPI-mediated anterograde transport;ER to Golgi Anterograde Transport;Intra-Golgi and retrograde Golgi-to-ER traffic;Intra-Golgi traffic;Membrane Trafficking;Metabolism of proteins;Post-translational protein modification;Retrograde transport at the Trans-Golgi-Network;Transport to the Golgi and subsequent modification;Vesicle-mediated transport	3	0.0045916	2.1716	187660000	5						0	0.975459	0.240025	0	0	1	NaN	0	0	0.990874	NaN	0	0	1	-0.270506	0	Cog6	24.7824	NaN	NaN	NaN	24.2885	24.7962	NaN	NaN	NaN	NaN	NaN	25.0529	NaN	NaN
A0A0R4J0L6;Q8BJZ4;A0A0N4SV23	A0A0R4J0L6;Q8BJZ4	28S ribosomal protein S35, mitochondrial	Mrps35		structural constituent of ribosome	biological_process	mitochondrial small ribosomal subunit;mitochondrion;ribosome		16	0	148.14	10385000000	166						1.04516	1	0.237026	1.09293	0.520313	0.708868	0.258923	0.830627	1.43612	0.428892	0.29861	1.49343	0.551624	0.657222	0.276713	0.864148	Mrps35	29.3862	29.6165	29.3079	29.285	29.1038	29.3445	28.9404	29.2587	28.8103	28.8903	29.7214	29.0667	28.9212	28.7737
A0A0R4J0M4;Q91V80	A0A0R4J0M4;Q91V80	Apolipoprotein F	Apof		molecular_function	cholesterol efflux;cholesterol metabolic process;lipid metabolic process;lipid transport;steroid metabolic process;triglyceride metabolic process	extracellular region;extracellular space;high-density lipoprotein particle;low-density lipoprotein particle		6	0	46.846	1035400000	29						0.0354648	1	-0.0345039	-0.0794319	0.12297	0.954052	-0.122206	-0.265936	0.213099	0.864468	-0.173467	-0.433752	0.0795094	0.99585	-0.0857649	-0.17548	Apof	26.2088	26.3736	25.1355	25.9818	25.9457	25.8044	26.4882	25.5994	25.9771	25.2502	26.3357	26.4797	NaN	26.3649
A0A0R4J0N7;O88962	A0A0R4J0N7;O88962	7-alpha-hydroxycholest-4-en-3-one 12-alpha-hydroxylase	Cyp8b1		heme binding;iron ion binding;metal ion binding;monooxygenase activity;oxidoreductase activity;oxidoreductase activity, acting on paired donors, with incorporation or reduction of molecular oxygen;sterol 12-alpha-hydroxylase activity	oxidation-reduction process	endoplasmic reticulum;endoplasmic reticulum membrane;integral component of membrane;intracellular membrane-bounded organelle;membrane;organelle membrane	Arachidonic acid metabolism;Bile acid and bile salt metabolism;Biological oxidations;Cytochrome P450 - arranged by substrate type;Eicosanoids;Endogenous sterols;Fatty acid metabolism;Metabolism;Metabolism of lipids;Metabolism of steroids;Metabolism of vitamins and cofactors;Metabolism of water-soluble vitamins and cofactors;Nicotinamide salvaging;Nicotinate metabolism;Phase I - Functionalization …	18	0	36.02	5603800000	90						0.0203693	0.998759	-0.0336504	-0.0509388	0.11094	0.964532	0.114451	0.248268	0.816284	0.458215	-0.819576	-1.40365	0.953781	0.33402	-0.967677	-1.73188	Cyp8b1	28.0229	27.0421	27.9437	26.1567	27.1331	27.1446	26.698	28.3243	28.4979	28.2093	28.4267	27.9022	28.7639	28.0574
A0A0R4J0N9;A0A0R4J147;A0A0R4J1L9;Q5HZI1;D3Z7B3	A0A0R4J0N9;A0A0R4J147;A0A0R4J1L9;Q5HZI1	Microtubule-associated tumor suppressor 1 homolog	Mtus1		molecular_function	cell cycle;regulation of macrophage chemotaxis	cytoplasm;Golgi apparatus;membrane;microtubule cytoskeleton;mitochondrion;nucleolus;nucleus;plasma membrane		8	0	9.5746	1093200000	19						0.0743807	1	0.0869217	0.167593	0.120284	0.970376	-0.0682971	-0.225965	0.126882	0.920503	-0.118164	-0.269429	0.039922	1	0.0370547	0.0885102	Mtus1	26.6702	25.677	26.0433	25.4356	25.8947	25.4731	25.3447	26.766	26.229	NaN	25.892	25.6375	NaN	26.0953
A0A0R4J0P6;Q8VDG3	A0A0R4J0P6;Q8VDG3	Poly(A)-specific ribonuclease PARN	Parn		cation binding;exonuclease activity;hydrolase activity;metal ion binding;nuclease activity;nucleic acid binding;poly(A)-specific ribonuclease activity;protein binding;protein kinase binding;RNA binding	mRNA catabolic process;ncRNA deadenylation;nuclear-transcribed mRNA catabolic process, nonsense-mediated decay;nuclear-transcribed mRNA poly(A) tail shortening;positive regulation of telomerase activity;positive regulation of telomere maintenance via telomerase;regulation of telomerase RNA localization to Cajal body;RNA phosphodiester bond hydrolysis, exonucleolytic;telomerase RNA stabilization	cytoplasm;nucleolus;nucleus	KSRP (KHSRP) binds and destabilizes mRNA;Metabolism of RNA;Regulation of mRNA stability by proteins that bind AU-rich elements	6	0	6.5824	378290000	14						0	0.97515	-0.0170905	0	0.479169	0.71013	0.302257	0.873735	0	0.990543	0.310516	0	0.010959	1	-0.00883102	-0.0246705	Parn	25.0931	24.8759	24.7536	NaN	NaN	NaN	24.9246	NaN	25.3922	NaN	24.6947	24.6622	NaN	24.5525
A0A0R4J0P7;Q78KK3	A0A0R4J0P7;Q78KK3	Solute carrier family 22 member 18	Slc22a18		drug transmembrane transporter activity;organic anion transmembrane transporter activity;symporter activity;transporter activity;ubiquitin protein ligase binding	anion transport;drug transmembrane transport;drug transport;ion transport;organic anion transport;transmembrane transport	apical plasma membrane;cytoplasm;integral component of membrane;integral component of plasma membrane;membrane;nuclear envelope;plasma membrane	Organic cation transport;Organic cation/anion/zwitterion transport;SLC-mediated transmembrane transport;Transport of bile salts and organic acids, metal ions and amine compounds;Transport of small molecules	5	0	78.979	2680000000	28						0.66055	1	-0.52571	-1.11055	0	1	0.211514	0	1.25873	0.287201	0.768084	2.14592	0	1	0.0308604	0	Slc22a18	27.629	27.1868	27.7007	26.4027	28.0888	27.3277	NaN	27.85	NaN	27.1989	NaN	NaN	27.2141	26.7763
A0A0R4J0Q6;Q80VI1	A0A0R4J0Q6;Q80VI1	E3 ubiquitin-protein ligase TRIM56	Trim56		metal ion binding;protein binding;transferase activity;ubiquitin protein ligase activity;ubiquitin-protein transferase activity;zinc ion binding	defense response to virus;immune system process;innate immune response;interferon-beta production;negative regulation of viral entry into host cell;negative regulation of viral release from host cell;protein K63-linked ubiquitination;response to type I interferon	cytoplasm;intracellular	Cytosolic sensors of pathogen-associated DNA;Immune System;Innate Immune System;Regulation of innate immune responses to cytosolic DNA	1	0.0096653	1.8453	13315000	1						-4.34294e-08	1	0	0	0	1	NaN	0	-4.34294e-08	1	0	0	0	1	NaN	0	Trim56	NaN	NaN	NaN	NaN	NaN	NaN	NaN	NaN	NaN	NaN	NaN	20.6319	NaN	NaN
Q3TR20;A0A0R4J0Q9;Q3UM29	Q3TR20;A0A0R4J0Q9;Q3UM29	Conserved oligomeric Golgi complex subunit 7	Cog7		molecular_function	Golgi organization;intracellular protein transport;protein glycosylation;protein localization to Golgi apparatus;protein localization to organelle;protein stabilization;protein transport;retrograde vesicle-mediated transport, Golgi to ER	Golgi apparatus;Golgi membrane;Golgi transport complex;membrane;nucleolus	Asparagine N-linked glycosylation;COPI-mediated anterograde transport;ER to Golgi Anterograde Transport;Intra-Golgi and retrograde Golgi-to-ER traffic;Intra-Golgi traffic;Membrane Trafficking;Metabolism of proteins;Post-translational protein modification;Retrograde transport at the Trans-Golgi-Network;Transport to the Golgi and subsequent modification;Vesicle-mediated transport	3	0.0026771	2.2502	294420000	5						0	0.974842	NaN	0	-4.34294e-08	1	0	0	0	0.990211	NaN	0	-4.34294e-08	1	0	0	Cog7	NaN	NaN	NaN	NaN	24.1561	NaN	NaN	NaN	NaN	NaN	NaN	NaN	NaN	NaN
A0A0R4J0R1;O70404;A0A0U1RPE8	A0A0R4J0R1;O70404;A0A0U1RPE8	Vesicle-associated membrane protein 8	Vamp8		chloride channel inhibitor activity;protein binding;SNAP receptor activity;SNARE binding	autophagosome maturation;autophagosome membrane docking;autophagy;cellular response to interferon-gamma;mucus secretion;negative regulation of secretion by cell;positive regulation of histamine secretion by mast cell;positive regulation of pancreatic amylase secretion;protein transport;regulation of endocytosis;regulation of protein localization to plasma membrane;SNARE complex assembly;vesicle f…	azurophil granule membrane;basolateral plasma membrane;cell surface;cytoplasm;cytosol;early endosome;early endosome membrane;endosome;integral component of membrane;late endosome membrane;lysosomal membrane;lysosome;membrane;mitochondrion;mucin granule;perinuclear region of cytoplasm;phagocytic vesicle;plasma membrane;recycling endosome;secretory granule;secretory granule membrane;SNARE complex;s…	Adaptive Immune System;Antigen processing-Cross presentation;Cargo recognition for clathrin-mediated endocytosis;Class I MHC mediated antigen processing & presentation;Clathrin derived vesicle budding;Clathrin-mediated endocytosis;ER-Phagosome pathway;Golgi Associated Vesicle Biogenesis;Immune System;Innate Immune System;Lysosome Vesicle Biogenesis;Membrane Trafficking;Neutrophil degranulation;tr…	10	0	75.226	7312000000	53						0.144151	1	-0.183491	-0.314345	0.245454	0.811473	-0.978496	-0.73499	0.972673	0.393633	-0.760367	-1.60095	0.00783788	1	0.0346379	0.0253078	Vamp8	27.424	27.5538	28.945	27.6904	28.0506	27.7791	27.4938	29.0237	NaN	29.0877	26.6497	NaN	29.1014	28.5154
A0A0R4J0R3;Q3U1G5	A0A0R4J0R3;Q3U1G5	Interferon-stimulated 20 kDa exonuclease-like 2	Isg20l2		3'-5'-exoribonuclease activity;exonuclease activity;hydrolase activity;nuclease activity;nucleic acid binding	nucleic acid phosphodiester bond hydrolysis;ribosome biogenesis;RNA phosphodiester bond hydrolysis, exonucleolytic	nucleolus;nucleus		2	0.00026903	4.1298	167220000	4						0	0.974533	NaN	0	0	1	NaN	0	-4.34294e-08	1	0	0	0	1	-0.599881	0	Isg20l2	24.0797	NaN	NaN	NaN	NaN	NaN	NaN	NaN	24.8817	NaN	NaN	24.4775	NaN	NaN
A0A0R4J0S1;Q91W92	A0A0R4J0S1;Q91W92	Cdc42 effector protein 1	Cdc42ep1		cadherin binding involved in cell-cell adhesion;GTPase activator activity;GTP-Rho binding;protein binding	cell-cell adhesion;positive regulation of actin filament polymerization;positive regulation of GTPase activity;positive regulation of pseudopodium assembly;regulation of cell shape;Rho protein signal transduction	cell-cell adherens junction;cytoplasm;cytoskeleton;endomembrane system;membrane;plasma membrane		3	0	5.0532	298660000	4						0.163722	1	0.553445	0.482402	-4.34294e-08	1	0	0	0	0.98988	NaN	0	0	1	NaN	0	Cdc42ep1	NaN	NaN	26.1217	24.0619	NaN	NaN	24.3482	24.7285	NaN	NaN	NaN	NaN	NaN	NaN
A0A0R4J0S3;Q924D0;D3Z792	A0A0R4J0S3;Q924D0	Reticulon-4-interacting protein 1, mitochondrial	Rtn4ip1	+	oxidoreductase activity;zinc ion binding	nervous system development;oxidation-reduction process;regulation of dendrite development	membrane;mitochondrial outer membrane;mitochondrion		21	0	126.13	6651400000	115						0.0918812	1	0.0659246	0.187577	0.350846	0.780968	-0.28878	-0.644858	1.42332	0.193434	-1.18174	-3.37372	1.25669	0.242314	-0.827038	-1.84333	Rtn4ip1	28.4903	27.8872	27.6555	27.3118	27.7019	27.8184	27.6982	27.8625	28.021	29.1953	28.816	28.6205	29.3478	29.0095
A0A0R4J0T0;Q8K3A0;F6UL52;F6WN43	A0A0R4J0T0;Q8K3A0;F6UL52	Iron-sulfur cluster co-chaperone protein HscB, mitochondrial	Hscb	+	ATPase activator activity;chaperone binding;identical protein binding;metal ion binding	iron-sulfur cluster assembly;positive regulation of ATPase activity;protein complex oligomerization;protein maturation by iron-sulfur cluster transfer	cytoplasm;cytosol;mitochondrion;nucleus	Metabolism;Metabolism of proteins;Mitochondrial iron-sulfur cluster biogenesis;Mitochondrial protein import	5	0	27.402	657170000	17						0.282003	1	0.284154	0.553405	0.0134576	1	-0.0231404	-0.0363171	0.238243	0.822563	-0.362098	-0.545396	0.0508862	1	-0.0548029	-0.115089	Hscb	24.7776	25.6827	25.0478	25.6017	24.172	25.1438	24.8009	25.8566	25.3493	24.4615	25.7187	25.7996	NaN	25.7967
A0A0R4J0T5;P28659	A0A0R4J0T5;P28659	CUGBP Elav-like family member 1	Celf1		BRE binding;nucleic acid binding;RNA binding;translation initiation factor binding	mRNA processing;mRNA splice site selection;positive regulation of multicellular organism growth;regulation of RNA splicing;RNA splicing;spermatid development	cytoplasm;nucleoplasm;nucleus		13	0	61.51	4925900000	88						0.234256	1	0.156863	0.424737	1.16103	0.343762	0.716593	1.86914	0.325356	0.805833	0.220055	0.586571	0.565866	0.611987	-0.339675	-0.899282	Celf1	28.5642	27.7788	28.2422	28.1643	28.1569	27.4504	28.4837	28.0311	28.5577	28.4109	29.1153	28.0244	NaN	27.6395
A0A0R4J0U2;Q0VGB7;A0A0N4SV05;A0A0N4SVH3	A0A0R4J0U2;Q0VGB7;A0A0N4SV05	Serine/threonine-protein phosphatase 4 regulatory subunit 2	Ppp4r2		protein binding;protein binding, bridging;protein phosphatase regulator activity	hematopoietic progenitor cell differentiation;mRNA processing;regulation of double-strand break repair via homologous recombination;regulation of phosphoprotein phosphatase activity;RNA splicing	cytoplasm;cytoskeleton;microtubule organizing center;nucleoplasm;nucleus;protein phosphatase 4 complex	DNA Double-Strand Break Repair;DNA Repair;HDR through Homologous Recombination (HR) or Single Strand Annealing (SSA);Homology Directed Repair;Processing of DNA double-strand break ends	8	0	25.904	1057100000	30						0.30632	1	0.305077	0.599573	0.87578	0.408304	0.921234	1.65753	0.0851954	0.942276	0.0911975	0.192753	0.46651	0.628652	-0.52496	-0.896692	Ppp4r2	25.8059	26.1923	25.6949	26.4701	25.9461	25.3452	26.6656	24.986	26.7789	25.2369	27.0458	27.2013	25.6925	25.7209
A0A0R4J0U5;Q61285	A0A0R4J0U5;Q61285	ATP-binding cassette sub-family D member 2	Abcd2		ATP binding;ATPase activity;ATPase activity, coupled to transmembrane movement of substances;nucleotide binding;protein homodimerization activity	fatty acid beta-oxidation;positive regulation of fatty acid beta-oxidation;transmembrane transport;very long-chain fatty acid catabolic process;very long-chain fatty acid metabolic process	integral component of membrane;membrane;mitochondrion;peroxisomal membrane;peroxisome	ABC transporters in lipid homeostasis;ABC-family proteins mediated transport;Transport of small molecules	24	0	78.368	8515100000	95						0.159148	1	-0.427501	-0.382538	0.0562723	1	-0.265827	-0.154387	0.199842	0.835528	-0.781952	-0.508108	0.315855	0.732083	-0.943625	-0.692322	Abcd2	28.6172	27.3953	28.3199	24.6876	28.2789	28.2904	26.2517	27.9089	28.519	29.5989	25.6067	29.0698	29.7645	25.7557
A0A0R4J0U8;A2RSY6;A0A087WQ23	A0A0R4J0U8;A2RSY6	TRMT1-like protein	Trmt1l		metal ion binding;methyltransferase activity;nucleic acid binding;RNA binding;transferase activity;tRNA (guanine-N2-)-methyltransferase activity;tRNA binding	adult behavior;adult locomotory behavior;behavior;methylation;tRNA methylation;tRNA processing			5	0	7.5078	297380000	6						0	0.974225	-0.0606588	0	0	1	NaN	0	0	0.989548	NaN	0	1.4342	0.153992	1.07401	3.24013	Trmt1l	24.8474	25.6302	25.2764	NaN	NaN	25.312	NaN	NaN	24.2259	NaN	NaN	24.1288	NaN	NaN
A0A0R4J0V5;P08775	A0A0R4J0V5;P08775	DNA-directed RNA polymerase II subunit RPB1	Polr2a		core promoter binding;DNA binding;DNA-directed 5'-3' RNA polymerase activity;metal ion binding;nucleotidyltransferase activity;promoter-specific chromatin binding;protein binding;RNA polymerase II activity;transferase activity;ubiquitin protein ligase binding	cellular response to oxygen levels;DNA-templated transcription, termination;positive regulation of RNA splicing;response to organic cyclic compound;transcription by RNA polymerase II;transcription, DNA-templated	cytoplasm;DNA-directed RNA polymerase II, core complex;nuclear euchromatin;nucleolus;nucleoplasm;nucleus;Prp19 complex		27	0	66.57	2378400000	55						0.175907	1	0.537296	0.41869	0.197128	0.882151	-0.324007	-0.445896	0.463124	0.643662	-0.923049	-0.938788	0.020364	1	-0.0617452	-0.05581	Polr2a	25.9152	24.6442	28.8203	25.0033	24.4458	24.624	25.623	27.541	26.3934	25.4292	25.8165	26.9909	25.8315	26.091
A0A0R4J0X2;Q8VC19;A0A1W2P873;D6RGR8;F6RYA6;A0A1L1SUZ0;A0A1L1STE9	A0A0R4J0X2;Q8VC19	5-aminolevulinate synthase, nonspecific, mitochondrial	Alas1	+	5-aminolevulinate synthase activity;catalytic activity;identical protein binding;pyridoxal phosphate binding;transferase activity;transferase activity, transferring acyl groups	biosynthetic process;heme biosynthetic process;metabolic process;porphyrin-containing compound metabolic process;protoporphyrinogen IX biosynthetic process;tetrapyrrole biosynthetic process	cytosol;mitochondrial matrix;mitochondrion;nucleoplasm	Heme biosynthesis;Metabolism;Metabolism of porphyrins	17	0	70.626	4286300000	95						0.244891	1	0.157263	0.449439	0.0333038	1	0.0524879	0.0832305	0.420736	0.696975	0.506241	0.846492	0.866475	0.411667	0.611016	1.49101	Alas1	27.9861	28.2316	27.9785	28.1469	28.0161	27.6806	27.4514	28.5659	27.6504	27.5249	28.0852	26.6385	26.5839	27.6383
A0A0R4J0X5;A0A0A0MQA3;Q00896;P07758;D3YZL0	A0A0R4J0X5;A0A0A0MQA3;Q00896;P07758	Alpha-1-antitrypsin 1-3;Alpha-1-antitrypsin 1-1	Serpina1a;Serpina1c		identical protein binding;peptidase inhibitor activity;protease binding;protein binding;serine-type endopeptidase inhibitor activity	acute-phase response;negative regulation of endopeptidase activity;negative regulation of peptidase activity;protein N-linked glycosylation;response to cytokine;response to peptide hormone	endoplasmic reticulum;extracellular region;extracellular space;Golgi apparatus;intracellular membrane-bounded organelle	Asparagine N-linked glycosylation;Cargo concentration in the ER;COPII-mediated vesicle transport;ER to Golgi Anterograde Transport;Hemostasis;Immune System;Innate Immune System;Membrane Trafficking;Metabolism of proteins;Neutrophil degranulation;Platelet activation, signaling and aggregation;Platelet degranulation;Post-translational protein modification;Post-translational protein phosphorylation;…	19	0	198.12	14062000000	131						0.909968	1	-0.418893	-1.26321	0.353926	0.753783	-0.418386	-0.69627	0.0156105	0.998589	-0.0188179	-0.0382135	0.0165088	1	-0.0193248	-0.0396013	Serpina1a;Serpina1c	29.3527	29.5315	28.9228	29.5352	30.0715	29.5629	30.045	29.3383	29.3547	28.6337	30.3389	29.0922	29.9328	30.2802
A0A0R4J0Z1;P08003	A0A0R4J0Z1;P08003	Protein disulfide-isomerase A4	Pdia4		isomerase activity;peptide disulfide oxidoreductase activity;protein disulfide isomerase activity	cell redox homeostasis;chaperone-mediated protein folding;oxidation-reduction process;protein folding;response to endoplasmic reticulum stress	cell surface;endoplasmic reticulum;endoplasmic reticulum chaperone complex;endoplasmic reticulum lumen;extracellular space;melanosome		48	0	323.31	301040000000	1525						0.0974206	1	-0.066678	-0.190469	0.82947	0.550063	0.340453	1.14144	0.533741	0.694695	0.267097	0.822595	0.252306	0.873177	-0.140035	-0.428739	Pdia4	34.1544	34.2323	33.5306	33.9487	34.358	34.3055	33.9539	33.5154	34.1767	33.6281	34.3476	34.2739	33.5426	33.8999
A0A0R4J107;Q8R146;A0A0A6YXV0	A0A0R4J107;Q8R146	Acylamino-acid-releasing enzyme	Apeh		hydrolase activity;identical protein binding;omega peptidase activity;serine-type endopeptidase activity;serine-type peptidase activity	amyloid-beta metabolic process;proteolysis	cytoplasm;cytosol;nuclear membrane	Eukaryotic Translation Termination;Immune System;Innate Immune System;Metabolism of proteins;Neutrophil degranulation;Translation	14	0	40.684	1616000000	32						0.102919	1	0.106153	0.221881	0.137878	0.918405	-0.526643	-0.369494	0.302335	0.76564	-0.656444	-0.709764	0.00612702	1	-0.0236473	-0.0196376	Apeh	26.508	26.6648	25.5999	25.5273	26.2544	26.4392	25.7763	25.4054	NaN	27.162	NaN	25.0352	28.175	26.1254
D3YX15;A0A0R4J110;Q61153;D6RDQ6;D6RCH6;D3YVM7;A0A0R4J1U2	D3YX15;A0A0R4J110;Q61153;D6RDQ6	Iodothyronine deiodinase;Type I iodothyronine deiodinase	Dio1		oxidoreductase activity;selenium binding;thyroxine 5'-deiodinase activity	hormone biosynthetic process;oxidation-reduction process	endoplasmic reticulum;endoplasmic reticulum membrane;integral component of membrane;membrane	Amine-derived hormones;Metabolism;Metabolism of amino acids and derivatives;Regulation of thyroid hormone activity;Thyroxine biosynthesis	4	0	5.8594	406200000	8						0.0644569	1	0.152613	0.191112	0	1	-0.581181	0	0	0.989217	-0.691919	0	0.017012	1	0.0418744	0.0525758	Dio1	25.5574	NaN	24.1732	NaN	NaN	24.6181	NaN	24.8073	24.9927	24.8625	24.6183	24.8202	NaN	NaN
D3Z4Q8;G3UYZ1;A0A0R4J117;Q8R366	D3Z4Q8;G3UYZ1;A0A0R4J117;Q8R366	Immunoglobulin superfamily member 8	Igsf8		protein binding	regulation of cell motility	axon;integral component of membrane;membrane;myelin sheath;plasma membrane;synapse		2	0.0012697	2.9059	62786000	4						0	0.973917	NaN	0	-4.34294e-08	1	0	0	-4.34294e-08	1	0	0	0	1	NaN	0	Igsf8	24.6274	NaN	NaN	NaN	NaN	NaN	NaN	NaN	NaN	NaN	NaN	NaN	NaN	NaN
A0A0R4J119;Q7TMB8;F6QD74;Q5SQX6	A0A0R4J119;Q7TMB8;F6QD74;Q5SQX6	Cytoplasmic FMR1-interacting protein 1;Cytoplasmic FMR1-interacting protein 2	Cyfip1;Cyfip2		actin binding;actin filament binding;profilin binding;protein binding;protein-containing complex binding;Rac GTPase binding;RNA 7-methylguanosine cap binding	activation of cysteine-type endopeptidase activity;apoptotic process;axon extension;cell adhesion;cell differentiation;cell-cell adhesion;cellular response to insulin stimulus;cognition;dendrite extension;lamellipodium assembly;modification of synaptic structure;multicellular organism development;negative regulation of synaptic vesicle recycling;nervous system development;neuron projection develo…	axonal growth cone;cell junction;cell projection;central region of growth cone;cytoplasm;dendritic growth cone;dendritic spine;excitatory synapse;filopodium tip;lamellipodium;mRNA cap binding complex;neuron projection;neuronal cell body;nucleus;perinuclear region of cytoplasm;peripheral region of growth cone;ruffle;SCAR complex;synapse;terminal bouton	Fcgamma receptor (FCGR) dependent phagocytosis;Immune System;Innate Immune System;Neutrophil degranulation;Regulation of actin dynamics for phagocytic cup formation;RHO GTPase Effectors;RHO GTPases Activate WASPs and WAVEs;Signal Transduction;Signaling by Receptor Tyrosine Kinases;Signaling by Rho GTPases;Signaling by VEGF;VEGFA-VEGFR2 Pathway	4	0	5.3516	274930000	11						0	0.973609	-0.184927	0	0	1	NaN	0	0	0.988887	0.30851	0	0	1	NaN	0	Cyfip1;Cyfip2	NaN	NaN	24.4264	NaN	NaN	24.4644	NaN	24.7583	NaN	NaN	NaN	NaN	NaN	NaN
A0A0R4J122;Q91WU2	A0A0R4J122;Q91WU2	Solute carrier family 22 member 7	Slc22a7		inorganic anion exchanger activity;organic anion transmembrane transporter activity;sodium-independent organic anion transmembrane transporter activity;transmembrane transporter activity	inorganic anion transport;ion transport;organic anion transport;response to stilbenoid;sodium-independent organic anion transport;transmembrane transport	basolateral plasma membrane;integral component of membrane;integral component of plasma membrane;membrane;plasma membrane	Organic anion transport;Organic cation/anion/zwitterion transport;SLC-mediated transmembrane transport;Transport of bile salts and organic acids, metal ions and amine compounds;Transport of small molecules	1	0.00052507	3.5931	66004000	1						-4.34294e-08	1	0	0	0	1	NaN	0	0	0.988556	NaN	0	-4.34294e-08	1	0	0	Slc22a7	NaN	NaN	NaN	NaN	NaN	NaN	NaN	NaN	NaN	NaN	NaN	NaN	NaN	24.0654
A0A0R4J131;Q8CIF4	A0A0R4J131;Q8CIF4	Biotinidase	Btd		biotinidase activity;hydrolase activity;hydrolase activity, acting on carbon-nitrogen (but not peptide) bonds, in linear amides	biotin metabolic process;central nervous system development;nitrogen compound metabolic process	apical part of cell;extracellular region;extracellular space;nucleolus;perikaryon	Biotin transport and metabolism;Metabolism;Metabolism of vitamins and cofactors;Metabolism of water-soluble vitamins and cofactors	8	0	103.09	4636200000	97						0.423958	1	0.246228	0.694021	0.0652077	1	0.0733477	0.150882	0.324123	0.788892	0.301942	0.650341	0.83096	0.446722	0.474822	1.23285	Btd	28.4396	28.7218	27.8016	27.9564	28.1976	28.1222	28.0394	27.5754	27.9214	27.1953	27.871	28.0325	27.0734	27.7372
A0A0R4J135;G3UWK0;G3UZT2	A0A0R4J135				selenium binding				36	0	85.25	794300000	15						0.0594718	1	-0.0517988	-0.129444	0	1	-3.0055	0	0	0.988226	-4.70498	0	0	1	-1.75129	0		24.7108	NaN	23.9459	24.6771	24.5846	24.9315	24.2323	24.2372	NaN	NaN	26.1959	NaN	NaN	29.2014
A2AQZ2;A2AQZ7;A0A0R4J137;Q9DB26;D6RIQ3;D6RI61;A0A0A0MQG9;A2AQZ5	A2AQZ2;A2AQZ7;A0A0R4J137;Q9DB26;D6RIQ3;D6RI61;A0A0A0MQG9;A2AQZ5	Phytanoyl-CoA dioxygenase domain-containing protein 1	Phyhd1		dioxygenase activity;metal ion binding;molecular_function;oxidoreductase activity	biological_process;oxidation-reduction process	cellular_component		2	0	5.9465	536210000	10						1.12627	1	-0.475844	-1.95562	0	1	-0.131313	0	0.462874	0.660467	-0.616039	-0.991389	0	1	-0.96057	0	Phyhd1	24.3915	NaN	24.4368	NaN	NaN	24.6174	24.9603	25.0922	NaN	25.3747	NaN	NaN	24.9015	26.5021
A0A0R4J138;P50429	A0A0R4J138;P50429	Arylsulfatase B	Arsb		arylsulfatase activity;catalytic activity;hydrolase activity;metal ion binding;N-acetylgalactosamine-4-sulfatase activity;sulfuric ester hydrolase activity	anterior head development;autophagy;central nervous system development;colon epithelial cell migration;metabolic process;positive regulation of neuron projection development;regulation of epithelial cell migration;response to estrogen;response to methylmercury;response to nutrient;response to pH	cell surface;Golgi apparatus;lysosome;mitochondrion;rough endoplasmic reticulum	Chondroitin sulfate/dermatan sulfate metabolism;CS/DS degradation;Gamma carboxylation, hypusine formation and arylsulfatase activation;Glycosaminoglycan metabolism;Glycosphingolipid metabolism;Immune System;Innate Immune System;Metabolism;Metabolism of carbohydrates;Metabolism of lipids;Metabolism of proteins;Neutrophil degranulation;Post-translational protein modification;Sphingolipid metabolism…	10	0	39.634	3289000000	52						0.00758547	0.993242	-0.00825119	-0.0177648	0.224343	0.87125	0.262606	0.481501	0.507267	0.697822	0.291914	0.854735	0.0134944	1	0.0210571	0.0338335	Arsb	27.8231	26.8969	27.1962	28.087	27.7845	27.9023	27.5174	26.832	28.5017	26.3956	27.7827	27.239	27.1819	27.1923
Z4YLI8;A0A0R4J140;Q5SW19	Z4YLI8;A0A0R4J140;Q5SW19	Clustered mitochondria protein homolog	Cluh		mRNA binding;RNA binding	intracellular distribution of mitochondria;mitochondrion organization	cytoplasm		7	0	10.329	6474700000	6						-4.34294e-08	1	0	0	0	1	NaN	0	-4.34294e-08	1	0	0	0	1	NaN	0	Cluh	NaN	NaN	NaN	NaN	NaN	NaN	NaN	NaN	NaN	29.294	NaN	NaN	NaN	NaN
A0A0R4J170;Q3TKT4;G3UX35;H3BKN5	A0A0R4J170;Q3TKT4;G3UX35	Transcription activator BRG1	Smarca4		androgen receptor binding;ATP binding;ATPase activity;chromatin binding;DNA polymerase binding;DNA-dependent ATPase activity;helicase activity;histone binding;hydrolase activity;hydrolase activity, acting on acid anhydrides;lysine-acetylated histone binding;nucleotide binding;p53 binding;protein binding;protein N-terminus binding;RNA binding;RNA polymerase I CORE element sequence-specific DNA bin…	aorta development;aortic smooth muscle cell differentiation;ATP-dependent chromatin remodeling;blastocyst growth;blastocyst hatching;blood vessel development;cell morphogenesis;chromatin organization;chromatin remodeling;coronary vasculature development;definitive erythrocyte differentiation;DNA methylation on cytosine within a CG sequence;embryonic hindlimb morphogenesis;embryonic organ morphoge…	heterochromatin;nBAF complex;npBAF complex;nuclear chromatin;nuclear euchromatin;nucleolus;nucleus;perichromatin fibrils;SWI/SNF complex	Chromatin modifying enzymes;Chromatin organization;Cytokine Signaling in Immune system;Formation of the beta-catenin:TCF transactivating complex;Gene expression (Transcription);Generic Transcription Pathway;Immune System;Interleukin-7 signaling;RMTs methylate histone arginines;RNA Polymerase II Transcription;RUNX1 interacts with co-factors whose precise effect on RUNX1 targets is not known;Signal…	13	0	28.582	1164600000	29						0.128686	1	0.207645	0.302278	0.0317538	1	0.0610434	0.0815306	0.111225	0.922937	-0.175469	-0.270941	0.0142246	1	-0.0288668	-0.0369033	Smarca4	25.054	24.9076	27.344	25.6396	NaN	NaN	25.3489	25.7084	26.0835	24.7938	25.5529	26.6306	25.335	25.0517
A0A0R4J174;Q9QZH6;J3KMM6	A0A0R4J174;Q9QZH6;J3KMM6	Evolutionarily conserved signaling intermediate in Toll pathway, mitochondrial	Ecsit		DNA binding transcription factor activity;oxidoreductase activity, acting on NAD(P)H;protein binding;signal transducer activity	BMP signaling pathway;immune system process;innate immune response;mesoderm formation;oxidation-reduction process;regulation of oxidoreductase activity;regulation of transcription by RNA polymerase II;transmembrane receptor protein serine/threonine kinase signaling pathway	cytoplasm;cytosol;mitochondrion;nucleoplasm;nucleus;transcription factor complex	Complex I biogenesis;Immune System;Innate Immune System;Metabolism;MyD88 cascade initiated on plasma membrane;MyD88 dependent cascade initiated on endosome;MyD88:Mal cascade initiated on plasma membrane;Respiratory electron transport;Respiratory electron transport, ATP synthesis by chemiosmotic coupling, and heat production by uncoupling proteins.;The citric acid (TCA) cycle and respiratory elect…	13	0	79.962	1643300000	45						0.051725	1	0.0401287	0.10935	0.194276	0.910745	-0.134111	-0.366703	0.609687	0.608815	-0.424491	-1.00404	0.597035	0.651807	-0.250251	-0.850754	Ecsit	25.9205	26.1842	26.2286	26.4272	25.8839	25.8683	25.9632	26.8847	26.6714	26.174	26.7719	26.1442	26.1608	26.7266
A0A0R4J187;P23475;E9Q0B8;E9PZD4;E9Q4A4;E9Q163	A0A0R4J187;P23475;E9Q0B8	X-ray repair cross-complementing protein 6	Xrcc6		5'-deoxyribose-5-phosphate lyase activity;ATP binding;ATP-dependent DNA helicase activity;catalytic activity;cyclin binding;damaged DNA binding;DNA binding;double-stranded DNA binding;double-stranded telomeric DNA binding;helicase activity;hydrolase activity;lyase activity;nucleotide binding;protein binding;protein C-terminus binding;protein-containing complex binding;telomeric DNA binding;transc…	activation of innate immune response;brain development;cellular hyperosmotic salinity response;cellular response to DNA damage stimulus;cellular response to gamma radiation;cellular response to X-ray;DNA duplex unwinding;DNA recombination;DNA repair;double-strand break repair;double-strand break repair via classical nonhomologous end joining;double-strand break repair via nonhomologous end joinin…	chromosome;cytoplasm;Ku70:Ku80 complex;nonhomologous end joining complex;nuclear chromosome, telomeric region;nucleolus;nucleoplasm;nucleus;protein-containing complex;protein-DNA complex;transcription factor complex	DNA Double-Strand Break Repair;DNA Repair;Immune System;Innate Immune System;Neutrophil degranulation;Nonhomologous End-Joining (NHEJ)	6	0	12.282	335740000	13						0	0.973302	0.662292	0	0	1	NaN	0	0	0.987896	0.852488	0	0	1	NaN	0	Xrcc6	NaN	NaN	25.125	NaN	NaN	24.7159	23.9627	24.7095	NaN	NaN	NaN	NaN	NaN	NaN
A0A0R4J195;Q9CSU0;F7DAY5;F6YB25;Q8VDS4	A0A0R4J195;Q9CSU0;F7DAY5;F6YB25	Regulation of nuclear pre-mRNA domain-containing protein 1B	Rprd1b		identical protein binding;RNA polymerase II core binding	dephosphorylation of RNA polymerase II C-terminal domain;positive regulation of cell proliferation;positive regulation of transcription by RNA polymerase II;regulation of cell cycle process;regulation of transcription, DNA-templated;transcription, DNA-templated	centrosome;cytosol;DNA-directed RNA polymerase II, holoenzyme;nucleoplasm;nucleus	Gene expression (Transcription);RNA polymerase II transcribes snRNA genes;RNA Polymerase II Transcription	7	0	28.727	692310000	21						0.0767151	1	-0.166139	-0.192202	0.0500137	1	-0.0882058	-0.127549	0.188257	0.8548	-0.349161	-0.42816	0.250024	0.815931	-0.427094	-0.569577	Rprd1b	NaN	23.7799	25.1985	25.7983	24.3318	24.4997	26.4281	25.1072	25.8209	24.6329	25.454	25.5029	24.6263	26.4478
F6SH61;A0A0R4J196;F8WH31;E9PUD1;Q58A65;F6WNT4;Z4YMB8	F6SH61;A0A0R4J196;F8WH31;E9PUD1;Q58A65;F6WNT4;Z4YMB8	C-Jun-amino-terminal kinase-interacting protein 4	Spag9		JUN kinase binding;kinesin binding;MAP-kinase scaffold activity;mitogen-activated protein kinase p38 binding;protein binding;receptor signaling complex scaffold activity	activation of JUN kinase activity;activation of MAPK activity;negative regulation of protein homodimerization activity;positive regulation of cell migration;positive regulation of MAPK cascade;positive regulation of neuron differentiation;protein homooligomerization;retrograde transport, endosome to Golgi;striated muscle cell differentiation;vesicle-mediated transport	cytoplasm;cytosol;integral component of membrane;membrane;microtubule organizing center;perinuclear region of cytoplasm	CDO in myogenesis;Developmental Biology;Myogenesis	2	0.0017535	2.6901	85275000	2						0	0.972994	NaN	0	-4.34294e-08	1	0	0	0	0.987566	NaN	0	-4.34294e-08	1	0	0	Spag9	NaN	NaN	NaN	NaN	NaN	NaN	23.8909	NaN	NaN	NaN	NaN	NaN	NaN	NaN
A0A0R4J1C5;Q91YY4;H3BLF0	A0A0R4J1C5;Q91YY4	ATP synthase mitochondrial F1 complex assembly factor 2	Atpaf2	+	molecular_function	biological_process;proton-transporting ATP synthase complex assembly	cytosol;mitochondrion;nuclear speck		10	0	42.641	935990000	24						0.472222	1	0.546939	0.934387	0.671212	0.551505	0.557815	1.14296	0.0692368	0.956847	-0.0611402	-0.148218	0.0459342	1	-0.0720169	-0.113038	Atpaf2	26.3177	25.1865	NaN	26.5688	24.9414	26.049	25.3129	25.6064	26.3293	25.5796	25.5558	26.9206	25.9524	25.3231
A0A0R4J1D0;P59108	A0A0R4J1D0;P59108	Copine-2	Cpne2		molecular_function	cellular response to calcium ion	clathrin-coated endocytic vesicle;cytoplasm;membrane;nucleus;plasma membrane		1	0.00052274	3.4988	63384000	1						-4.34294e-08	1	0	0	0	1	NaN	0	0	0.987236	NaN	0	-4.34294e-08	1	0	0	Cpne2	NaN	NaN	NaN	NaN	NaN	NaN	NaN	NaN	NaN	NaN	NaN	NaN	NaN	NaN
A0A0R4J1G5;Q91X78;A0A1B0GRG7;A0A1B0GT43;E9PUH5;A0A1B0GRQ1	A0A0R4J1G5;Q91X78	Erlin-1	Erlin1		cholesterol binding;lipid binding;ubiquitin protein ligase binding	cholesterol metabolic process;lipid metabolic process;negative regulation of cholesterol biosynthetic process;negative regulation of fatty acid biosynthetic process;SREBP signaling pathway;steroid metabolic process;ubiquitin-dependent ERAD pathway	endoplasmic reticulum;endoplasmic reticulum membrane;integral component of membrane;membrane;protein-containing complex	ABC-family proteins mediated transport;Transport of small molecules	15	0	26.156	3226000000	52						0.347093	1	0.219985	0.604202	0.0506044	1	0.0431329	0.108919	0.525305	0.709069	-0.2403	-0.805053	0.0657397	1	-0.0634484	-0.143074	Erlin1	26.8252	27.9654	27.3471	27.6148	27.3547	26.9939	27.4503	27.0738	26.9338	27.5024	28.1309	27.4392	27.7855	27.2495
A0A0R4J1G9;E9QN92;Q8CI59;D3YTP0	A0A0R4J1G9;E9QN92;Q8CI59;D3YTP0	Metalloreductase STEAP3	Steap3		cupric reductase activity;ferric-chelate reductase (NADPH) activity;ferric-chelate reductase activity;identical protein binding;metal ion binding;oxidoreductase activity;protein binding	apoptotic process;cell cycle;copper ion import;exosomal secretion;ferric iron import across plasma membrane;ion transport;iron ion homeostasis;iron ion transport;oxidation-reduction process;positive regulation of intrinsic apoptotic signaling pathway in response to DNA damage by p53 class mediator;protein secretion	cytoplasm;endosome;endosome membrane;integral component of membrane;integral component of plasma membrane;membrane;multivesicular body;plasma membrane	Gene expression (Transcription);Generic Transcription Pathway;Iron uptake and transport;RNA Polymerase II Transcription;TP53 Regulates Transcription of Cell Death Genes;TP53 Regulates Transcription of Genes Involved in Cytochrome C Release;Transcriptional Regulation by TP53;Transferrin endocytosis and recycling;Transport of small molecules	6	0	10.319	744970000	18						0.0593848	1	0.0778723	0.142912	0	1	NaN	0	0.503838	0.640541	0.609964	0.970157	0	1	NaN	0	Steap3	25.8969	NaN	25.8904	NaN	26.4141	26.1505	24.492	26.2063	NaN	NaN	NaN	NaN	24.9201	NaN
A0A0R4J1H2;Q8QZY2;E0CZG7;E0CXF4	A0A0R4J1H2;Q8QZY2	Glycerate kinase	Glyctk		ATP binding;glycerate kinase activity;kinase activity;nucleotide binding;transferase activity	phosphorylation;protein phosphorylation	cytoplasm;cytosol;Golgi apparatus;mitochondrion	Fructose catabolism;Fructose metabolism;Metabolism;Metabolism of carbohydrates	18	0	323.31	25338000000	194						0.454427	1	-0.195826	-0.67795	1.04676	0.607912	-0.189045	-1.00491	1.65191	0.332825	-0.362887	-1.72314	0.961977	0.43815	-0.369668	-1.33632	Glyctk	30.1671	29.5711	29.8521	30.3172	29.9588	30.3416	30.2961	30.0942	30.1888	30.3426	30.3819	30.4729	30.4532	30.4891
A0A0R4J1H6;E9QP99;P55937	A0A0R4J1H6;E9QP99;P55937	Golgin subfamily A member 3	Golga3		cadherin binding;protein binding	cell differentiation;multicellular organism development;spermatogenesis	cytoplasm;cytosol;endoplasmic reticulum-Golgi intermediate compartment;extrinsic component of Golgi membrane;Golgi apparatus;Golgi cisterna membrane;Golgi membrane;Golgi transport complex;membrane;nucleolus;nucleoplasm;nucleus		22	0	58.002	1582600000	36						0.0228387	1	0.0259175	0.0544777	0.292712	0.806042	0.347737	0.607417	0.299664	0.805351	0.282681	0.590287	0.0276035	1	-0.0391378	-0.0686667	Golga3	26.6532	26.2669	26.4932	26.7406	27.2412	25.9653	27.0208	25.8228	26.4971	25.3172	27.1332	27.3629	26.4571	26.087
A0A0R4J1I6;Q9QY81;F6XGN0	A0A0R4J1I6;Q9QY81;F6XGN0	Nuclear pore membrane glycoprotein 210	Nup210		protein dimerization activity	mRNA transport;protein transport	endoplasmic reticulum;endoplasmic reticulum membrane;integral component of membrane;membrane;nuclear envelope;nuclear membrane;nuclear pore;nucleus	Cell Cycle;Cell Cycle, Mitotic;Cellular response to heat stress;Cellular responses to external stimuli;Cellular responses to stress;Gene expression (Transcription);Gene Silencing by RNA;Glucose metabolism;Glycolysis;M Phase;Metabolism;Metabolism of carbohydrates;Metabolism of non-coding RNA;Metabolism of proteins;Metabolism of RNA;Mitotic Prophase;Nuclear Envelope Breakdown;Nuclear Pore Complex (…	36	0	234.72	12906000000	203						0.196254	1	0.100639	0.333451	0.296996	0.847481	0.163413	0.499649	0.967663	0.483955	0.410105	1.35714	0.753137	0.528206	0.347332	1.06307	Nup210	29.8376	29.592	29.5025	29.0875	29.5172	29.6162	29.0347	29.4488	29.1651	28.9379	28.9076	29.6196	29.1356	28.6814
A0A0R4J1J1	A0A0R4J1J1						integral component of membrane;membrane		4	0	11.103	783480000	16						1.54213	1	0.598024	2.4708	0	1	-0.354454	0	1.19829	0.303114	-0.921949	-4.65131	0	1	0.0305284	0		25.7392	25.4002	25.6694	NaN	24.9075	25.1024	NaN	NaN	NaN	25.5724	NaN	NaN	25.9025	25.9404
A0A0R4J1J3;O88829;A0A0U1RPP1;A0A0U1RNK2	A0A0R4J1J3;O88829;A0A0U1RPP1	Lactosylceramide alpha-2,3-sialyltransferase	St3gal5		lactosylceramide alpha-2,3-sialyltransferase activity;sialyltransferase activity;transferase activity;transferase activity, transferring glycosyl groups	oligosaccharide metabolic process;protein glycosylation;protein N-linked glycosylation via asparagine;sialylation	Golgi apparatus;Golgi membrane;integral component of membrane;membrane	Asparagine N-linked glycosylation;Biosynthesis of the N-glycan precursor (dolichol lipid-linked oligosaccharide, LLO) and transfer to a nascent protein;Metabolism of proteins;Post-translational protein modification;Sialic acid metabolism;Synthesis of substrates in N-glycan biosythesis	8	0	21.167	840540000	21						0.224491	1	-0.159803	-0.418311	0.109006	0.960525	0.147948	0.267507	0.482063	0.672447	0.421019	0.920059	0.0895621	0.984523	0.113267	0.228298	St3gal5	25.4297	25.9484	25.8121	25.3731	25.9374	26.307	25.1383	25.8198	NaN	25.1575	NaN	25.8976	NaN	25.1181
A0A0R4J1L2;Q91VK2;F6ZFU0;D3YZT9;D3YY68;D3Z7N2	A0A0R4J1L2;Q91VK2;F6ZFU0;D3YZT9;D3YY68;D3Z7N2		Eef1d		translation elongation factor activity	translation;translational elongation	eukaryotic translation elongation factor 1 complex		22	0	41.334	726220000	11						-4.34294e-08	1	0	0	0	1	NaN	0	0	0.986907	NaN	0	-4.34294e-08	1	0	0	Eef1d	NaN	NaN	NaN	NaN	NaN	NaN	NaN	NaN	NaN	NaN	NaN	NaN	NaN	NaN
A0A0R4J1N1;E9Q5L2;E9PVD2;A6X935	A0A0R4J1N1;E9Q5L2;E9PVD2;A6X935	Inter alpha-trypsin inhibitor, heavy chain 4	Itih4		calcium ion binding;hyaluronic acid binding;peptidase inhibitor activity;protein binding;serine-type endopeptidase inhibitor activity	acute-phase response;hyaluronan metabolic process;negative regulation of endopeptidase activity;negative regulation of peptidase activity	cytoplasm;extracellular region;plasma membrane	Hemostasis;Platelet activation, signaling and aggregation;Platelet degranulation;Response to elevated platelet cytosolic Ca2+	14	0	31.68	1672000000	55						0.0894178	1	-0.094214	-0.195135	0.288384	0.875404	0.128334	0.454685	0.295174	0.815702	0.222231	0.552515	0.000351131	1	-0.00031662	-0.000796801	Itih4	26.7247	26.929	25.8278	26.8305	26.8517	27.1279	26.8769	25.8323	26.2951	26.704	26.3559	26.9583	26.2692	26.5921
A0A0R4J1N3;E9QP56;P33622	A0A0R4J1N3;E9QP56;P33622	Apolipoprotein C-III	Apoc3		high-density lipoprotein particle receptor binding;lipase inhibitor activity;lipid binding;phospholipid binding	cholesterol homeostasis;cholesterol metabolic process;lipid catabolic process;lipid metabolic process;lipid transport;lipoprotein metabolic process;negative regulation of high-density lipoprotein particle clearance;negative regulation of lipoprotein lipase activity;negative regulation of low-density lipoprotein particle clearance;negative regulation of triglyceride catabolic process;negative regu…	chylomicron;cytosol;extracellular region;intermediate-density lipoprotein particle;spherical high-density lipoprotein particle;very-low-density lipoprotein particle	Chylomicron assembly;Chylomicron remodeling;G alpha (i) signalling events;GPCR downstream signalling;HDL remodeling;Metabolism;Metabolism of fat-soluble vitamins;Metabolism of vitamins and cofactors;Plasma lipoprotein assembly;Plasma lipoprotein assembly, remodeling, and clearance;Plasma lipoprotein remodeling;Retinoid metabolism and transport;Signal Transduction;Signaling by GPCR;Transport of sm…	5	0	268.9	19776000000	149						0.355198	1	0.326091	0.662976	0.822394	0.438322	-0.84068	-1.41403	0.185451	0.869519	0.194872	0.391105	1.48962	0.126225	1.36164	2.31027	Apoc3	30.7227	29.4866	30.8966	30.6982	30.2733	30.0437	30.6148	29.5678	28.645	29.7807	28.2934	29.6383	29.2898	30.0962
E9QNT8;G8JL84;D3Z5M4;Q0VGY9;A0A0R4J1N7;Q02357;D3YTV8;G5E8J2;B7ZW98;G3UY11;F7D1P5;D6RJ51	E9QNT8;G8JL84;D3Z5M4;Q0VGY9;A0A0R4J1N7;Q02357;D3YTV8;G5E8J2;B7ZW98;G3UY11;F7D1P5	Ankyrin-1	Ank1		ATPase binding;cytoskeletal adaptor activity;enzyme binding;spectrin binding	ER to Golgi vesicle-mediated transport;erythrocyte development;iron ion homeostasis;monovalent inorganic cation transport;porphyrin-containing compound biosynthetic process;positive regulation of organelle organization;protein localization to plasma membrane;signal transduction	A band;axolemma;cortical cytoskeleton;cytoplasm;cytoskeleton;M band;membrane;neuron projection;nucleus;plasma membrane;postsynaptic membrane;sarcolemma;sarcoplasmic reticulum;spectrin-associated cytoskeleton;Z disc	Asparagine N-linked glycosylation;Axon guidance;COPI-mediated anterograde transport;Developmental Biology;ER to Golgi Anterograde Transport;Interaction between L1 and Ankyrins;L1CAM interactions;Membrane Trafficking;Metabolism of proteins;Neurofascin interactions;Post-translational protein modification;Transport to the Golgi and subsequent modification;Vesicle-mediated transport	44	0	197.86	2541300000	59						0.0694344	1	0.117055	0.173133	0	1	-5.44917	0	0	0.986578	-8.00437	0	0.22808	0.805317	-2.43814	-0.722179	Ank1	22.0353	22.9071	22.63	NaN	22.7476	23.0796	NaN	21.394	NaN	28.2283	NaN	21.6963	30.4114	NaN
A0A0R4J1N8;Q8CEE7;D3YVJ8	A0A0R4J1N8;Q8CEE7	Retinol dehydrogenase 13	Rdh13		oxidoreductase activity	eye photoreceptor cell development;oxidation-reduction process;response to high light intensity;retina layer formation	mitochondrion	RA biosynthesis pathway;Signal Transduction;Signaling by Nuclear Receptors;Signaling by Retinoic Acid	15	0	37.186	3264500000	71						0.525467	1	0.3132	0.835255	1.08058	0.452417	0.360164	1.44495	0.330927	0.81868	0.159492	0.54238	0.177652	0.929736	0.112527	0.325771	Rdh13	27.8284	27.945	27.2274	27.1785	27.4534	27.4974	26.6771	27.2987	27.7498	27.1485	27.2347	27.5962	27.137	26.9966
A0A0R4J1N9;P40630;D3Z0F3	A0A0R4J1N9;P40630;D3Z0F3	Transcription factor A, mitochondrial	Tfam	+	chromatin binding;DNA binding;DNA binding transcription factor activity;DNA binding, bending;mitochondrial promoter sequence-specific DNA binding;RNA polymerase II proximal promoter sequence-specific DNA binding;sequence-specific DNA binding	mitochondrial respiratory chain complex assembly;mitochondrial transcription;positive regulation of transcription by RNA polymerase II;positive regulation of transcription, DNA-templated;regulation of transcription, DNA-templated;transcription initiation from mitochondrial promoter;transcription, DNA-templated	mitochondrial matrix;mitochondrial nucleoid;mitochondrion;nucleus;protein-containing complex	Gene expression (Transcription);Mitochondrial transcription initiation;Transcription from mitochondrial promoters	24	0	197.53	71286000000	399						0.258663	1	0.168624	0.460912	0.816732	0.516198	0.429368	1.31387	1.25587	0.302289	0.647025	2.05257	0.666293	0.542573	0.386281	1.02926	Tfam	32.0549	32.6007	31.8542	32.2081	32.0656	32.5059	32.0092	31.4627	31.8597	31.1447	31.9958	32.1725	31.4094	31.3241
D6RE33;A0A0R4J1Q0;G5E896;Q3UJB9;F6V5I7;F6ZJ27	D6RE33;A0A0R4J1Q0;G5E896;Q3UJB9;F6V5I7;F6ZJ27	Enhancer of mRNA-decapping protein 4	Edc4		protein binding	deadenylation-independent decapping of nuclear-transcribed mRNA	cytoplasm;cytoplasmic ribonucleoprotein granule;nucleoplasm;nucleus;P-body	Deadenylation-dependent mRNA decay;Metabolism of RNA;mRNA decay by 5' to 3' exoribonuclease	2	0.00026546	3.8474	303040000	5						-4.34294e-08	1	0	0	0	1	NaN	0	0	0.986249	NaN	0	-4.34294e-08	1	0	0	Edc4	NaN	NaN	NaN	NaN	NaN	NaN	NaN	NaN	NaN	NaN	NaN	NaN	NaN	NaN
G3X9S2;A0A0R4J1Q7;P06802;E9QQ26	G3X9S2;A0A0R4J1Q7;P06802	Ectonucleotide pyrophosphatase/phosphodiesterase family member 1;Alkaline phosphodiesterase I;Nucleotide pyrophosphatase	Enpp1		ATP binding;calcium ion binding;catalytic activity;exonuclease activity;hydrolase activity;identical protein binding;insulin receptor binding;metal ion binding;NADH pyrophosphatase activity;nucleic acid binding;nucleoside-triphosphate diphosphatase activity;nucleotide diphosphatase activity;phosphodiesterase I activity;polysaccharide binding;protein homodimerization activity;scavenger receptor ac…	3'-phosphoadenosine 5'-phosphosulfate metabolic process;ATP metabolic process;biomineral tissue development;bone remodeling;cellular phosphate ion homeostasis;cellular response to insulin stimulus;generation of precursor metabolites and energy;immune response;inorganic diphosphate transport;metabolic process;negative regulation of cell growth;negative regulation of fat cell differentiation;negati…	basolateral plasma membrane;cell surface;extracellular region;extracellular space;integral component of membrane;integral component of plasma membrane;membrane;plasma membrane	Metabolism;Metabolism of vitamins and cofactors;Metabolism of water-soluble vitamins and cofactors;Vitamin B2 (riboflavin) metabolism	21	0	92.097	8379900000	168						0.0992618	1	0.0701156	0.195776	0.456563	0.679146	0.495378	0.882641	0.807089	0.458377	0.816873	1.51607	0.617847	0.565861	0.391611	0.992245	Enpp1	29.0461	29.2368	28.9096	28.5026	28.8281	29.4049	28.4085	28.7731	28.7659	28.6769	27.7933	28.8926	28.3193	27.2706
E9QQ99;D3Z1Y1;A0A0R4J1R1;Q9DBY1;D3YZH4	E9QQ99;D3Z1Y1;A0A0R4J1R1;Q9DBY1	E3 ubiquitin-protein ligase synoviolin	Syvn1		ATPase binding;chaperone binding;metal ion binding;protein binding;transferase activity;ubiquitin protein ligase activity;ubiquitin-specific protease binding;unfolded protein binding	endoplasmic reticulum unfolded protein response;ERAD pathway;in utero embryonic development;multicellular organism development;negative regulation of endoplasmic reticulum stress-induced intrinsic apoptotic signaling pathway;protein catabolic process;protein K48-linked ubiquitination;protein N-linked glycosylation via asparagine;protein polyubiquitination;protein stabilization;protein ubiquitinat…	Derlin-1 retrotranslocation complex;endoplasmic reticulum;endoplasmic reticulum membrane;endoplasmic reticulum quality control compartment;Hrd1p ubiquitin ligase complex;Hrd1p ubiquitin ligase ERAD-L complex;integral component of membrane;membrane;nucleoplasm;smooth endoplasmic reticulum;ubiquitin ligase complex	Asparagine N-linked glycosylation;Calnexin/calreticulin cycle;ER Quality Control Compartment (ERQC);Hedgehog ligand biogenesis;Metabolism of proteins;N-glycan trimming in the ER and Calnexin/Calreticulin cycle;Post-translational protein modification;Signal Transduction;Signaling by Hedgehog	5	0	4.6871	959400000	7						0.406505	1	-0.161098	-0.625269	0	1	-0.994549	0	0	0.98592	-1.39448	0	0	1	-0.561031	0	Syvn1	NaN	25.8222	25.7005	25.3382	25.7204	NaN	NaN	25.8424	NaN	26.1813	NaN	NaN	27.1759	NaN
A0A0R4J1R7;Q9CZL5	A0A0R4J1R7;Q9CZL5	Pterin-4-alpha-carbinolamine dehydratase 2	Pcbd2		4-alpha-hydroxytetrahydrobiopterin dehydratase activity;lyase activity;phenylalanine 4-monooxygenase activity;protein binding	oxidation-reduction process;positive regulation of transcription, DNA-templated;protein heterooligomerization;protein homotetramerization;tetrahydrobiopterin biosynthetic process	mitochondrion;nucleus		10	0	108.83	27261000000	189						0.32633	1	-0.17895	-0.542485	1.5341	0.468709	-0.234784	-1.32225	1.09851	0.402145	0.501868	1.65963	1.93497	0.146204	0.557703	2.38579	Pcbd2	30.4866	30.7847	30.3052	30.7975	30.8709	30.8529	31.1463	30.2197	29.9574	29.9453	30.0384	30.2021	30.2083	30.3698
A0A0R4J1T1;Z4YJR7;F7BEU1	A0A0R4J1T1;Z4YJR7		Sorbs2		nucleic acid binding	actin filament organization			23	0.00051546	3.1984	51936000	2						-4.34294e-08	1	0	0	-4.34294e-08	1	0	0	-4.34294e-08	1	0	0	-4.34294e-08	1	0	0	Sorbs2	NaN	NaN	NaN	NaN	NaN	NaN	NaN	NaN	NaN	NaN	NaN	NaN	NaN	NaN
A0A0R4J1V1;Q75N73;D3Z354;D3YXD7;D3Z6P5	A0A0R4J1V1;Q75N73	Zinc transporter ZIP14	Slc39a14		ferrous iron transmembrane transporter activity;manganese ion transmembrane transporter activity;metal ion transmembrane transporter activity;zinc ion transmembrane transporter activity	cellular zinc ion homeostasis;ferrous iron transmembrane transport;ion transport;iron ion transport;manganese ion transmembrane transport;metal ion transport;transmembrane transport;zinc ion import across plasma membrane;zinc ion transmembrane transport;zinc ion transport	cell projection;cytoplasm;integral component of membrane;integral component of plasma membrane;lamellipodium;membrane;plasma membrane	Metal ion SLC transporters;SLC-mediated transmembrane transport;Transport of bile salts and organic acids, metal ions and amine compounds;Transport of small molecules;Zinc influx into cells by the SLC39 gene family;Zinc transporters	3	0	7.9009	671310000	16						0.637376	1	-0.600771	-1.16218	0.141546	0.939571	0.14951	0.355652	0.78111	0.459584	0.965924	2.17043	0.204459	0.879079	0.215642	0.434087	Slc39a14	25.7473	25.5273	25.4736	24.0142	25.709	26.0437	NaN	25.6215	NaN	24.9871	NaN	24.9629	24.5053	NaN
E9QL72;A0A0R4J1X6;Q6NSR3	E9QL72;A0A0R4J1X6;Q6NSR3	Uncharacterized aarF domain-containing protein kinase 2	Adck2		ATP binding;kinase activity;molecular_function;nucleotide binding;protein serine/threonine kinase activity;transferase activity	biological_process;phosphorylation;protein phosphorylation	integral component of membrane;membrane;mitochondrion		2	0.00052016	3.382	72074000	2						0	0.972687	NaN	0	-4.34294e-08	1	0	0	-4.34294e-08	1	0	0	0	1	NaN	0	Adck2	NaN	23.541	NaN	NaN	NaN	NaN	NaN	NaN	NaN	NaN	NaN	NaN	NaN	NaN
E9PYJ2;A0A0R4J1Y4;F6UGU7;E0CX45;F6TSJ9;E0CXR8;E0CZE2;E0CZ83;E0CY24;E0CXL4;B7ZNY3;F6S7Z1;G3XA13;A5D6P2;Q99NH2;Q4JJC0;F6TB42	E9PYJ2;A0A0R4J1Y4;F6UGU7;E0CX45;F6TSJ9;E0CXR8;E0CZE2;E0CZ83;E0CY24;E0CXL4;B7ZNY3;F6S7Z1;G3XA13;A5D6P2;Q99NH2;Q4JJC0	Partitioning defective 3 homolog	Pard3		identical protein binding;lipid binding;phosphatidylinositol-3,4,5-trisphosphate binding;phosphatidylinositol-3-phosphate binding;phosphatidylinositol-4,5-bisphosphate binding;protein binding;protein kinase C binding;protein phosphatase binding	apical constriction;bicellular tight junction assembly;cell cycle;cell differentiation;cell division;cell-cell adhesion;centrosome localization;establishment of epithelial cell polarity;establishment or maintenance of cell polarity;microtubule cytoskeleton organization;myelination in peripheral nervous system;negative regulation of peptidyl-threonine phosphorylation;positive regulation of myelina…	adherens junction;apical junction complex;axonal growth cone;bicellular tight junction;cell cortex;cell junction;cell-cell adherens junction;cell-cell junction;cytoplasm;cytoskeleton;endomembrane system;internode region of axon;intracellular;lateral loop;membrane;neuronal cell body;plasma membrane;protein-containing complex;Schmidt-Lanterman incisure;spindle	Cell junction organization;Cell-Cell communication;Cell-cell junction organization;Signal Transduction;Signaling by TGF-beta family members;Signaling by TGF-beta Receptor Complex;TGF-beta receptor signaling in EMT (epithelial to mesenchymal transition);Tight junction interactions	6	0	9.4196	260390000	6						0	0.97238	1.45696	0	0	1	NaN	0	0	0.985591	-0.682297	0	0	1	NaN	0	Pard3	NaN	NaN	25.6081	NaN	NaN	NaN	NaN	24.1511	NaN	NaN	NaN	NaN	NaN	24.7656
A0A0R4J1Z3;Q9CR67;E0CXY5	A0A0R4J1Z3;Q9CR67;E0CXY5	Transmembrane protein 33	Tmem33		protein binding;structural constituent of nuclear pore	cellular protein localization;endoplasmic reticulum tubular network organization;nuclear pore complex assembly;nucleocytoplasmic transport;positive regulation of IRE1-mediated unfolded protein response;positive regulation of PERK-mediated unfolded protein response;regulation of endoplasmic reticulum tubular network organization;response to endoplasmic reticulum stress	endoplasmic reticulum;endoplasmic reticulum membrane;integral component of endoplasmic reticulum membrane;integral component of membrane;melanosome;membrane;nuclear envelope;nuclear pore;nucleus		2	0	11.418	1011600000	13						0.0382693	1	-0.0617345	-0.0970193	0	1	0.416741	0	1.58222	0.144335	1.53869	3.46144	0	1	1.06021	0	Tmem33	27.4739	26.148	25.9577	NaN	27.0522	26.4955	NaN	26.2172	NaN	25.4663	NaN	NaN	NaN	25.2914
A0A0R4J233;A0A1W2P6J7;Q8C650;A0A1W2P866	A0A0R4J233;A0A1W2P6J7;Q8C650;A0A1W2P866	Septin-10	2010-09-01		GTP binding;molecular_function;nucleotide binding	biological_process;cell cycle;cell division	cellular_component;cytoplasm;cytoskeleton		9	0	41.582	2075600000	29						0.0382548	1	-0.0946474	-0.101037	0.479757	0.634901	0.89255	0.970056	0.216167	0.844146	0.273427	0.462675	0.277845	0.779651	-0.713771	-0.613309	2010-09-01	24.3095	25.4635	27.9605	26.6839	25.7919	26.0426	25.9152	27.0462	27.8688	24.9104	26.52	27.9733	25.2056	25.9902
A0A0R4J242;Q922Q9;A0A0R4J058;A0A1B0GSH5;D3YWG2;G8JL55	A0A0R4J242;Q922Q9;A0A0R4J058;A0A1B0GSH5;D3YWG2;G8JL55	Chitinase domain-containing protein 1	Chid1		chitin binding;chitinase activity;oligosaccharide binding	carbohydrate metabolic process;chitin catabolic process;immune system process;inflammatory response;innate immune response;negative regulation of cytokine production involved in inflammatory response	extracellular region;extracellular space;late endosome;lysosome;trans-Golgi network	Hemostasis;Platelet activation, signaling and aggregation;Platelet degranulation;Response to elevated platelet cytosolic Ca2+	11	0	33.949	1796100000	36						0.053931	1	0.089303	0.132066	0.795571	0.485945	-0.586971	-1.58969	0.289256	0.800562	0.403774	0.603339	1.50205	0.137368	1.08005	2.81506	Chid1	27.0062	27.0276	26.8232	25.8345	26.5527	26.5988	25.3626	27.8204	NaN	25.6092	25.5765	NaN	26.0651	25.7824
A0A0R4J250;Q61070;V9GXH2;V9GXU0	A0A0R4J250;Q61070;V9GXH2	Etoposide-induced protein 2.4	Ei24			apoptotic process;autophagy;cellular response to UV-C;intrinsic apoptotic signaling pathway in response to DNA damage;macroautophagy;negative regulation of cell growth;negative regulation of protein import into nucleus;neuromuscular process controlling balance;positive regulation of intrinsic apoptotic signaling pathway;response to drug	cytoplasm;cytosol;endoplasmic reticulum;endoplasmic reticulum membrane;Golgi apparatus;integral component of membrane;membrane;nuclear membrane;nucleus		5	0	6.3715	1426800000	26						0.0532021	1	0.0889969	0.129341	0	1	-0.302488	0	0.0534503	0.963031	-0.123595	-0.139342	0	1	0.26789	0	Ei24	26.3465	25.5781	26.9269	24.9532	26.0166	25.8026	24.8466	26.7829	NaN	25.6833	NaN	NaN	26.8647	24.6508
A0A0R4J256;P28076	A0A0R4J256;P28076	Proteasome subunit beta type-9	Psmb9		endopeptidase activity;hydrolase activity;peptidase activity;threonine-type endopeptidase activity	antigen processing and presentation;immune system process;proteolysis;proteolysis involved in cellular protein catabolic process;regulation of cysteine-type endopeptidase activity	cytoplasm;cytosol;nucleoplasm;nucleus;proteasome complex;proteasome core complex;proteasome core complex, beta-subunit complex;spermatoproteasome complex	ABC-family proteins mediated transport;Activation of APC/C and APC/C:Cdc20 mediated degradation of mitotic proteins;Activation of NF-kappaB in B cells;Adaptive Immune System;Antigen processing: Ubiquitination & Proteasome degradation;Antigen processing-Cross presentation;APC/C:Cdc20 mediated degradation of mitotic proteins;APC/C:Cdc20 mediated degradation of Securin;APC/C:Cdh1 mediated degradatio…	2	0.00052632	3.6512	66603000	2						0	0.972073	NaN	0	-4.34294e-08	1	0	0	0	0.985263	NaN	0	-4.34294e-08	1	0	0	Psmb9	NaN	NaN	NaN	NaN	NaN	NaN	24.2268	23.0592	NaN	NaN	NaN	NaN	NaN	NaN
A0A0R4J259;Q7TMK9;G3UZI2;G3V018;G3UZ48;G3UXJ6;G3UWM1;G3XA76;G3UXU5	A0A0R4J259;Q7TMK9;G3UZI2;G3V018;G3UZ48;G3UXJ6	Heterogeneous nuclear ribonucleoprotein Q	Syncrip		nucleic acid binding;poly(A) binding;RNA binding	cellular response to interferon-gamma;CRD-mediated mRNA stabilization;mRNA processing;negative regulation of translation;RNA splicing	catalytic step 2 spliceosome;CRD-mediated mRNA stability complex;cytoplasm;endoplasmic reticulum;GAIT complex;histone pre-mRNA 3'end processing complex;intracellular membrane-bounded organelle;nucleoplasm;nucleus;ribonucleoprotein complex;spliceosomal complex		28	0	323.31	13806000000	245						0.209245	1	0.0772104	0.317854	1.09909	0.313929	1.20602	1.86334	0.718214	0.532206	0.611216	1.44668	0.474348	0.629349	-0.517595	-0.916684	Syncrip	29.4155	29.9275	29.4544	29.8484	29.589	29.4624	29.7273	29.5581	30.75	28.8538	30.4702	30.6421	28.3386	29.3239
A0A0R4J272;Q921N7	A0A0R4J272;Q921N7	Transmembrane protein 70, mitochondrial	Tmem70	+	molecular_function	mitochondrial proton-transporting ATP synthase complex assembly	integral component of membrane;integral component of mitochondrial membrane;membrane;mitochondrial inner membrane;mitochondrion;nucleoplasm		2	0.00051666	3.2436	4063800000	18						0	0.971767	-0.205379	0	0	1	NaN	0	0.941287	0.359805	-1.25229	-3.11113	0	1	NaN	0	Tmem70	NaN	NaN	NaN	27.0536	NaN	NaN	27.1613	27.3567	NaN	NaN	NaN	NaN	28.7976	NaN
A0A0R4J291;Q7TMV3	A0A0R4J291;Q7TMV3	FAST kinase domain-containing protein 5	Fastkd5	+	protein kinase activity;RNA binding;rRNA binding	cellular respiration;mitochondrial RNA processing;mRNA processing;protein phosphorylation	mitochondrial nucleoid;mitochondrion;ribonucleoprotein granule		2	0.00052397	3.5604	95086000	9						-4.34294e-08	1	0	0	0	1	NaN	0	0	0.984935	NaN	0	-4.34294e-08	1	0	0	Fastkd5	NaN	NaN	NaN	NaN	NaN	NaN	NaN	NaN	NaN	NaN	NaN	NaN	NaN	NaN
A0A0R4J293;Q9JLF6	A0A0R4J293;Q9JLF6	Protein-glutamine gamma-glutamyltransferase K	Tgm1		metal ion binding;protein-glutamine gamma-glutamyltransferase activity;transferase activity;transferase activity, transferring acyl groups	animal organ morphogenesis;keratinization;keratinocyte differentiation;peptide cross-linking;positive regulation of cell cycle;positive regulation of keratinocyte proliferation;protein metabolic process	cell-cell adherens junction;intrinsic component of membrane;membrane	Developmental Biology;Formation of the cornified envelope;Keratinization	20	0	86.992	16200000000	190						0.0229674	1	0.0391569	0.057477	0.0992774	0.96358	0.179262	0.242668	0.0384806	0.975584	-0.0789868	-0.0990012	0.165927	0.914518	-0.219092	-0.359895	Tgm1	29.9279	29.9636	29.5108	28.268	29.9704	30.0723	28.2319	29.2392	29.9081	30.0851	28.6922	29.8613	30.016	28.3502
A0A0R4J2A1;Q9D958;F6UR10	A0A0R4J2A1;Q9D958	Signal peptidase complex subunit 1	Spcs1		hydrolase activity;peptidase activity;ribosome binding	protein targeting to ER;proteolysis;signal peptide processing	endoplasmic reticulum;endoplasmic reticulum membrane;integral component of endoplasmic reticulum membrane;integral component of membrane;intracellular membrane-bounded organelle;membrane;organelle membrane;signal peptidase complex	Metabolism of proteins;Peptide hormone metabolism;Synthesis, secretion, and deacylation of Ghrelin	3	0	48.523	6530300000	58						0.09033	1	-0.155716	-0.214155	0.0552889	1	0.0711894	0.136466	0.458034	0.659867	0.638927	0.891168	0.386685	0.720914	0.412021	0.768125	Spcs1	28.9499	28.8175	28.7032	27.1203	29.45	29.1063	27.4086	28.2488	27.7608	27.9726	28.1009	28.1085	28.4802	27.1086
A0A0R4J2B6;Q8BX09;A0A087WQU2;A0A087WRV7;A0A087WST2	A0A0R4J2B6;Q8BX09;A0A087WQU2;A0A087WRV7;A0A087WST2	Retinoblastoma-binding protein 5	Rbbp5		histone methyltransferase activity (H3-K4 specific);methylated histone binding;protein binding;transcription regulatory region DNA binding	cellular response to DNA damage stimulus;chromatin organization;histone H3-K4 methylation;regulation of transcription, DNA-templated;response to estrogen;transcription, DNA-templated	histone methyltransferase complex;MLL1 complex;MLL3/4 complex;nucleolus;nucleoplasm;nucleus;Set1C/COMPASS complex	Chromatin modifying enzymes;Chromatin organization;Deactivation of the beta-catenin transactivating complex;Formation of the beta-catenin:TCF transactivating complex;Gene expression (Transcription);Generic Transcription Pathway;Metabolism of proteins;Neddylation;PKMTs methylate histone lysines;Post-translational protein modification;RNA Polymerase II Transcription;RUNX1 regulates genes involved i…	2	0.0017483	2.6415	159010000	5						0	0.97146	NaN	0	-4.34294e-08	1	0	0	-4.34294e-08	1	0	0	0	1	NaN	0	Rbbp5	NaN	22.9632	NaN	NaN	NaN	NaN	NaN	NaN	NaN	NaN	NaN	NaN	NaN	NaN
A0A0U1RNH1;A0A0U1RPT9;Q9DA08	A0A0U1RNH1;A0A0U1RPT9;Q9DA08	SAGA-associated factor 29 homolog	Ccdc101		methylated histone binding	chromatin organization;histone acetylation;histone H3 acetylation;regulation of transcription, DNA-templated;transcription, DNA-templated	Ada2/Gcn5/Ada3 transcription activator complex;nucleus;SAGA complex;SAGA-type complex		1	0.0019817	2.5141	16526000	3						-4.34294e-08	1	0	0	0	1	NaN	0	-4.34294e-08	1	0	0	0	1	NaN	0	Ccdc101	NaN	NaN	NaN	NaN	NaN	NaN	NaN	NaN	NaN	19.2111	NaN	NaN	NaN	NaN
A0A0U1RNY4;A0A0U1RNK7;E9PX48;A2A9M5;A2A9M4;Q8R1A4;A2AW79;F6ZJ55	A0A0U1RNY4;A0A0U1RNK7;E9PX48;A2A9M5;A2A9M4;Q8R1A4;A2AW79;F6ZJ55	Dedicator of cytokinesis protein 7	Dock7		guanyl-nucleotide exchange factor activity;protein binding;Rac GTPase binding	activation of GTPase activity;axonogenesis;cell differentiation;establishment of neuroblast polarity;hematopoietic progenitor cell differentiation;interkinetic nuclear migration;microtubule cytoskeleton organization;multicellular organism development;nervous system development;neuron projection development;pigmentation;positive regulation of peptidyl-serine phosphorylation;positive regulation of …	axon;cell projection;COP9 signalosome;intracellular	Activated NTRK2 signals through FYN;Factors involved in megakaryocyte development and platelet production;Hemostasis;MET activates RAP1 and RAC1;MET promotes cell motility;NTRK2 activates RAC1;Signal Transduction;Signaling by MET;Signaling by NTRK2 (TRKB);Signaling by NTRKs;Signaling by Receptor Tyrosine Kinases	2	0	4.3548	126740000	2						-4.34294e-08	1	0	0	0	1	NaN	0	0	0.984607	NaN	0	-4.34294e-08	1	0	0	Dock7	NaN	NaN	NaN	NaN	NaN	NaN	NaN	NaN	NaN	NaN	NaN	NaN	NaN	NaN
A0A0U1RNL7;A0A0U1RPT4;O55028;D3Z7R0;A0A0U1RQ97;A0A0U1RQ50	A0A0U1RNL7;A0A0U1RPT4;O55028;D3Z7R0;A0A0U1RQ97	[3-methyl-2-oxobutanoate dehydrogenase [lipoamide]] kinase, mitochondrial	Bckdk	+	[3-methyl-2-oxobutanoate dehydrogenase (acetyl-transferring)] kinase activity;ATP binding;kinase activity;nucleotide binding;protein kinase activity;protein serine/threonine kinase activity;transferase activity;transferase activity, transferring phosphorus-containing groups	branched-chain amino acid catabolic process;phosphorylation;protein phosphorylation	mitochondrial alpha-ketoglutarate dehydrogenase complex;mitochondrial matrix;mitochondrion	Branched-chain amino acid catabolism;Metabolism;Metabolism of amino acids and derivatives	5	0	17.712	398400000	7						0	0.971154	NaN	0	0	1	0.0187009	0	0	0.98428	-0.442	0	0	1	NaN	0	Bckdk	NaN	NaN	NaN	NaN	NaN	NaN	NaN	24.6456	NaN	25.1063	NaN	NaN	24.582	25.4442
A0A0U1RP06;P51612	A0A0U1RP06;P51612	DNA repair protein complementing XP-C cells homolog	Xpc		damaged DNA binding;DNA binding;single-stranded DNA binding	cellular response to DNA damage stimulus;DNA repair;intra-S DNA damage checkpoint;mismatch repair;nucleotide-excision repair;nucleotide-excision repair, DNA damage recognition;regulation of mitotic cell cycle phase transition;response to auditory stimulus;response to drug;response to UV-B;UV-damage excision repair	cytoplasm;intracellular membrane-bounded organelle;mitochondrion;nucleolus;nucleotide-excision repair factor 2 complex;nucleus;plasma membrane;XPC complex	DNA Damage Recognition in GG-NER;DNA Repair;Formation of Incision Complex in GG-NER;Global Genome Nucleotide Excision Repair (GG-NER);Metabolism of proteins;Nucleotide Excision Repair;Post-translational protein modification;SUMO E3 ligases SUMOylate target proteins;SUMOylation;SUMOylation of DNA damage response and repair proteins	3	0	8.5715	270020000	8						0.454183	1	-0.49642	-1.03794	0.713437	0.53218	0.514548	1.3688	0.773349	0.45013	1.16754	2.66964	0.178658	0.918359	0.156571	0.368674	Xpc	23.9495	NaN	24.3094	NaN	NaN	24.9586	NaN	24.2931	NaN	23.4389	24.1674	24.3123	23.5139	23.4028
A0A0U1RP13;Q8VDP6;A0A0U1RP60;A0A0U1RNI6;A0A0U1RPV3;A0A0U1RQ57	A0A0U1RP13;Q8VDP6	CDP-diacylglycerol--inositol 3-phosphatidyltransferase	Cdipt		alcohol binding;carbohydrate binding;CDP-diacylglycerol-inositol 3-phosphatidyltransferase activity;diacylglycerol binding;manganese ion binding;phosphotransferase activity, for other substituted phosphate groups;transferase activity	CDP-diacylglycerol metabolic process;lipid metabolic process;phosphatidylinositol biosynthetic process;phospholipid biosynthetic process	endoplasmic reticulum;endoplasmic reticulum membrane;Golgi apparatus;Golgi membrane;integral component of membrane;membrane;plasma membrane	Glycerophospholipid biosynthesis;Metabolism;Metabolism of lipids;Phospholipid metabolism;Synthesis of PI	3	0	4.3143	164210000	8						0	0.970848	NaN	0	0	1	NaN	0	0	0.983952	-0.0311031	0	-4.34294e-08	1	0	0	Cdipt	NaN	NaN	NaN	NaN	NaN	NaN	NaN	23.6506	NaN	NaN	NaN	NaN	NaN	NaN
A0A0U1RP62;Q9BCZ4;A0A0U1RPI8	A0A0U1RP62;Q9BCZ4;A0A0U1RPI8	Selenoprotein S	Vimp		antioxidant activity;ATPase binding;enzyme binding;protein binding;ubiquitin-specific protease binding	cell redox homeostasis;cellular oxidant detoxification;cellular response to lipopolysaccharide;cellular response to oxidative stress;endoplasmic reticulum unfolded protein response;ER overload response;intracellular protein transport;negative regulation of acute inflammatory response to antigenic stimulus;negative regulation of endoplasmic reticulum stress-induced intrinsic apoptotic signaling pa…	cytoplasm;cytoplasmic microtubule;Derlin-1 retrotranslocation complex;Derlin-1-VIMP complex;endoplasmic reticulum;endoplasmic reticulum membrane;integral component of endoplasmic reticulum membrane;integral component of membrane;low-density lipoprotein particle;membrane;very-low-density lipoprotein particle		7	0	9.9063	2104600000	31						0.0202798	0.999701	0.0369687	0.05137	0.611381	0.574127	0.588135	1.2077	0.136202	0.901737	0.192068	0.307431	0.284126	0.798177	-0.359098	-0.590332	Vimp	27.6695	27.45	26.4103	25.9108	27.8776	27.209	25.7842	26.4219	NaN	27.507	26.9315	NaN	27.1479	26.3948
A0A0U1RPA0;Q3UIL6;A0A1L1SQ79;S4R190;A0A1L1SV63;A0A1L1SU82	A0A0U1RPA0;Q3UIL6	Pleckstrin homology domain-containing family A member 7	Plekha7		delta-catenin binding	epithelial cell-cell adhesion;zonula adherens maintenance	adherens junction;cell junction;centrosome;cytoplasm;cytoskeleton;cytosol;microtubule organizing center;nucleus;zonula adherens		9	0	11.982	405240000	12						0	0.970542	-0.266113	0	0	1	NaN	0	0	0.983625	1.00238	0	0	1	NaN	0	Plekha7	NaN	NaN	25.7352	NaN	NaN	NaN	NaN	26.0013	NaN	NaN	NaN	NaN	NaN	24.9605
F6VHS4;Q5M9M1;A0A0U1RPF4;Q80T19;Q9EQ21	F6VHS4;Q5M9M1;A0A0U1RPF4;Q80T19;Q9EQ21	Hepcidin-2;Hepcidin	Hamp2;Hamp		copper ion binding;hormone activity	cellular iron ion homeostasis;cellular response to extracellular stimulus;defense response to bacterium;defense response to fungus;iron ion homeostasis;JAK-STAT cascade;killing of cells of other organism;myeloid cell homeostasis;negative regulation of bone resorption;negative regulation of inflammatory response;negative regulation of iron ion transmembrane transport;negative regulation of transcr…	cell;extracellular region;extracellular space;nucleus		2	0	38.159	247750000	6						0	0.970236	NaN	0	-4.34294e-08	1	0	0	-4.34294e-08	1	0	0	0	1	NaN	0	Hamp2;Hamp	NaN	NaN	NaN	25.1241	NaN	NaN	NaN	NaN	NaN	NaN	NaN	NaN	NaN	NaN
A0A0U1RPI1;Q9Z239	A0A0U1RPI1;Q9Z239	Phospholemman	Fxyd1		ion channel activity;ion channel binding;sodium channel regulator activity	ion transmembrane transport;ion transport;negative regulation of protein glutathionylation;positive regulation of sodium ion export across plasma membrane;potassium ion transport;regulation of cardiac muscle cell membrane potential;regulation of sodium ion transmembrane transporter activity;sodium ion transport	apical plasma membrane;caveola;integral component of membrane;integral component of plasma membrane;intercalated disc;membrane;plasma membrane;sarcolemma;sodium:potassium-exchanging ATPase complex;T-tubule	Cardiac conduction;Ion channel transport;Ion homeostasis;Ion transport by P-type ATPases;Muscle contraction;Transport of small molecules	5	0	68.826	1648500000	31						0.0322753	1	0.0476089	0.0783482	0	1	-0.177342	0	0.255002	0.815676	-0.383984	-0.571403	0	1	-0.159033	0	Fxyd1	25.3951	26.5573	26.811	26.7997	26.2137	25.3879	26.5598	27.2112	NaN	26.5498	NaN	NaN	27.155	26.2993
A0A0U1RPL0;Q7TQH0;E9Q5Q0;Q3TGG2;J3QP59	A0A0U1RPL0;Q7TQH0;E9Q5Q0;Q3TGG2	Ataxin-2-like protein	Atxn2l		cadherin binding;RNA binding	regulation of cytoplasmic mRNA processing body assembly;stress granule assembly	cytoplasm;cytoplasmic stress granule;cytosol;membrane;nuclear speck;nucleus		21	0	32.642	2093700000	40						0.0101563	0.995242	0.00790644	0.0218649	1.66188	0.306728	0.578089	2.09831	0.955133	0.475305	0.443937	1.37267	0.228253	0.894445	-0.126245	-0.391953	Atxn2l	26.9657	26.6312	26.6413	27.3623	27.0809	27.078	27.1073	26.3026	27.3696	26.7086	26.9254	27.1018	26.2921	26.6506
B2RX47;A0A0U1RPT6	B2RX47;A0A0U1RPT6		4930433I11Rik		molecular_function	biological_process	cellular_component		3	0	5.8873	6708000000	15						0.770415	1	-0.580513	-2.03905	0.00496942	1	0.00403436	0.0112494	0.958696	0.410113	0.662244	1.6819	0.213703	0.940126	0.0776968	0.351088	4930433I11Rik	NaN	28.1464	28.2041	28.0398	NaN	NaN	28.8889	28.5323	27.9411	28.1637	NaN	NaN	28.4694	27.6632
A0A0U1RPY6;Q9JKW0	A0A0U1RPY6;Q9JKW0	ADP-ribosylation factor-like protein 6-interacting protein 1	Arl6ip1		identical protein binding;protein binding	apoptotic process;cotranslational protein targeting to membrane;endoplasmic reticulum tubular network formation;endoplasmic reticulum tubular network membrane organization;negative regulation of apoptotic process;negative regulation of cysteine-type endopeptidase activity involved in apoptotic process;positive regulation of L-glutamate import across plasma membrane	cytoplasm;cytosol;endomembrane system;endoplasmic reticulum;endoplasmic reticulum membrane;integral component of endoplasmic reticulum membrane;integral component of membrane;membrane;Sec61 translocon complex		2	0.00026575	3.8786	1249200000	27						0	0.969931	NaN	0	0	1	-0.510749	0	0	0.983298	NaN	0	0	1	-0.507996	0	Arl6ip1	26.4667	NaN	25.5197	NaN	NaN	NaN	NaN	NaN	NaN	26.5012	NaN	NaN	27.2221	NaN
A0A0X1KG59;P56404	A0A0X1KG59;P56404	Aquaporin-8	Aqp8		channel activity;water channel activity	cellular response to cAMP;ion transmembrane transport;transmembrane transport;water transport	apical part of cell;integral component of membrane;integral component of plasma membrane;membrane	Aquaporin-mediated transport;Passive transport by Aquaporins;Transport of small molecules	2	0.00076492	2.9685	624590000	7						0.00214786	0.991078	-0.00618649	-0.00628631	0	1	0.373682	0	0	0.982971	-0.0960741	0	0	1	-0.475943	0	Aqp8	NaN	NaN	25.8582	24.5115	24.6181	NaN	25.764	NaN	NaN	25.6608	NaN	NaN	NaN	NaN
A0A0X1KG60;Q3U319;A0A0U1RPJ4	A0A0X1KG60;Q3U319;A0A0U1RPJ4	E3 ubiquitin-protein ligase BRE1B	Rnf40		metal ion binding;mRNA 3'-UTR binding;protein binding;protein homodimerization activity;protein-containing complex binding;transferase activity;ubiquitin conjugating enzyme binding;ubiquitin protein ligase binding;ubiquitin-protein transferase activity	chromatin organization;histone H2B ubiquitination;histone monoubiquitination;negative regulation of mRNA polyadenylation;positive regulation of histone H2B ubiquitination;positive regulation of proteasomal protein catabolic process;positive regulation of protein polyubiquitination;protein ubiquitination;response to peptide hormone;ubiquitin-dependent protein catabolic process	axon terminus;cytosol;extrinsic component of membrane;HULC complex;neuron projection;nucleoplasm;nucleus;protein-containing complex;ubiquitin ligase complex	E3 ubiquitin ligases ubiquitinate target proteins;Metabolism of proteins;Post-translational protein modification;Protein ubiquitination	10	0	16.555	516670000	13						0	0.969625	1.10732	0	0	1	NaN	0	0	0.982645	NaN	0	0	1	0.2479	0	Rnf40	NaN	NaN	25.9181	NaN	NaN	NaN	25.1273	24.4942	25.8415	NaN	25.2554	25.9136	NaN	NaN
A0A0X1KG62;Q8C4Y3	A0A0X1KG62;Q8C4Y3	Negative elongation factor B	Nelfb		RNA binding	negative regulation of transcription elongation from RNA polymerase II promoter;negative regulation of transcription, DNA-templated;regulation of transcription, DNA-templated;transcription, DNA-templated	cytoplasm;NELF complex;nucleoplasm;nucleus	Formation of RNA Pol II elongation complex;Formation of the Early Elongation Complex;Gene expression (Transcription);Generic Transcription Pathway;RNA Polymerase II Pre-transcription Events;RNA Polymerase II Transcription;RNA Polymerase II Transcription Elongation;TP53 Regulates Transcription of DNA Repair Genes;Transcriptional Regulation by TP53	3	0	7.4412	265650000	7						0	0.96932	NaN	0	0	1	NaN	0	-4.34294e-08	1	0	0	0	1	0.746186	0	Nelfb	NaN	24.9916	NaN	NaN	NaN	NaN	NaN	NaN	24.1983	NaN	24.2127	24.3253	NaN	NaN
A0A0X1KG66;A0A0X1KG67;Q3TAS6;D3Z665	A0A0X1KG66;A0A0X1KG67;Q3TAS6	ER membrane protein complex subunit 10	Emc10		molecular_function	biological_process	ER membrane protein complex;extracellular region;integral component of membrane;membrane		3	0	6.4424	1104000000	12						0.443275	1	0.413279	0.853916	0	1	NaN	0	0.581062	0.593956	-0.565699	-1.06014	0	1	NaN	0	Emc10	NaN	NaN	26.4582	26.4236	25.5417	25.2084	26.7379	26.6225	NaN	NaN	NaN	NaN	NaN	26.7955
A0A140LHA2;Q9WVA3;A0A140LIM5;A0A140LJ21;A0A140LI47	A0A140LHA2;Q9WVA3;A0A140LIM5;A0A140LJ21	Mitotic checkpoint protein BUB3	Bub3		ubiquitin binding	attachment of spindle microtubules to kinetochore;cell cycle;cell division;chromosome segregation;meiotic cell cycle;mitotic sister chromatid segregation;mitotic spindle assembly checkpoint;regulation of chromosome segregation	bub1-bub3 complex;chromosome;chromosome, centromeric region;condensed chromosome kinetochore;kinetochore;mitotic checkpoint complex;nucleoplasm;nucleus	Activation of APC/C and APC/C:Cdc20 mediated degradation of mitotic proteins;Amplification of signal from unattached kinetochores via a MAD2 inhibitory signal;Amplification of signal from the kinetochores;APC/C:Cdc20 mediated degradation of mitotic proteins;APC/C-mediated degradation of cell cycle proteins;APC:Cdc20 mediated degradation of cell cycle proteins prior to satisfation of the cell cycl…	11	0	65.922	2725500000	47						0.285502	1	0.513852	0.605479	0.0473017	1	0.134436	0.144807	0.426017	0.689058	-0.570799	-0.869776	0.0640345	1	-0.191382	-0.179174	Bub3	26.5515	25.9034	27.8805	28.0114	25.8366	25.5473	27.9058	27.0016	28.0984	26.4577	NaN	NaN	NaN	27.2586
A0A140LHL5;Q8VDQ8	A0A140LHL5;Q8VDQ8	NAD-dependent protein deacetylase sirtuin-2	Sirt2		chromatin binding;histone acetyltransferase binding;histone deacetylase activity;histone deacetylase binding;hydrolase activity;metal ion binding;NAD+ binding;NAD-dependent histone deacetylase activity;NAD-dependent histone deacetylase activity (H4-K16 specific);NAD-dependent protein deacetylase activity;protein binding;protein deacetylase activity;transcription factor binding;tubulin deacetylase…	autophagy;cell cycle;cell differentiation;cell division;cellular lipid catabolic process;cellular response to caloric restriction;cellular response to epinephrine stimulus;cellular response to hepatocyte growth factor stimulus;cellular response to hypoxia;cellular response to molecule of bacterial origin;cellular response to oxidative stress;hepatocyte growth factor receptor signaling pathway;his…	cell projection;centriole;centrosome;chromosome;cytoplasm;cytoskeleton;cytosol;glial cell projection;growth cone;juxtaparanode region of axon;lateral loop;meiotic spindle;membrane;microtubule;microtubule organizing center;midbody;mitochondrion;mitotic spindle;myelin sheath;nuclear heterochromatin;nucleolus;nucleus;paranodal junction;paranode region of axon;perikaryon;perinuclear region of cytopla…		4	0	6.291	260040000	9						0.366906	1	0.298156	0.715432	0	1	-0.356058	0	0	0.982318	-0.80461	0	0	1	-0.150396	0	Sirt2	24.1384	23.5506	24.1713	24.5258	NaN	NaN	24.0423	23.5544	NaN	24.2469	NaN	NaN	NaN	NaN
A0A140LJC5;A0A140LHQ1;A0A140LHM2;Q9CQR7	A0A140LJC5;A0A140LHQ1;A0A140LHM2;Q9CQR7	Gamma-secretase subunit PEN-2	Psenen		protein binding	amyloid precursor protein metabolic process;amyloid-beta formation;membrane protein ectodomain proteolysis;Notch receptor processing;Notch signaling pathway;positive regulation of catalytic activity;protein processing	endoplasmic reticulum;endoplasmic reticulum membrane;gamma-secretase complex;Golgi apparatus;Golgi cisterna membrane;integral component of membrane;integral component of plasma membrane;membrane;plasma membrane	Axon guidance;Cell death signalling via NRAGE, NRIF and NADE;Death Receptor Signalling;Developmental Biology;EPH-ephrin mediated repulsion of cells;EPH-Ephrin signaling;Noncanonical activation of NOTCH3;NOTCH3 Activation and Transmission of Signal to the Nucleus;NRIF signals cell death from the nucleus;Nuclear signaling by ERBB4;p75 NTR receptor-mediated signalling;Regulated proteolysis of p75NTR…	1	0	5.6188	54080000	2						-4.34294e-08	1	0	0	0	1	NaN	0	-4.34294e-08	1	0	0	0	1	NaN	0	Psenen	NaN	NaN	NaN	NaN	NaN	NaN	NaN	NaN	NaN	NaN	NaN	25.2514	NaN	NaN
A0A140LHQ8	A0A140LHQ8				1-phosphatidylinositol binding;clathrin binding;phospholipid binding	axonogenesis;cargo loading into vesicle;clathrin coat assembly;clathrin-dependent endocytosis;dendrite morphogenesis;endocytosis;hemopoiesis;learning or memory;modulation of age-related behavioral decline;negative regulation of metalloendopeptidase activity involved in amyloid precursor protein catabolic process;positive regulation of amyloid-beta clearance;positive regulation of amyloid-beta for…	clathrin-coated pit;clathrin-coated vesicle;intracellular;perinuclear region of cytoplasm;vesicle		13	0	44.393	1029700000	16						-4.34294e-08	1	0	0	0	1	NaN	0	0	0.981992	NaN	0	-4.34294e-08	1	0	0		NaN	NaN	NaN	NaN	NaN	NaN	NaN	NaN	NaN	NaN	NaN	NaN	NaN	NaN
A0A140LHT6;E9QPQ8;Q8JZS9;A0A140LI38;A0A140LHD4;A0A140LI40	A0A140LHT6;E9QPQ8;Q8JZS9;A0A140LI38;A0A140LHD4	39S ribosomal protein L48, mitochondrial	Mrpl48		molecular_function	biological_process	mitochondrial large ribosomal subunit;mitochondrial ribosome;mitochondrion;ribosome	Metabolism of proteins;Mitochondrial translation;Mitochondrial translation elongation;Mitochondrial translation termination;Translation	5	0	31.146	5742300000	96						0.164503	1	-0.22344	-0.358303	1.34792	0.308038	-0.942765	-2.07466	0.357974	0.758628	0.347947	0.679603	1.13687	0.24808	1.06727	1.8413	Mrpl48	28.4002	27.3684	29.2096	27.8766	28.534	28.1542	29.3452	27.7152	26.7734	27.9626	26.9595	26.8902	28.1408	28.4486
A0A140LHU9;A0A140LI54;Q3TRM4;A0A140LHJ7;A0A140LJH3;A0A140LJI6	A0A140LHU9;A0A140LI54;Q3TRM4	Neuropathy target esterase	Pnpla6		carboxylic ester hydrolase activity;hydrolase activity;lysophospholipase activity	angiogenesis;animal organ morphogenesis;lipid catabolic process;lipid metabolic process;metabolic process;phosphatidylcholine metabolic process	endoplasmic reticulum;endoplasmic reticulum membrane;integral component of membrane;membrane	Glycerophospholipid catabolism;Metabolism;Metabolism of lipids;Phospholipid metabolism;PI Metabolism	3	0.00052798	3.6941	144890000	3						-4.34294e-08	1	0	0	0	1	NaN	0	0	0.981666	NaN	0	-4.34294e-08	1	0	0	Pnpla6	NaN	NaN	NaN	NaN	NaN	NaN	NaN	NaN	NaN	NaN	NaN	NaN	24.2393	NaN
A0A140LIS7;A0A140LIT5;P0DJE0	A0A140LIS7;A0A140LIT5;P0DJE0	Protein PET100 homolog, mitochondrial	Pet100		unfolded protein binding	mitochondrial respiratory chain complex IV assembly	integral component of membrane;integral component of mitochondrial inner membrane;membrane;mitochondrion		3	0	10.709	1216700000	23						0.576036	1	-0.445797	-1.00645	0.292674	0.846171	-0.176083	-0.518529	0.0581835	0.967668	-0.0405464	-0.119847	0.377832	0.742174	-0.310261	-0.699071	Pet100	26.4156	25.1296	25.8684	25.0882	26.0874	25.8437	NaN	26.2827	26.0491	NaN	25.6777	26.0803	25.7813	26.0768
A0A140LIS8;A0A140LIU7;A0A140LJ41;A0A140LJG4	A0A140LIS8;A0A140LIU7;A0A140LJ41;A0A140LJG4								4	0.00026918	4.1354	310110000	5						-4.34294e-08	1	0	0	0	1	NaN	0	-4.34294e-08	1	0	0	0	1	NaN	0		NaN	NaN	NaN	NaN	NaN	NaN	NaN	NaN	NaN	NaN	24.1943	23.8352	NaN	NaN
A0A140LIT2;O88455;D3Z7G1;D3YXR4;A0A140LI18	A0A140LIT2;O88455	7-dehydrocholesterol reductase	Dhcr7		7-dehydrocholesterol reductase activity;NADP binding;oxidoreductase activity;oxidoreductase activity, acting on the CH-CH group of donors, NAD or NADP as acceptor;sterol delta7 reductase activity	blood vessel development;brassinosteroid biosynthetic process;cell differentiation;cholesterol biosynthetic process;cholesterol metabolic process;lipid metabolic process;lung development;multicellular organism growth;oxidation-reduction process;post-embryonic development;regulation of cell proliferation;regulation of cholesterol biosynthetic process;steroid biosynthetic process;steroid metabolic …	cytosol;endoplasmic reticulum;endoplasmic reticulum membrane;integral component of endoplasmic reticulum membrane;integral component of membrane;intracellular membrane-bounded organelle;membrane;nuclear outer membrane	Cholesterol biosynthesis;Cholesterol biosynthesis via desmosterol;Cholesterol biosynthesis via lathosterol;Metabolism;Metabolism of lipids;Metabolism of steroids	10	0	14.211	6194300000	46						0.491187	1	-0.672619	-0.946786	0	1	0.944822	0	0.0665992	0.954624	0.130661	0.169013	0	1	-1.48678	0	Dhcr7	27.5159	27.1106	29.2126	27.0173	28.6875	27.7203	NaN	28.7524	NaN	29.2009	NaN	NaN	29.0184	27.1074
A0A140LIU4;P56392	A0A140LIU4;P56392	Cytochrome c oxidase subunit 7A1, mitochondrial	Cox7a1		cytochrome-c oxidase activity;electron transfer activity	electron transport chain;proton transmembrane transport	integral component of membrane;membrane;mitochondrial inner membrane;mitochondrial respiratory chain;mitochondrion		1	0	6.366	545300000	13						0	0.969015	1.60759	0	0	1	0.600988	0	0	0.98134	-0.949394	0	0.17349	0.961124	0.0572058	0.263891	Cox7a1	26.408	NaN	NaN	26.4445	NaN	NaN	24.8187	NaN	26.5094	NaN	26.4575	26.1404	NaN	25.7681
A0A140LJK0;A0A140LJB8;Q9D2Q3	A0A140LJK0;A0A140LJB8;Q9D2Q3	Uncharacterized protein C10orf88 homolog			identical protein binding	biological_process	cellular_component		1	0.00051921	3.3245	6794700000	26						0.379596	1	-0.457245	-0.983122	0	1	NaN	0	0.909295	0.355523	1.75054	3.79489	0	1	NaN	0		NaN	NaN	28.4953	28.353	NaN	NaN	28.5233	29.2395	NaN	NaN	NaN	NaN	NaN	27.0829
A0A140LJF9	A0A140LJF9				aldehyde dehydrogenase (NAD) activity;oxidoreductase activity	metabolic process;oxidation-reduction process	endoplasmic reticulum;integral component of membrane;membrane		4	0.0019851	2.538	208110000	11						0	0.968711	NaN	0	0	1	NaN	0	0	0.981015	NaN	0	0	1	NaN	0		NaN	NaN	NaN	NaN	24.279	25.3222	NaN	NaN	NaN	24.0422	NaN	NaN	NaN	NaN
E9Q394;A0A140LJJ5;A0A140LID7;A0A140LHG3;A0A140LIX0;A0A140LHQ3	E9Q394;A0A140LJJ5;A0A140LID7;A0A140LHG3;A0A140LIX0		Akap13		cAMP-dependent protein kinase activity;guanyl-nucleotide exchange factor activity;MAP-kinase scaffold activity;metal ion binding;protein kinase A binding;protein-containing complex scaffold activity;Rho GTPase binding;Rho guanyl-nucleotide exchange factor activity	adenylate cyclase-activating adrenergic receptor signaling pathway involved in heart process;adrenergic receptor signaling pathway;bone development;cardiac muscle cell differentiation;G-protein coupled receptor signaling pathway;heart development;intracellular signal transduction;nuclear export;positive regulation of I-kappaB kinase/NF-kappaB signaling;positive regulation of MAP kinase activity;p…	actin cytoskeleton;actin filament;cell cortex;cortical actin cytoskeleton;cytoplasm;cytoskeleton;cytosol;membrane;nucleus;perinuclear region of cytoplasm	Cell death signalling via NRAGE, NRIF and NADE;Death Receptor Signalling;G alpha (12/13) signalling events;GPCR downstream signalling;NRAGE signals death through JNK;p75 NTR receptor-mediated signalling;Rho GTPase cycle;Signal Transduction;Signaling by GPCR;Signaling by Rho GTPases	4	0.0022135	2.4101	117290000	2						0	0.968406	NaN	0	-4.34294e-08	1	0	0	0	0.98069	NaN	0	-4.34294e-08	1	0	0	Akap13	NaN	NaN	NaN	NaN	NaN	NaN	NaN	23.0039	NaN	NaN	NaN	NaN	NaN	NaN
A0A140T8J4;Q9R257	A0A140T8J4;Q9R257	Heme-binding protein 1	Hebp1		heme binding	heme metabolic process	cytoplasm;cytosol;mitochondrion		21	0	323.31	29540000000	332						0.125357	1	0.0861888	0.241476	1.06086	0.389365	0.659677	1.72918	0.760666	0.561498	0.361993	1.13662	0.276548	0.827713	-0.211495	-0.512991	Hebp1	30.3413	30.922	30.3179	30.8343	30.5427	30.533	30.9902	30.0049	30.9874	30.0181	31.1751	31.0809	30.2539	30.2257
A0A140T8K2	A0A140T8K2				structural constituent of ribosome	translation	large ribosomal subunit;ribosome	Eukaryotic Translation Initiation;L13a-mediated translational silencing of Ceruloplasmin expression;Metabolism of proteins;Metabolism of RNA;Nonsense Mediated Decay (NMD) enhanced by the Exon Junction Complex (EJC);Nonsense-Mediated Decay (NMD);Translation	8	0	5.2682	9501700	1						0	0.968102	NaN	0	-4.34294e-08	1	0	0	0	0.980365	NaN	0	-4.34294e-08	1	0	0		NaN	NaN	NaN	NaN	NaN	21.4912	NaN	NaN	NaN	NaN	NaN	NaN	NaN	NaN
A0A140T8M7;P62751;D3YTY6	A0A140T8M7;P62751	60S ribosomal protein L23a	Rpl23a		protein binding;RNA binding;rRNA binding;structural constituent of ribosome	biological_process;ribosomal large subunit assembly;translation	cytosolic large ribosomal subunit;intracellular;nucleus;ribosome;TORC2 complex	Metabolism of RNA;Nonsense Mediated Decay (NMD) enhanced by the Exon Junction Complex (EJC);Nonsense-Mediated Decay (NMD)	17	0	147.81	87535000000	492						0.0197863	0.996216	-0.0139751	-0.0412032	0.790346	0.512707	0.496299	1.2694	0.471344	0.75544	0.195982	0.687786	0.421869	0.719313	-0.314292	-0.734115	Rpl23a	31.9867	32.3428	31.6222	32.4801	32.4565	32.1594	32.1087	31.7633	32.6776	31.6254	32.6726	32.7134	31.7581	32.1546
A0A140T8R7;Q8CFE3;A0A0A6YWY4;A0A0A6YWP7;A0A0A6YXM5;Q6PGA0;A0A0R4J1I0;Q8C796	A0A140T8R7;Q8CFE3	REST corepressor 1	Rcor1		DNA binding;DNA binding transcription factor activity;enzyme binding;protein binding;transcription corepressor activity;transcription factor binding;transcription regulatory region DNA binding;transcriptional repressor activity, RNA polymerase II proximal promoter sequence-specific DNA binding	chromatin organization;erythrocyte differentiation;histone H4 deacetylation;negative regulation of transcription by RNA polymerase II;negative regulation of transcription, DNA-templated;positive regulation of megakaryocyte differentiation;regulation of transcription, DNA-templated;transcription, DNA-templated	DNA repair complex;nucleus;transcription factor complex;transcriptional repressor complex	Factors involved in megakaryocyte development and platelet production;Hemostasis	5	0	8.7885	188740000	10						-4.34294e-08	1	0	0	0	1	NaN	0	-4.34294e-08	1	0	0	0	1	NaN	0	Rcor1	NaN	NaN	NaN	NaN	NaN	NaN	NaN	NaN	24.9088	NaN	24.781	24.778	NaN	NaN
A0A140T8S5;Q8K327	A0A140T8S5;Q8K327	Chromosome alignment-maintaining phosphoprotein 1	Champ1		metal ion binding;nucleic acid binding	attachment of mitotic spindle microtubules to kinetochore;protein localization to kinetochore;protein localization to microtubule;sister chromatid biorientation	chromosome;chromosome, centromeric region;condensed chromosome;condensed chromosome kinetochore;cytoplasm;cytoskeleton;Flemming body;kinetochore;nucleoplasm;nucleus;spindle		5	0	4.8095	633950000	8						0	0.967798	-0.0842733	0	0.550878	0.568605	1.13595	1.54705	0.47804	0.627649	0.980125	1.31246	0	1	-0.240093	0	Champ1	NaN	NaN	25.3351	NaN	NaN	NaN	26.0269	24.8119	NaN	24.981	NaN	26.1694	24.6612	24.2173
A0A140T8V3;Q60931;J3QMG3	A0A140T8V3;Q60931;J3QMG3	Voltage-dependent anion-selective channel protein 3	Vdac3		nucleotide binding;porin activity;voltage-gated anion channel activity	anion transmembrane transport;behavioral fear response;chemical synaptic transmission;inorganic anion transport;ion transport;learning;neuron-neuron synaptic transmission;regulation of cilium assembly;transmembrane transport	integral component of membrane;membrane;mitochondrial inner membrane;mitochondrial outer membrane;mitochondrion;pore complex	Deubiquitination;Metabolism of proteins;Post-translational protein modification;Ub-specific processing proteases	16	0	323.31	91179000000	387						0.0722656	1	-0.0346193	-0.127819	0.282754	0.816851	0.283413	0.57139	0.718259	0.530244	0.645306	1.37333	0.684379	0.561073	0.327274	1.01701	Vdac3	32.2248	32.1885	32.5105	32.5908	32.0602	32.3299	32.6559	32.6071	32.1818	31.49	32.1199	32.4137	31.1261	31.878
A0A140T8V5;P17918	A0A140T8V5;P17918	Proliferating cell nuclear antigen	Pcna		chromatin binding;damaged DNA binding;dinucleotide insertion or deletion binding;DNA binding;DNA polymerase binding;DNA polymerase processivity factor activity;enzyme binding;histone acetyltransferase binding;identical protein binding;MutLalpha complex binding;protein binding;purine-specific mismatch base pair DNA N-glycosylase activity;receptor tyrosine kinase binding	base-excision repair, gap-filling;cellular response to DNA damage stimulus;cellular response to UV;cellular response to xenobiotic stimulus;DNA repair;DNA replication;leading strand elongation;mismatch repair;mitotic telomere maintenance via semi-conservative replication;negative regulation of transcription by RNA polymerase II;positive regulation of deoxyribonuclease activity;positive regulation…	centrosome;cyclin-dependent protein kinase holoenzyme complex;intracellular;nuclear body;nuclear lamina;nuclear replication fork;nucleoplasm;nucleus;PCNA complex;PCNA-p21 complex;replication fork	Base Excision Repair;Cell Cycle;Cell Cycle, Mitotic;Chromosome Maintenance;DNA Damage Bypass;DNA Double-Strand Break Repair;DNA Repair;DNA Replication;DNA strand elongation;Dual Incision in GG-NER;Dual incision in TC-NER;Extension of Telomeres;Gap-filling DNA repair synthesis and ligation in GG-NER;Gap-filling DNA repair synthesis and ligation in TC-NER;Gene expression (Transcription);Generic Tra…	3	0.001017	2.927	275510000	4						0	0.967494	-0.935387	0	-4.34294e-08	1	0	0	0	0.98004	NaN	0	0	1	NaN	0	Pcna	NaN	NaN	23.8367	NaN	NaN	NaN	25.706	23.8383	NaN	NaN	NaN	NaN	NaN	NaN
A0A171EBL2;E9Q555	A0A171EBL2;E9Q555	E3 ubiquitin-protein ligase RNF213	Rnf213		ATPase activity;hydrolase activity;metal ion binding;transferase activity;ubiquitin-protein transferase activity	angiogenesis;negative regulation of non-canonical Wnt signaling pathway;protein autoubiquitination;protein homooligomerization;protein ubiquitination;sprouting angiogenesis;ubiquitin-dependent protein catabolic process	cytoplasm;cytosol;nucleolus	Adaptive Immune System;Antigen processing: Ubiquitination & Proteasome degradation;Class I MHC mediated antigen processing & presentation;Immune System	29	0	58.682	2201500000	55						0.37557	1	-0.619634	-0.759962	0.719682	0.479028	0.945524	1.48158	1.65699	0.111776	2.46717	2.90232	0.863538	0.374233	0.902017	1.53239	Rnf213	26.6899	26.2219	27.8986	25.8344	27.4363	28.0772	25.6602	27.9495	26.105	25.2047	25.9257	25.8012	25.6613	24.8545
A0A171KXD3;Q9JIF0;A0A140LJ70;A0A140LI33;A0A140LJF4;A0A140LHF7;A0A140LHS4;A0A140LJ68;A0A140LIF7;Q6PAK3	A0A171KXD3;Q9JIF0;A0A140LJ70;A0A140LI33;A0A140LJF4;A0A140LHF7;A0A140LHS4	Protein arginine N-methyltransferase 1	Prmt1		[cytochrome c]-arginine N-methyltransferase activity;enzyme binding;histone methyltransferase activity;histone methyltransferase activity (H4-R3 specific);histone-arginine N-methyltransferase activity;identical protein binding;methyl-CpG binding;methyltransferase activity;mitogen-activated protein kinase p38 binding;N-methyltransferase activity;protein binding;protein heterodimerization activity;…	histone arginine methylation;histone H4-R3 methylation;histone methylation;in utero embryonic development;methylation;negative regulation of megakaryocyte differentiation;neuron projection development;peptidyl-arginine methylation;peptidyl-arginine methylation, to asymmetrical-dimethyl arginine;peptidyl-arginine omega-N-methylation;positive regulation of cell proliferation;positive regulation of …	cytoplasm;cytosol;membrane;methylosome;nucleoplasm;nucleus;plasma membrane	Chromatin modifying enzymes;Chromatin organization;ESR-mediated signaling;Estrogen-dependent gene expression;Gene expression (Transcription);Generic Transcription Pathway;RMTs methylate histone arginines;RNA Polymerase II Transcription;RUNX1 regulates genes involved in megakaryocyte differentiation and platelet function;Signal Transduction;Signaling by Nuclear Receptors;Transcriptional regulation…	8	0	18.18	538320000	19						0.575304	1	0.788467	1.47637	0	1	1.97824	0	0	0.979715	0.547338	0	1.15066	0.305069	-0.642438	-1.66193	Prmt1	25.9799	25.5153	25.2006	25.3726	25.1292	24.3281	NaN	NaN	26.7309	25.9492	26.3064	25.6517	NaN	24.1813
A0A1B0GQV5;P05367	A0A1B0GQV5;P05367	Serum amyloid A-2 protein;Amyloid protein A	Saa2		chemoattractant activity;G-protein coupled receptor binding;protein binding	acute-phase response;cell chemotaxis;positive chemotaxis;response to stilbenoid	cytoplasmic microtubule;extracellular region;extracellular space;high-density lipoprotein particle	Advanced glycosylation endproduct receptor signaling;Binding and Uptake of Ligands by Scavenger Receptors;Class A/1 (Rhodopsin-like receptors);Cytokine Signaling in Immune system;Cytosolic sensors of pathogen-associated DNA;DDX58/IFIH1-mediated induction of interferon-alpha/beta;DEx/H-box helicases activate type I IFN and inflammatory cytokines production;Formyl peptide receptors bind formyl pept…	11	0	108.66	16051000000	97						0.0397958	1	-0.0780978	-0.102001	1.02807	0.33206	-1.51306	-1.85431	0.42207	0.687659	-0.609036	-0.89027	0.474733	0.589908	0.825928	0.934388	Saa2	28.0841	29.0973	29.7318	31.0528	29.085	29.2362	29.928	30.0291	27.4453	28.7391	29.7825	28.6954	29.3522	31.1749
A0A1B0GR11;Q93092	A0A1B0GR11;Q93092	Transaldolase	Taldo1		carbohydrate binding;catalytic activity;monosaccharide binding;sedoheptulose-7-phosphate:D-glyceraldehyde-3-phosphate glyceronetransferase activity;transferase activity	carbohydrate metabolic process;fructose 6-phosphate metabolic process;glyceraldehyde-3-phosphate metabolic process;pentose-phosphate shunt;pentose-phosphate shunt, non-oxidative branch	cytoplasm;cytosol;intracellular membrane-bounded organelle;nucleoplasm;nucleus	Insulin effects increased synthesis of Xylulose-5-Phosphate;Integration of energy metabolism;Metabolism;Metabolism of carbohydrates;Pentose phosphate pathway (hexose monophosphate shunt)	22	0	73.255	15559000000	207						0.805105	1	-0.667062	-1.30886	0.0259898	1	0.0395096	0.0671119	0.0809331	0.942833	0.124518	0.196153	0.777236	0.44208	-0.582054	-1.30114	Taldo1	29.253	29.4512	28.1731	29.5553	30.1803	29.9527	29.9506	29.0173	29.5333	29.9027	29.9484	29.3765	29.7268	30.421
A0A1B0GR53;A0A1B0GSF3;A0A1B0GS34;A0A1B0GT05;A0A1B0GR52;O35153	A0A1B0GR53;A0A1B0GSF3;A0A1B0GS34;A0A1B0GT05;A0A1B0GR52;O35153	BET1-like protein	Bet1l		SNAP receptor activity	membrane fusion;protein transport;regulation of retrograde vesicle-mediated transport, Golgi to ER;retrograde transport, endosome to Golgi	cytosol;endosome;Golgi apparatus;Golgi membrane;Golgi stack;integral component of membrane;membrane	Asparagine N-linked glycosylation;COPI-mediated anterograde transport;ER to Golgi Anterograde Transport;Intra-Golgi and retrograde Golgi-to-ER traffic;Intra-Golgi traffic;Membrane Trafficking;Metabolism of proteins;Post-translational protein modification;Transport to the Golgi and subsequent modification;Vesicle-mediated transport	2	0	17.509	262070000	5						0	0.96719	NaN	0	-4.34294e-08	1	0	0	0	0.979391	NaN	0	-4.34294e-08	1	0	0	Bet1l	NaN	NaN	NaN	NaN	25.3223	NaN	NaN	NaN	NaN	NaN	NaN	NaN	NaN	NaN
A0A1B0GRA5;P70302;A0A1B0GR78;A0A1B0GQZ3	A0A1B0GRA5;P70302;A0A1B0GR78	Stromal interaction molecule 1	Stim1		calcium channel regulator activity;calcium ion binding;identical protein binding;metal ion binding;microtubule plus-end binding;protease binding;protein binding;store-operated calcium channel activity	activation of store-operated calcium channel activity;calcium ion transmembrane transport;calcium ion transport;cation transport;cellular calcium ion homeostasis;detection of calcium ion;enamel mineralization;ion transport;myotube differentiation;positive regulation of angiogenesis;regulation of calcium ion transport;regulation of store-operated calcium entry;store-operated calcium entry	cortical endoplasmic reticulum;cytoplasm;cytoskeleton;endoplasmic reticulum;endoplasmic reticulum membrane;growth cone;integral component of endoplasmic reticulum membrane;integral component of membrane;integral component of plasma membrane;membrane;microtubule;plasma membrane;protein-containing complex;sarcoplasmic reticulum;sarcoplasmic reticulum membrane	Adaptive Immune System;Antigen activates B Cell Receptor (BCR) leading to generation of second messengers;Cardiac conduction;Immune System;Ion homeostasis;Muscle contraction;Signaling by the B Cell Receptor (BCR)	27	0	144.05	12662000000	172						0.146378	1	0.0929251	0.27604	1.05889	0.472138	0.343675	1.34761	0.888853	0.492982	0.45916	1.32079	0.748674	0.623683	0.20841	0.880253	Stim1	29.3494	29.7967	29.4857	29.4491	29.5061	29.8318	28.8159	29.5554	29.1131	29.2051	29.3779	29.5512	28.9383	28.775
A0A1B0GRC0;A0A1B0GSI7;P02463	A0A1B0GRC0;A0A1B0GSI7;P02463	Collagen alpha-1(IV) chain;Arresten	Col4a1		extracellular matrix structural constituent;platelet-derived growth factor binding	angiogenesis;basement membrane organization;blood vessel morphogenesis;brain development;branching involved in blood vessel morphogenesis;cellular response to amino acid stimulus;collagen-activated tyrosine kinase receptor signaling pathway;epithelial cell differentiation;neuromuscular junction development;renal tubule morphogenesis;retinal blood vessel morphogenesis	basement membrane;collagen trimer;collagen type IV trimer;extracellular matrix;extracellular region;extracellular space	Anchoring fibril formation;Assembly of collagen fibrils and other multimeric structures;Axon guidance;Collagen biosynthesis and modifying enzymes;Collagen chain trimerization;Collagen degradation;Collagen formation;Crosslinking of collagen fibrils;Degradation of the extracellular matrix;Developmental Biology;Extracellular matrix organization;Integrin cell surface interactions;Laminin interactions…	1	0.00222	2.4674	62443000	2						-4.34294e-08	1	0	0	0	1	NaN	0	0	0.979067	NaN	0	-4.34294e-08	1	0	0	Col4a1	NaN	NaN	NaN	NaN	NaN	NaN	NaN	NaN	NaN	NaN	NaN	NaN	NaN	22.2412
A0A1B0GRP7;Q9Z2Y8;Q6P8V7;A0A1B0GRR5;Q80ZV3;A0A1B0GQY5;A0A1B0GSP5;A0A1B0GSA1	A0A1B0GRP7;Q9Z2Y8;Q6P8V7;A0A1B0GRR5;Q80ZV3;A0A1B0GQY5	Proline synthase co-transcribed bacterial homolog protein	Prosc	+	pyridoxal phosphate binding		intracellular;mitochondrion		14	0	87.536	13713000000	154						0.680587	1	0.380168	1.10481	1.48202	0.305509	0.694295	2.05621	0.326084	0.830396	-0.134643	-0.517872	0.722748	0.508589	-0.448769	-1.11974	Prosc	29.4642	29.8952	28.8707	29.8572	29.1186	29.1501	29.2816	29.0162	30.0318	29.4342	30.1752	30.241	29.4738	29.3738
A0A1B0GRU3;E9Q8K8;Q6ZPZ3	A0A1B0GRU3;E9Q8K8;Q6ZPZ3	Zinc finger CCCH domain-containing protein 4	Zc3h4		metal ion binding		cytosol;nucleoplasm		8	0	14.247	646390000	20						1.09228	1	0.294322	1.24323	1.03556	0.386615	0.652898	1.87132	0.142404	0.923136	0.089292	0.294368	0.640281	0.610672	-0.269284	-0.902886	Zc3h4	25.3385	25.4047	25.5982	25.0531	25.2185	24.9467	25.1513	24.9008	25.7503	25.1851	25.5827	25.9536	NaN	24.7769
A0A1B0GRU8;Q9R1C7;E9QMI6;D3Z4N6;E9QP07;A0A0R4J1S2;Q80W14	A0A1B0GRU8;Q9R1C7	Pre-mRNA-processing factor 40 homolog A	Prpf40a		proline-rich region binding;protein binding;RNA binding	cell migration;cytoskeleton organization;mRNA processing;mRNA splicing, via spliceosome;regulation of cell shape;regulation of cytokinesis;RNA splicing	cytosol;nuclear matrix;nuclear speck;nucleus;U1 snRNP;U2-type prespliceosome	Metabolism of RNA;mRNA Splicing;mRNA Splicing - Major Pathway;Processing of Capped Intron-Containing Pre-mRNA	26	0	85.902	8554800000	135						0.263085	1	0.288941	0.527089	0.460141	0.674818	0.558204	0.90398	0.0421254	0.97508	0.0696886	0.104511	0.206215	0.87993	-0.199574	-0.412407	Prpf40a	28.4884	28.236	29.4126	28.8962	27.6798	28.027	29.2258	28.9449	29.2024	28.1052	29.2164	29.3075	27.5622	28.6355
A0A1B0GRV0	A0A1B0GRV0					phosphatidylinositol phosphorylation			16	0	5.8614	193980000	5						0	0.966886	0.025362	0	0	1	NaN	0	0	0.978743	1.20564	0	0	1	NaN	0		NaN	NaN	24.3931	NaN	24.2604	NaN	24.4751	NaN	NaN	NaN	NaN	NaN	NaN	23.1621
A0A1B0GRZ8;Q8BGF6	A0A1B0GRZ8;Q8BGF6	ELMO domain-containing protein 2	Elmod2		GTPase activator activity	positive regulation of GTPase activity;regulation of defense response to virus			5	0.0015129	2.8055	434330000	8						0.416222	1	-0.588977	-0.891162	-4.34294e-08	1	0	0	0	0.978419	NaN	0	0	1	NaN	0	Elmod2	26.0628	25.3857	NaN	24.7401	25.5743	26.396	NaN	NaN	NaN	NaN	NaN	NaN	NaN	NaN
A0A1B0GS48;A0A1B0GT07;Q9D6T0	A0A1B0GS48;A0A1B0GT07;Q9D6T0	Nitric oxide synthase-interacting protein	Nosip		transferase activity;ubiquitin protein ligase activity	multicellular organism development;negative regulation of catalytic activity;negative regulation of nitric-oxide synthase activity;protein ubiquitination	cytoplasm;nucleus	eNOS activation and regulation;Metabolism;Metabolism of nitric oxide;NOSIP mediated eNOS trafficking	1	0.00052784	3.6928	6794000	1						0	0.966583	NaN	0	-4.34294e-08	1	0	0	-4.34294e-08	1	0	0	0	1	NaN	0	Nosip	22.6958	NaN	NaN	NaN	NaN	NaN	NaN	NaN	NaN	NaN	NaN	NaN	NaN	NaN
E9Q3Z5;A0A1B0GS91;Q8K4L3;Q8K4L2;F6R6A4;F6TBK9	E9Q3Z5;A0A1B0GS91;Q8K4L3;Q8K4L2;F6R6A4	Supervillin	Svil		actin binding;actin filament binding	cytoskeleton organization;positive regulation of cytokinesis;skeletal muscle tissue development	actin cytoskeleton;cell junction;cell projection;cleavage furrow;costamere;cytoplasm;cytoskeleton;cytosol;invadopodium;membrane;microtubule minus-end;midbody;nucleus;plasma membrane;podosome		51	0	223.86	7884200000	182						0.154518	1	-0.141292	-0.313821	2.30295	0.373125	0.866762	3.08029	0.700077	0.563361	0.416634	1.11636	1.0214	0.360805	-0.59142	-1.53829	Svil	28.1158	27.9361	29.0128	28.6602	28.3594	28.0068	29.1461	28.7779	29.3772	28.6925	29.0291	28.992	28.1482	27.9604
A0A1B0GSB4;A0A1B0GSR3;Q8BZX4	A0A1B0GSB4;A0A1B0GSR3;Q8BZX4	Splicing regulatory glutamine/lysine-rich protein 1	Srek1		nucleic acid binding;RNA binding	biological_process;mRNA processing;regulation of alternative mRNA splicing, via spliceosome;RNA splicing	nuclear speck;nucleoplasm;nucleus;spliceosomal complex		2	0	9.1745	136300000	2						0	0.96628	NaN	0	-4.34294e-08	1	0	0	-4.34294e-08	1	0	0	0	1	NaN	0	Srek1	24.0882	NaN	24.3601	NaN	NaN	NaN	NaN	NaN	NaN	NaN	NaN	NaN	NaN	NaN
A0A1B0GSG5;Q91VI7;A0A1B0GRG4;A0A1B0GRY7	A0A1B0GSG5;Q91VI7	Ribonuclease inhibitor	Rnh1		ribonuclease inhibitor activity	negative regulation of catalytic activity;regulation of angiogenesis	angiogenin-PRI complex;cytoplasm;cytosol;nucleoplasm		12	0	103.96	3502400000	65						0.356167	1	-0.288707	-0.64553	0.0752106	0.990859	-0.0975609	-0.177842	0.00260052	1	-0.00355879	-0.00659813	0.214163	0.874835	-0.194705	-0.424349	Rnh1	27.5903	27.6281	26.4484	27.4674	27.9654	27.5653	27.7491	27.0092	27.6455	27.7542	27.0351	NaN	27.9119	28.015
A0A1B0GSU0;Q571I9;D3Z0B9;A0A1B0GSN3	A0A1B0GSU0;Q571I9;D3Z0B9	Aldehyde dehydrogenase family 16 member A1	Aldh16a1		aldehyde dehydrogenase (NAD) activity;oxidoreductase activity;oxidoreductase activity, acting on the aldehyde or oxo group of donors, NAD or NADP as acceptor	metabolic process;oxidation-reduction process			11	0	22.509	1436500000	26						0.34955	1	-0.231168	-0.601932	0	1	0.147201	0	0.307002	0.822967	-0.166744	-0.525771	0	1	-0.545113	0	Aldh16a1	26.2697	25.3757	25.8573	26.044	26.6695	26.1997	25.6938	25.9084	NaN	26.4318	NaN	NaN	26.317	26.3519
Q564E2;A0A1B0GSX0;P06151;A0A1B0GSR9;D3YZQ9;A0A1B0GT41;A0A1B0GQX5;A0A1B0GSL7;A0A1B0GRW9;A0A1B0GS79;A0A1B0GRC1;A0A1B0GRS2;D3YVR7;D3YZE4;P00342;A0A1B0GSR2;A0A1B0GRE9	Q564E2;A0A1B0GSX0;P06151;A0A1B0GSR9;D3YZQ9;A0A1B0GT41;A0A1B0GQX5	L-lactate dehydrogenase;L-lactate dehydrogenase A chain	Ldha		cadherin binding;catalytic activity;identical protein binding;lactate dehydrogenase activity;L-lactate dehydrogenase activity;NAD binding;oxidoreductase activity;oxidoreductase activity, acting on the CH-OH group of donors, NAD or NADP as acceptor;protein binding	ATP biosynthetic process;carbohydrate metabolic process;carboxylic acid metabolic process;cellular response to extracellular stimulus;flagellated sperm motility;glucose catabolic process to lactate via pyruvate;lactate biosynthetic process from pyruvate;lactate metabolic process;lactate oxidation;NAD metabolic process;oxidation-reduction process;positive regulation of apoptotic process;post-embry…	cilium;cytoplasm;cytosol;mitochondrion;motile cilium;sperm fibrous sheath	Metabolism;Pyruvate metabolism;Pyruvate metabolism and Citric Acid (TCA) cycle;The citric acid (TCA) cycle and respiratory electron transport	25	0	298	61741000000	449						0.208293	1	-0.225946	-0.42552	0.251756	0.850807	0.23988	0.516922	0.0807994	0.942421	0.104133	0.186123	0.487699	0.659379	-0.361693	-0.846353	Ldha	31.8705	31.9004	30.7217	31.0996	32.0458	32.2807	30.9947	31.1749	31.8168	31.7756	32.0822	31.3644	31.8306	31.8736
A0A1B0GSX7;Q6PFD9;B2RQL0;A0A140T8J8;A0A1B0GRB5;A0A1B0GRA7;A0A1B0GS62	A0A1B0GSX7;Q6PFD9;B2RQL0;A0A140T8J8;A0A1B0GRB5;A0A1B0GRA7	Nuclear pore complex protein Nup98-Nup96;Nuclear pore complex protein Nup98;Nuclear pore complex protein Nup96	Nup98		hydrolase activity;mRNA binding;nuclear localization sequence binding;peptidase activity;peptide binding;promoter-specific chromatin binding;RNA binding;RNA polymerase II transcription coactivator activity;serine-type peptidase activity;structural constituent of nuclear pore	DNA replication;mRNA transport;nuclear pore complex assembly;nucleocytoplasmic transport;positive regulation of mRNA splicing, via spliceosome;positive regulation of transcription by RNA polymerase II;posttranscriptional tethering of RNA polymerase II gene DNA at nuclear periphery;protein import into nucleus;protein transport;proteolysis;RNA export from nucleus;telomere tethering at nuclear perip…	intracellular membrane-bounded organelle;kinetochore;membrane;nuclear body;nuclear envelope;nuclear inclusion body;nuclear membrane;nuclear periphery;nuclear pore;nuclear pore cytoplasmic filaments;nuclear pore nuclear basket;nuclear pore outer ring;nucleoplasm;nucleus;ribonucleoprotein complex	Amplification of signal from unattached kinetochores via a MAD2 inhibitory signal;Amplification of signal from the kinetochores;Cell Cycle;Cell Cycle Checkpoints;Cell Cycle, Mitotic;Cellular response to heat stress;Cellular responses to external stimuli;Cellular responses to stress;Gene expression (Transcription);Gene Silencing by RNA;Glucose metabolism;Glycolysis;M Phase;Metabolism;Metabolism of…	24	0	110	4717200000	98						0.242261	1	0.191189	0.471202	1.61435	0.31248	0.939084	2.67927	0.451313	0.710452	0.330631	0.810236	0.748518	0.506506	-0.417264	-1.20027	Nup98	27.9191	28.1977	28.0474	28.1878	27.8829	27.1798	28.6419	27.8827	28.8567	27.9056	28.338	28.9208	27.5833	27.4269
A0A1B0GT26;O55003	A0A1B0GT26;O55003	BCL2/adenovirus E1B 19 kDa protein-interacting protein 3	Bnip3		GTPase binding;identical protein binding;protein binding;protein heterodimerization activity;protein homodimerization activity	apoptotic process;autophagic cell death;brown fat cell differentiation;cardiac muscle cell apoptotic process;cell death;cellular response to cobalt ion;cellular response to hydrogen peroxide;cellular response to hypoxia;cellular response to mechanical stimulus;cerebral cortex development;defense response to virus;granzyme-mediated apoptotic signaling pathway;intrinsic apoptotic signaling pathway;…	cytoplasm;dendrite;endoplasmic reticulum;integral component of membrane;integral component of mitochondrial outer membrane;membrane;mitochondrial envelope;mitochondrial membrane;mitochondrial outer membrane;mitochondrion;nuclear envelope;nucleoplasm;nucleus;postsynaptic density		7	0	16.445	1789700000	21						0.00960886	0.994876	-0.0192076	-0.0260475	0.00211118	1	0.00605551	0.00594885	0.137078	0.896716	-0.30366	-0.339106	0.148708	0.919235	-0.328923	-0.371695	Bnip3	26.6333	25.9261	25.8173	26.6925	25.1469	26.5622	NaN	27.1504	25.3394	NaN	26.5137	27.9355	NaN	26.0617
A0A1B0GTA0;D3YWS7;F6SJM7;Q8R2K1	A0A1B0GTA0;D3YWS7;F6SJM7;Q8R2K1	Fucose mutarotase	Fuom		fucose binding;isomerase activity;monosaccharide binding;racemase and epimerase activity, acting on carbohydrates and derivatives	female mating behavior;fucose metabolic process;fucosylation;monosaccharide metabolic process;negative regulation of neuron differentiation	cellular_component	Asparagine N-linked glycosylation;Biosynthesis of the N-glycan precursor (dolichol lipid-linked oligosaccharide, LLO) and transfer to a nascent protein;GDP-fucose biosynthesis;Metabolism of proteins;Post-translational protein modification;Synthesis of substrates in N-glycan biosythesis	1	0.0019822	2.5213	85355000	16						-4.34294e-08	1	0	0	0	1	NaN	0	0	0.978095	NaN	0	-4.34294e-08	1	0	0	Fuom	NaN	NaN	NaN	NaN	NaN	NaN	NaN	NaN	NaN	NaN	NaN	NaN	NaN	NaN
A0A1C7CYV0;B1AX58;Q99K51;Q3V0K9	A0A1C7CYV0;B1AX58;Q99K51	Plastin-3	Pls3		actin binding;actin filament binding;calcium ion binding;metal ion binding;protein binding	actin crosslink formation;actin filament bundle assembly;actin filament network formation;bone development;intestinal D-glucose absorption;microvillus assembly;positive regulation of multicellular organism growth;positive regulation of protein localization to plasma membrane;regulation of microvillus length;terminal web assembly	actin filament;actin filament bundle;brush border;cytoplasm;cytosol;plasma membrane;terminal web		24	0	135.3	5342800000	125						0.280969	1	-0.258949	-0.537165	0.351187	0.773892	0.322093	0.718321	0.392951	0.731001	0.410918	0.752683	0.255188	0.86169	-0.170123	-0.470327	Pls3	28.4305	28.4371	27.4296	27.7643	28.4922	28.9436	28.0614	27.6001	28.3183	28.014	28.2991	28.1105	28.0296	28.3522
A0A1D5RL92;G5E8I8;Q8CGZ0	A0A1D5RL92;G5E8I8;Q8CGZ0	Calcium homeostasis endoplasmic reticulum protein	Cherp		ion channel binding;nucleic acid binding;protein binding;RNA binding	cellular calcium ion homeostasis;negative regulation of cell proliferation;positive regulation of calcineurin-NFAT signaling cascade;release of sequestered calcium ion into cytosol;RNA processing	cytoplasm;endoplasmic reticulum;perinuclear region of cytoplasm;sarcoplasmic reticulum membrane	Metabolism of RNA;mRNA Splicing;mRNA Splicing - Major Pathway;Processing of Capped Intron-Containing Pre-mRNA	16	0	39.517	3886600000	36						0.0247004	1	0.0458426	0.0624762	0.0220534	1	0.0252819	0.0530674	0.102745	0.930928	-0.13832	-0.240566	0.0749234	0.996567	-0.117759	-0.177434	Cherp	26.7595	27.3091	28.308	28.568	27.0168	26.8622	28.8871	27.9952	28.4139	26.9201	27.5923	28.4893	NaN	27.8882
A0A1D5RLW4;E9QKV6;A0A1D5RLD1;E9PWZ6;E9PZW8;Q9QY06	A0A1D5RLW4;E9QKV6;A0A1D5RLD1;E9PWZ6;E9PZW8;Q9QY06	Unconventional myosin-IXb	Myo9b		actin binding;actin filament binding;actin-dependent ATPase activity;ADP binding;ATP binding;ATPase activity;calmodulin binding;GTPase activator activity;metal ion binding;microfilament motor activity;microtubule binding;microtubule motor activity;motor activity;nucleotide binding;Rho GTPase binding;Roundabout binding	actin filament-based movement;actin-myosin filament sliding;establishment of cell polarity;intracellular signal transduction;lamellipodium morphogenesis;macrophage chemotaxis;microtubule-based movement;monocyte chemotaxis;positive regulation of GTPase activity;regulation of Rho protein signal transduction;Rho protein signal transduction;Roundabout signaling pathway;signal transduction	actin filament;cell cortex;cytoplasm;cytoskeleton;cytosol;filopodium tip;intracellular;lamellipodium;myosin complex;perinuclear region of cytoplasm;ruffle	Axon guidance;Developmental Biology;Fcgamma receptor (FCGR) dependent phagocytosis;Immune System;Innate Immune System;Regulation of actin dynamics for phagocytic cup formation;Rho GTPase cycle;Signal Transduction;Signaling by Rho GTPases;Signaling by ROBO receptors;SLIT2:ROBO1 increases RHOA activity	3	0	4.4923	3501700000	19						0.267954	1	-0.474473	-0.637134	0	1	NaN	0	0	0.977772	NaN	0	0.227082	0.84859	0.314677	0.596048	Myo9b	27.6536	28.5018	NaN	NaN	28.0666	29.0378	NaN	NaN	27.7058	NaN	NaN	27.8203	NaN	NaN
A0A1D5RLG0;Q8BTX9;A0A1D5RM62	A0A1D5RLG0;Q8BTX9	Inactive hydroxysteroid dehydrogenase-like protein 1	Hsdl1		molecular_function	biological_process	mitochondrion		3	0.0019841	2.5348	180960000	5						0	0.965977	NaN	0	-4.34294e-08	1	0	0	-4.34294e-08	1	0	0	0	1	NaN	0	Hsdl1	NaN	25.8268	NaN	NaN	NaN	NaN	NaN	NaN	NaN	NaN	NaN	NaN	NaN	NaN
F6Z9E6;A0A1D5RLK2;A0A1D5RMH7;Q2PFD7;E9PUC5;Q8C0E9	F6Z9E6;A0A1D5RLK2;A0A1D5RMH7;Q2PFD7;E9PUC5;Q8C0E9	PH and SEC7 domain-containing protein 3	Psd3		ARF guanyl-nucleotide exchange factor activity;guanyl-nucleotide exchange factor activity;phospholipid binding	ARF protein signal transduction;regulation of ARF protein signal transduction	cell junction;cell projection;cleavage furrow;intracellular;membrane;plasma membrane;postsynaptic density;postsynaptic membrane;ruffle membrane;synapse		3	0	12.287	253100000	5						-4.34294e-08	1	0	0	0	1	NaN	0	0	0.977449	NaN	0	-4.34294e-08	1	0	0	Psd3	NaN	NaN	NaN	NaN	NaN	NaN	NaN	NaN	NaN	NaN	NaN	NaN	NaN	NaN
A0A1D5RLL3;Q8BG67;Q8BWC5;A0A1W2P7T9;Q6ZQ18	A0A1D5RLL3;Q8BG67	Protein EFR3 homolog A	Efr3a		molecular_function;protein homodimerization activity	cell-cell adhesion;phosphatidylinositol phosphorylation;protein localization to plasma membrane	cornified envelope;cytoplasm;cytosol;intracellular;membrane;plasma membrane		11	0	25.779	985950000	25						0.017855	0.995948	0.018887	0.0417113	1.35306	0.306406	-0.728774	-2.47426	0.519421	0.698363	0.276857	0.822808	1.3362	0.186452	1.02452	2.40394	Efr3a	25.881	24.985	26.5195	25.5797	25.902	25.6481	25.3328	26.0069	NaN	24.6434	24.6567	24.8503	25.6908	25.0884
A0A1D5RLS1;Q60902	A0A1D5RLS1;Q60902	Epidermal growth factor receptor substrate 15-like 1	Eps15l1		cadherin binding;calcium ion binding;metal ion binding;protein binding	endocytosis	clathrin coat of coated pit;clathrin-coated pit;membrane;nucleus;plasma membrane	Cargo recognition for clathrin-mediated endocytosis;Clathrin-mediated endocytosis;EGFR downregulation;Membrane Trafficking;Signal Transduction;Signaling by EGFR;Signaling by Receptor Tyrosine Kinases;Vesicle-mediated transport	8	0	15.643	466110000	28						0.0816113	1	0.16261	0.209535	0.00951234	1	0.0185223	0.0262863	0.148672	0.898053	-0.1757	-0.331468	0.0127801	1	-0.0316124	-0.0351818	Eps15l1	NaN	NaN	25.1964	24.1519	23.4244	24.2355	25.0816	25.3046	NaN	23.5028	25.4045	25.21	NaN	24.6619
A0A1D5RLV0;Q8C1D8;A0A1D5RMB4	A0A1D5RLV0;Q8C1D8;A0A1D5RMB4	Protein IWS1 homolog	Iws1		molecular_function	mRNA processing;mRNA transport;regulation of DNA-templated transcription, elongation;regulation of histone H3-K36 trimethylation;regulation of histone H4 acetylation;regulation of mRNA export from nucleus;regulation of mRNA processing;regulation of transcription, DNA-templated;RNA splicing;transcription, DNA-templated	nucleoplasm;nucleus	Formation of RNA Pol II elongation complex;Gene expression (Transcription);RNA Polymerase II Pre-transcription Events;RNA Polymerase II Transcription;RNA Polymerase II Transcription Elongation	4	0	13.939	656670000	18						0.680064	1	0.380246	1.0818	1.94639	0.34376	1.13725	3.67778	1.56377	0.18622	0.943873	2.79645	0.34417	0.803119	0.186872	0.575068	Iws1	25.6777	25.3516	25.7487	25.5774	25.6703	25.5502	24.8984	24.7155	25.8608	25.0085	25.0955	25.6431	NaN	24.2391
A0A1D5RLY2;Q80WQ2;A0A1D5RLN5	A0A1D5RLY2;Q80WQ2	Protein VAC14 homolog	Vac14		kinase activator activity	phosphatidylinositol biosynthetic process;positive regulation of phosphorylation;response to osmotic stress	endoplasmic reticulum;endosome;endosome membrane;intracellular membrane-bounded organelle;membrane;organelle membrane;PAS complex;vacuolar membrane	Metabolism;Metabolism of lipids;Phospholipid metabolism;PI Metabolism;Synthesis of PIPs at the early endosome membrane;Synthesis of PIPs at the Golgi membrane;Synthesis of PIPs at the late endosome membrane	6	0.0005284	3.703	269920000	6						0.186231	1	0.53372	0.492697	0	1	-0.359869	0	0	0.977126	-0.0549412	0	0.301083	0.753426	0.838648	0.893196	Vac14	24.0204	NaN	25.6977	NaN	NaN	24.8386	23.8121	NaN	23.9993	24.0415	NaN	NaN	NaN	24.3803
A0A1D5RM85;P62717;A0A1D5RLW5;A0A1D5RME4;A0A1D5RM79;A0A1D5RMC7	A0A1D5RM85;P62717;A0A1D5RLW5;A0A1D5RME4;A0A1D5RM79	60S ribosomal protein L18a	Rpl18a		RNA binding;structural constituent of ribosome	cytoplasmic translation;response to antineoplastic agent;translation	cytosolic large ribosomal subunit;polysomal ribosome;ribosome	Metabolism of RNA;Nonsense Mediated Decay (NMD) enhanced by the Exon Junction Complex (EJC);Nonsense-Mediated Decay (NMD)	15	0	75.832	40439000000	181						0.261093	1	0.199462	0.494735	0.782132	0.439464	-1.02692	-1.47333	0.233729	0.84432	-0.205311	-0.455737	0.781725	0.397792	1.02107	1.52284	Rpl18a	31.2327	31.4016	31.0802	30.9066	31.3671	31.366	30.1617	30.9284	28.6201	31.3266	30.2432	30.3469	31.3207	30.7538
A0A1D5RM90;B2ZAC8;Q8R3L2;A0A1D5RLU0	A0A1D5RM90;B2ZAC8;Q8R3L2	Transcription factor 25	Tcf25		DNA binding;DNA binding transcription factor activity	negative regulation of transcription by RNA polymerase II;regulation of transcription, DNA-templated;transcription, DNA-templated	nucleus		3	0	6.5532	217930000	6						-4.34294e-08	1	0	0	0	1	NaN	0	-4.34294e-08	1	0	0	0	1	NaN	0	Tcf25	NaN	NaN	NaN	NaN	NaN	NaN	NaN	NaN	NaN	NaN	NaN	24.1367	NaN	NaN
[truncated: 3,736 more rows]
[truncated: 1 more columns]
