# Supplementary material for: CLUH granules coordinate translation of mitochondrial proteins with mTORC1 signaling and mitophagy
Source: EMBO J. 2020 Mar 9;39(9):e102731. doi: 10.15252/embj.2019102731 (PMC7196838; doi:10.15252/embj.2019102731)
Supplement: Supplementary file 5 — Dataset EV3 [file EMBJ-39-e102731-s005.xlsx]

## Sheet: Legend
Legend
Results of 1D enrichment performed in Perseus
Sheet 1 contains the results from the proteomics data and Sheet2 the results from the transcriptome data.
Use for truncation: Benjamini-Hochberg FDR
FDR threshold = 0.02
Used columns: log2 fold change of pairwise comparisons (HBSS_WT/ basal_WT, HBSS KO/ basal_KO, basal_KO/ basal_WT and HBSS_KO/ HBSS_WT)

## Sheet: 1Denrichment proteome
C: Column	C: Type	C: Name	N: Size	N: Score	N: P value	N: Benj. Hoch. FDR	N: Mean	N: Median
Welch's T-test log2 fold change KO_basal_ WT_basal	GOBP name	lipid metabolic process	204	-0.169718	4.5611e-05	0.0197039	-0.0494211	0
Welch's T-test log2 fold change KO_HBSS_ WT_HBSS	GOBP name	cell adhesion	72	0.28331	3.70294e-05	0.0196883	0.244155	0.239865
Welch's T-test log2 fold change KO_HBSS_ WT_HBSS	Reactome	Metabolism of proteins	606	0.0908916	0.000396953	0.0196066	0.00940324	0
Welch's T-test log2 fold change KO_basal_ WT_basal	GOBP name	cristae formation	13	-0.657623	4.1318e-05	0.0190393	-0.847645	-0.990842
Welch's T-test log2 fold change WT_HBSS_ WT_basal	Reactome	Synthesis of very long-chain fatty acyl-CoAs	13	-0.495463	0.00200636	0.0190054	-0.311306	-0.247818
Welch's T-test log2 fold change KO_basal_ WT_basal	Reactome	Beta oxidation of decanoyl-CoA to octanoyl-CoA-CoA	6	-0.818267	0.000521958	0.0189965	-0.79065	-0.615505
Welch's T-test log2 fold change KO_HBSS_ WT_HBSS	GOBP name	signal transduction	72	0.282791	3.82649e-05	0.0188919	0.192524	0.150205
Welch's T-test log2 fold change KO_HBSS_ KO_basal	GOCC name	U2-type prespliceosome	12	0.60236	0.000305375	0.0187082	0.28575	0.271573
Welch's T-test log2 fold change KO_HBSS_ WT_HBSS	Reactome	Citric acid cycle (TCA cycle)	20	-0.462469	0.000350524	0.0179546	-0.612832	-0.587086
Welch's T-test log2 fold change KO_HBSS_ WT_HBSS	Reactome	Pyruvate metabolism	14	-0.557743	0.000306194	0.0176444	-0.799514	-0.861903
Welch's T-test log2 fold change KO_basal_ WT_basal	Reactome	Mitochondrial biogenesis	19	-0.466246	0.00044606	0.0176258	-0.294499	-0.196876
Welch's T-test log2 fold change WT_HBSS_ WT_basal	Reactome	HSF1-dependent transactivation	6	0.734706	0.00183732	0.0175242	0.780237	0.712548
Welch's T-test log2 fold change KO_HBSS_ KO_basal	Reactome	Interleukin-1 family signaling	47	0.266377	0.00165755	0.0174992	0.094305	0.122524
Welch's T-test log2 fold change KO_HBSS_ KO_basal	Reactome	SUMOylation	45	0.272059	0.00166421	0.0174364	0.11954	0.147655
Welch's T-test log2 fold change KO_basal_ WT_basal	Reactome	Vesicle-mediated transport	226	0.139145	0.00045375	0.0174316	0.204978	0.213329
Welch's T-test log2 fold change KO_HBSS_ KO_basal	Reactome	PKMTs methylate histone lysines	7	0.685462	0.00168827	0.0174244	0.610285	0.299411
Welch's T-test log2 fold change KO_HBSS_ KO_basal	Reactome	G1/S Transition	42	0.281453	0.00166697	0.017334	0.105153	0.122558
Welch's T-test log2 fold change KO_HBSS_ WT_HBSS	Reactome	Antigen Presentation: Folding, assembly and peptide loading of class I MHC	23	0.434974	0.000313209	0.0173267	0.510991	0.389329
Welch's T-test log2 fold change KO_basal_ WT_basal	Reactome	Mitochondrial protein import	8	-0.720132	0.000424289	0.0172586	-0.929158	-0.654795
Welch's T-test log2 fold change KO_basal_ WT_basal	Reactome	Membrane Trafficking	208	0.144525	0.000458951	0.0171548	0.211726	0.213329
Welch's T-test log2 fold change KO_HBSS_ WT_HBSS	Reactome	Hemostasis	154	0.170956	0.000319835	0.0170127	0.112243	0.00123739
Welch's T-test log2 fold change WT_HBSS_ WT_basal	Reactome	Apoptotic cleavage of cellular proteins	15	0.468081	0.00172368	0.0165545	0.616335	0.606174
Welch's T-test log2 fold change KO_HBSS_ KO_basal	GOBP name	glutathione metabolic process	34	-0.42495	1.90822e-05	0.016487	-0.282487	-0.310519
Welch's T-test log2 fold change KO_basal_ WT_basal	Reactome	Major pathway of rRNA processing in the nucleolus and cytosol	56	0.27688	0.000369486	0.0164838	0.382206	0.300704
Welch's T-test log2 fold change WT_HBSS_ WT_basal	Reactome	Signaling by Insulin receptor	17	0.440287	0.00170398	0.0164798	0.544431	0.667596
Welch's T-test log2 fold change KO_HBSS_ KO_basal	GOCC name	paraspeckles	6	0.866303	0.000238079	0.0163014	0.547301	0.442169
Welch's T-test log2 fold change KO_HBSS_ KO_basal	Reactome	CLEC7A (Dectin-1) signaling	41	0.288204	0.00146669	0.0162274	0.104225	0.122592
Welch's T-test log2 fold change KO_HBSS_ KO_basal	Reactome	EPH-Ephrin signaling	25	-0.367315	0.00151078	0.016197	-0.202491	-0.154604
Welch's T-test log2 fold change KO_HBSS_ KO_basal	Reactome	SUMO E3 ligases SUMOylate target proteins	44	0.277513	0.00151381	0.0161046	0.122257	0.167206
Welch's T-test log2 fold change KO_HBSS_ KO_basal	Reactome	Downstream TCR signaling	41	0.288204	0.00146669	0.0160986	0.104225	0.122592
Welch's T-test log2 fold change KO_HBSS_ KO_basal	Reactome	Signaling by WNT	81	0.205992	0.00147751	0.0160897	0.070721	0.112708
Welch's T-test log2 fold change KO_HBSS_ KO_basal	Reactome	FCERI mediated NF-kB activation	41	0.289727	0.00138382	0.0160826	0.105814	0.122592
Welch's T-test log2 fold change KO_HBSS_ KO_basal	Reactome	Pentose phosphate pathway (hexose monophosphate shunt)	9	-0.615447	0.00139281	0.0160522	-0.373141	-0.375897
Welch's T-test log2 fold change KO_HBSS_ KO_basal	Reactome	Estrogen-dependent gene expression	25	0.367994	0.00148054	0.0159968	0.238017	0.16814
Welch's T-test log2 fold change KO_basal_ WT_basal	Reactome	rRNA processing	56	0.27688	0.000369486	0.0159687	0.382206	0.300704
Welch's T-test log2 fold change KO_basal_ WT_basal	Reactome	EPHB-mediated forward signaling	19	0.475157	0.000345807	0.0159417	0.522792	0.596103
Welch's T-test log2 fold change KO_HBSS_ KO_basal	Reactome	Cellular response to hypoxia	41	0.289535	0.00139402	0.0159333	0.119095	0.122524
Welch's T-test log2 fold change KO_HBSS_ KO_basal	GOMF name	RNA binding	431	0.117329	6.93905e-05	0.0158589	0.0430113	0.0199521
Welch's T-test log2 fold change KO_HBSS_ KO_basal	Reactome	UCH proteinases	48	0.267433	0.00141751	0.0158099	0.11416	0.102392
Welch's T-test log2 fold change KO_HBSS_ KO_basal	Reactome	Oxygen-dependent proline hydroxylation of Hypoxia-inducible Factor Alpha	41	0.289535	0.00139402	0.0158027	0.119095	0.122524
Welch's T-test log2 fold change WT_HBSS_ WT_basal	GOBP name	positive regulation of telomerase RNA localization to Cajal body	13	0.67948	2.26869e-05	0.0156812	0.725155	0.694559
Welch's T-test log2 fold change KO_HBSS_ KO_basal	Reactome	Regulation of Hypoxia-inducible Factor (HIF) by oxygen	41	0.289535	0.00139402	0.0156743	0.119095	0.122524
Welch's T-test log2 fold change KO_HBSS_ KO_basal	Reactome	Membrane Trafficking	222	-0.128044	0.00132852	0.0155707	-0.0834744	-0.0656628
Welch's T-test log2 fold change KO_HBSS_ KO_basal	GOCC name	actin cytoskeleton	72	-0.252064	0.000240658	0.0155625	-0.129134	-0.149365
Welch's T-test log2 fold change KO_HBSS_ KO_basal	Reactome	ABC-family proteins mediated transport	69	0.225166	0.00131646	0.0155612	0.0989425	0.117688
Welch's T-test log2 fold change WT_HBSS_ WT_basal	Reactome	Synthesis of PIPs at the Golgi membrane	7	-0.689509	0.0015913	0.0154984	-0.485611	-0.367181
Welch's T-test log2 fold change KO_basal_ WT_basal	Reactome	rRNA processing in the nucleus and cytosol	56	0.27688	0.000369486	0.0154848	0.382206	0.300704
Welch's T-test log2 fold change KO_basal_ WT_basal	GOCC name	phagocytic vesicle membrane	24	0.424946	0.000325438	0.0151524	0.515349	0.489843
Welch's T-test log2 fold change KO_HBSS_ WT_HBSS	GOBP name	RNA splicing	154	-0.199907	2.57512e-05	0.0148327	-0.211355	-0.204284
Welch's T-test log2 fold change WT_HBSS_ WT_basal	GOMF name	steroid hydroxylase activity	25	-0.458542	7.56068e-05	0.0146212	-0.273341	-0.168349
Welch's T-test log2 fold change KO_basal_ WT_basal	GOCC name	Golgi apparatus	274	0.131209	0.000300804	0.014589	0.240805	0.214679
Welch's T-test log2 fold change KO_basal_ WT_basal	GOBP name	electron transport chain	37	-0.398695	2.9246e-05	0.0144392	-0.280616	-0.216899
Welch's T-test log2 fold change KO_basal_ WT_basal	Reactome	Signal amplification	9	0.696417	0.000300724	0.0143414	0.666886	0.564107
Welch's T-test log2 fold change KO_HBSS_ WT_HBSS	Reactome	Miscellaneous substrates	14	0.567899	0.000237161	0.0142606	0.511099	0.362733
Welch's T-test log2 fold change WT_HBSS_ WT_basal	GOMF name	unfolded protein binding	45	0.341799	7.92668e-05	0.014234	0.412651	0.397338
Welch's T-test log2 fold change WT_HBSS_ WT_basal	Reactome	ROS, RNS production in phagocytes	12	0.532627	0.0014169	0.0138977	0.615755	0.670866
Welch's T-test log2 fold change KO_HBSS_ WT_HBSS	GOCC name	membrane raft	68	0.249275	0.000416523	0.0138524	0.180756	0.172808
Welch's T-test log2 fold change KO_HBSS_ WT_HBSS	GOCC name	mitochondrial respiratory chain complex III	10	-0.648643	0.000384933	0.0135776	-0.686409	-0.698661
Welch's T-test log2 fold change KO_HBSS_ WT_HBSS	GOCC name	integral component of lumenal side of endoplasmic reticulum membrane	8	0.727734	0.000365857	0.0133081	0.954932	0.948086
Welch's T-test log2 fold change KO_HBSS_ WT_HBSS	GOCC name	Golgi membrane	127	0.184894	0.000388058	0.0132853	0.0923338	0.00986544
Welch's T-test log2 fold change KO_HBSS_ KO_basal	GOCC name	cytoplasmic vesicle membrane	36	-0.361555	0.000182532	0.0132792	-0.207841	-0.184013
Welch's T-test log2 fold change WT_HBSS_ WT_basal	Reactome	CYP2E1 reactions	16	-0.463907	0.0013386	0.0132234	-0.244029	-0.208054
Welch's T-test log2 fold change KO_HBSS_ WT_HBSS	GOMF name	symporter activity	20	0.538438	3.15467e-05	0.0132181	0.388943	0.495114
Welch's T-test log2 fold change KO_HBSS_ KO_basal	Reactome	Peroxisomal protein import	51	0.265351	0.00110486	0.0131726	0.0862455	0.077466
Welch's T-test log2 fold change KO_basal_ WT_basal	Reactome	Metabolism of lipids	264	-0.135797	0.000235371	0.0130207	-0.0355632	0.0351208
Welch's T-test log2 fold change KO_basal_ WT_basal	Reactome	Hemostasis	150	0.175963	0.000258426	0.0127644	0.281178	0.31102
Welch's T-test log2 fold change KO_basal_ WT_basal	Reactome	Citric acid cycle (TCA cycle)	20	-0.475431	0.000239831	0.0127572	-0.404506	-0.287512
Welch's T-test log2 fold change KO_basal_ WT_basal	Reactome	Platelet activation, signaling and aggregation	87	0.231515	0.000220068	0.0126814	0.320471	0.354017
Welch's T-test log2 fold change WT_HBSS_ WT_basal	Reactome	Metabolism of steroids	59	-0.244176	0.00127442	0.01268	-0.0528613	0.000202497
Welch's T-test log2 fold change KO_basal_ WT_basal	Reactome	RHO GTPases Activate WASPs and WAVEs	15	0.547657	0.000245785	0.0125897	0.590235	0.596103
Welch's T-test log2 fold change KO_HBSS_ WT_HBSS	GOMF name	peptide antigen binding	7	0.920235	2.48959e-05	0.0125176	1.2371	1.17355
Welch's T-test log2 fold change KO_HBSS_ KO_basal	Reactome	Regulation of actin dynamics for phagocytic cup formation	24	-0.387612	0.00103547	0.0124527	-0.191252	-0.205993
Welch's T-test log2 fold change KO_HBSS_ WT_HBSS	GOCC name	cell surface	115	0.196342	0.000328879	0.0123489	0.163001	0.0346379
Welch's T-test log2 fold change KO_basal_ WT_basal	Reactome	Regulation of actin dynamics for phagocytic cup formation	19	0.493217	0.000203746	0.0122513	0.542106	0.526253
Welch's T-test log2 fold change KO_HBSS_ KO_basal	Reactome	RNA Polymerase I Transcription Initiation	18	0.448819	0.000993369	0.0120511	0.260827	0.239751
Welch's T-test log2 fold change KO_basal_ WT_basal	GOMF name	ligase activity	78	-0.267458	5.19114e-05	0.0118641	-0.225221	-0.0636744
Welch's T-test log2 fold change KO_HBSS_ WT_HBSS	GOBP name	cristae formation	12	-0.714495	1.84634e-05	0.0116017	-0.931979	-1.03199
Welch's T-test log2 fold change KO_HBSS_ KO_basal	Reactome	Recruitment of NuMA to mitotic centrosomes	21	-0.417462	0.000944883	0.0115644	-0.251621	-0.27661
Welch's T-test log2 fold change KO_basal_ WT_basal	GOBP name	mitochondrion morphogenesis	21	-0.537452	2.10038e-05	0.0111676	-0.6992	-0.657816
Welch's T-test log2 fold change WT_HBSS_ WT_basal	Reactome	SUMOylation of DNA damage response and repair proteins	34	0.324638	0.00110038	0.0110277	0.462891	0.447647
Welch's T-test log2 fold change KO_HBSS_ KO_basal	Reactome	Translocation of GLUT4 to the plasma membrane	7	-0.7258	0.00088416	0.0109178	-0.43462	-0.412937
Welch's T-test log2 fold change KO_basal_ WT_basal	GOBP name	aerobic respiration	24	-0.506581	1.83047e-05	0.0105435	-0.699423	-0.54686
Welch's T-test log2 fold change KO_HBSS_ KO_basal	Reactome	Axon guidance	70	-0.23228	0.000845846	0.0105388	-0.134124	-0.0964396
Welch's T-test log2 fold change KO_HBSS_ KO_basal	Reactome	Peroxisomal lipid metabolism	26	0.379731	0.000824708	0.0103688	0.134293	0.110157
Welch's T-test log2 fold change KO_basal_ WT_basal	GOCC name	cytoplasm	1431	0.0735994	0.000192436	0.0101816	0.165585	0.153839
Welch's T-test log2 fold change KO_basal_ WT_basal	GOCC name	pyruvate dehydrogenase complex	5	-0.96205	0.000196118	0.00992528	-1.38309	-1.43347
Welch's T-test log2 fold change KO_basal_ WT_basal	Reactome	Peroxisomal protein import	53	-0.302845	0.000150181	0.00944092	-0.100488	-0.0731958
Welch's T-test log2 fold change KO_basal_ WT_basal	Reactome	Biotin transport and metabolism	8	-0.780079	0.000134599	0.0088643	-1.34152	-1.30273
Welch's T-test log2 fold change KO_HBSS_ KO_basal	Reactome	Regulation of mRNA stability by proteins that bind AU-rich elements	56	0.263639	0.000688143	0.00873121	0.10693	0.126254
Welch's T-test log2 fold change WT_HBSS_ WT_basal	Reactome	Fatty acids	18	-0.45445	0.000862787	0.00870974	-0.309953	-0.254102
Welch's T-test log2 fold change KO_HBSS_ WT_HBSS	GOCC name	extracellular space	224	0.147515	0.000209341	0.00870261	0.0567233	0
Welch's T-test log2 fold change KO_HBSS_ WT_HBSS	GOCC name	Golgi medial cisterna	6	0.872181	0.000215843	0.00866349	1.24124	1.30437
Welch's T-test log2 fold change KO_HBSS_ KO_basal	Reactome	Regulation of RUNX3 expression and activity	38	0.321584	0.000629319	0.00861731	0.133473	0.126254
Welch's T-test log2 fold change KO_HBSS_ KO_basal	Reactome	Major pathway of rRNA processing in the nucleolus and cytosol	61	0.254444	0.000633729	0.00859263	0.165497	0.146305
Welch's T-test log2 fold change KO_HBSS_ WT_HBSS	GOCC name	integral component of endoplasmic reticulum membrane	46	0.316208	0.000221137	0.00858013	0.190555	0.234357
Welch's T-test log2 fold change KO_HBSS_ KO_basal	Reactome	Switching of origins to a post-replicative state	42	0.305207	0.000651395	0.0085798	0.113012	0.122558
Welch's T-test log2 fold change KO_HBSS_ KO_basal	Reactome	Fructose catabolism	6	-0.80201	0.000668867	0.00856522	-0.510266	-0.53701
Welch's T-test log2 fold change KO_HBSS_ KO_basal	Reactome	Nucleobase biosynthesis	11	-0.593157	0.000662603	0.0085643	-0.374752	-0.386276
Welch's T-test log2 fold change KO_HBSS_ KO_basal	Reactome	Fcgamma receptor (FCGR) dependent phagocytosis	27	-0.37978	0.000654253	0.00853614	-0.193922	-0.211126
Welch's T-test log2 fold change KO_HBSS_ KO_basal	Reactome	rRNA processing	61	0.254444	0.000633729	0.0085092	0.165497	0.146305
Welch's T-test log2 fold change KO_HBSS_ KO_basal	Reactome	Vesicle-mediated transport	240	-0.131779	0.000612194	0.00846664	-0.0827427	-0.0656628
Welch's T-test log2 fold change KO_basal_ WT_basal	Reactome	Metabolism of water-soluble vitamins and cofactors	51	-0.312752	0.000122384	0.00846285	-0.302412	-0.0539327
Welch's T-test log2 fold change KO_HBSS_ KO_basal	Reactome	rRNA processing in the nucleus and cytosol	61	0.254444	0.000633729	0.00842738	0.165497	0.146305
Welch's T-test log2 fold change WT_HBSS_ WT_basal	GOCC name	cytoskeleton	225	0.151879	0.000135383	0.00829401	0.269126	0.293187
Welch's T-test log2 fold change WT_HBSS_ WT_basal	Reactome	C-type lectin receptors (CLRs)	47	0.284069	0.000804803	0.00824476	0.395326	0.414786
Welch's T-test log2 fold change KO_HBSS_ KO_basal	Reactome	Cyclin A:Cdk2-associated events at S phase entry	40	0.315683	0.000576994	0.00822662	0.118516	0.126254
Welch's T-test log2 fold change WT_HBSS_ WT_basal	Reactome	Linoleic acid (LA) metabolism	7	-0.731521	0.000808456	0.00822128	-0.514957	-0.545603
Welch's T-test log2 fold change KO_HBSS_ KO_basal	Reactome	Cyclin E associated events during G1/S transition	40	0.315683	0.000576994	0.00814268	0.118516	0.126254
Welch's T-test log2 fold change KO_HBSS_ KO_basal	Reactome	Activation of NF-kappaB in B cells	39	0.322953	0.000505857	0.00813489	0.121555	0.129916
Welch's T-test log2 fold change KO_HBSS_ KO_basal	Reactome	SCF(Skp2)-mediated degradation of p27/p21	40	0.315683	0.000576994	0.00806043	0.118516	0.126254
Welch's T-test log2 fold change KO_HBSS_ KO_basal	Reactome	Dectin-1 mediated noncanonical NF-kB signaling	39	0.322953	0.000505857	0.00804138	0.121555	0.129916
Welch's T-test log2 fold change KO_HBSS_ KO_basal	Reactome	NIK-->noncanonical NF-kB signaling	39	0.322953	0.000505857	0.00795	0.121555	0.129916
Welch's T-test log2 fold change KO_HBSS_ KO_basal	Reactome	S Phase	54	0.275843	0.000486091	0.00790898	0.0910604	0.115198
Welch's T-test log2 fold change KO_HBSS_ KO_basal	Reactome	Degradation of DVL	39	0.321299	0.000540523	0.00786887	0.134082	0.122592
Welch's T-test log2 fold change KO_HBSS_ KO_basal	Reactome	SCF-beta-TrCP mediated degradation of Emi1	39	0.322953	0.000505857	0.00786068	0.121555	0.129916
Welch's T-test log2 fold change WT_HBSS_ WT_basal	Reactome	Synthesis of (16-20)-hydroxyeicosatetraenoic acids (HETE)	11	-0.587055	0.000757053	0.00781347	-0.354757	-0.122555
Welch's T-test log2 fold change KO_HBSS_ KO_basal	Reactome	mRNA decay by 3' to 5' exoribonuclease	8	0.706437	0.000541579	0.00780212	0.336002	0.332348
Welch's T-test log2 fold change KO_HBSS_ KO_basal	Reactome	TNFR2 non-canonical NF-kB pathway	39	0.322953	0.000505857	0.00777333	0.121555	0.129916
Welch's T-test log2 fold change KO_basal_ WT_basal	GOBP name	immune system process	100	0.255962	1.23504e-05	0.00776052	0.443994	0.338572
Welch's T-test log2 fold change KO_HBSS_ KO_basal	Reactome	FBXL7 down-regulates AURKA during mitotic entry and in early mitosis	40	0.318857	0.000507423	0.00771172	0.118663	0.126254
Welch's T-test log2 fold change KO_HBSS_ KO_basal	Reactome	Orc1 removal from chromatin	40	0.318857	0.000507423	0.0076279	0.118663	0.126254
Welch's T-test log2 fold change KO_HBSS_ KO_basal	Reactome	Regulation of RUNX2 expression and activity	40	0.318857	0.000507423	0.00754588	0.118663	0.126254
Welch's T-test log2 fold change KO_HBSS_ WT_HBSS	GOBP name	mitochondrial transport	18	0.599676	1.08903e-05	0.00752735	0.582179	0.534811
Welch's T-test log2 fold change KO_HBSS_ KO_basal	Reactome	Methylation	10	-0.635181	0.00050782	0.00747143	-0.36502	-0.322789
Welch's T-test log2 fold change KO_HBSS_ WT_HBSS	GOCC name	pyruvate dehydrogenase complex	5	-0.970099	0.000171933	0.00741223	-1.61701	-1.46177
Welch's T-test log2 fold change KO_HBSS_ KO_basal	Reactome	Transcriptional regulation by RUNX3	41	0.317956	0.000448784	0.00738891	0.131778	0.129916
Welch's T-test log2 fold change WT_HBSS_ WT_basal	Reactome	Interleukin-1 family signaling	45	0.29364	0.000697566	0.00725363	0.336083	0.547255
Welch's T-test log2 fold change WT_HBSS_ WT_basal	Reactome	MAPK6/MAPK4 signaling	44	0.297687	0.000675449	0.00707687	0.390517	0.436169
Welch's T-test log2 fold change KO_HBSS_ WT_HBSS	GOCC name	MHC class I protein complex	6	0.891902	0.000154721	0.00692675	1.23128	1.30437
Welch's T-test log2 fold change KO_HBSS_ WT_HBSS	GOBP name	aerobic respiration	22	-0.551307	7.88649e-06	0.00681393	-0.732726	-0.7068
Welch's T-test log2 fold change KO_basal_ WT_basal	GOCC name	cell projection	120	0.207938	0.000104958	0.00678731	0.283041	0.305446
Welch's T-test log2 fold change KO_basal_ WT_basal	GOCC name	melanosome	58	0.297612	9.85051e-05	0.0067447	0.380615	0.298582
Welch's T-test log2 fold change KO_basal_ WT_basal	Reactome	EPH-Ephrin signaling	24	0.462296	9.22705e-05	0.00671632	0.506702	0.525308
Welch's T-test log2 fold change KO_basal_ WT_basal	GOCC name	nucleus	1215	0.0784603	0.000120894	0.00670099	0.17308	0.159881
Welch's T-test log2 fold change KO_HBSS_ WT_HBSS	GOBP name	translational initiation	41	-0.410803	5.80546e-06	0.00668789	-0.396349	-0.412749
Welch's T-test log2 fold change KO_HBSS_ WT_HBSS	GOBP name	tricarboxylic acid cycle	25	-0.521256	6.74223e-06	0.00665747	-0.692438	-0.677149
Welch's T-test log2 fold change KO_HBSS_ KO_basal	Reactome	Assembly of the pre-replicative complex	37	0.352173	0.00022012	0.00647714	0.149713	0.129916
Welch's T-test log2 fold change KO_basal_ WT_basal	GOCC name	MICOS complex	8	-0.792406	0.000105223	0.00644629	-0.976516	-1.1361
Welch's T-test log2 fold change KO_HBSS_ KO_basal	Reactome	Regulation of ornithine decarboxylase (ODC)	37	0.338419	0.000384601	0.00640847	0.138319	0.129916
Welch's T-test log2 fold change KO_HBSS_ KO_basal	Reactome	Asymmetric localization of PCP proteins	37	0.352173	0.00022012	0.0063422	0.149713	0.129916
Welch's T-test log2 fold change KO_HBSS_ KO_basal	Reactome	Fructose metabolism	8	-0.726463	0.000374593	0.00631784	-0.445097	-0.482076
Welch's T-test log2 fold change KO_HBSS_ KO_basal	Reactome	APC/C-mediated degradation of cell cycle proteins	43	0.315925	0.000356596	0.00624269	0.122197	0.122592
Welch's T-test log2 fold change KO_HBSS_ KO_basal	Reactome	Autodegradation of the E3 ubiquitin ligase COP1	37	0.352173	0.00022012	0.00621277	0.149713	0.129916
Welch's T-test log2 fold change KO_basal_ WT_basal	GOCC name	Arp2/3 protein complex	9	0.74668	0.00010638	0.00619129	0.738789	0.644797
Welch's T-test log2 fold change WT_HBSS_ WT_basal	Reactome	Regulation of HSF1-mediated heat shock response	36	0.33244	0.000586409	0.00619087	0.454974	0.447647
Welch's T-test log2 fold change KO_HBSS_ WT_HBSS	GOBP name	immune response	19	0.59246	8.03561e-06	0.00617135	1.18205	0.694462
Welch's T-test log2 fold change KO_HBSS_ KO_basal	Reactome	Regulation of APC/C activators between G1/S and early anaphase	43	0.315925	0.000356596	0.00616466	0.122197	0.122592
Welch's T-test log2 fold change KO_HBSS_ KO_basal	Reactome	RNA Polymerase I Promoter Clearance	26	0.406876	0.0003391	0.00609058	0.25587	0.21174
Welch's T-test log2 fold change KO_HBSS_ KO_basal	Reactome	Regulation of mitotic cell cycle	43	0.315925	0.000356596	0.00608855	0.122197	0.122592
Welch's T-test log2 fold change KO_HBSS_ KO_basal	Reactome	CDT1 association with the CDC6:ORC:origin complex	37	0.352173	0.00022012	0.00608851	0.149713	0.129916
Welch's T-test log2 fold change KO_HBSS_ KO_basal	Reactome	PCP/CE pathway	47	0.315772	0.000192327	0.00604518	0.125237	0.129916
Welch's T-test log2 fold change KO_HBSS_ KO_basal	Reactome	RNA Polymerase I Transcription	26	0.406876	0.0003391	0.0060125	0.25587	0.21174
Welch's T-test log2 fold change KO_HBSS_ KO_basal	Reactome	Degradation of AXIN	37	0.352173	0.00022012	0.00596913	0.149713	0.129916
Welch's T-test log2 fold change KO_HBSS_ KO_basal	Reactome	RHO GTPases activate IQGAPs	16	-0.53867	0.000194164	0.0059673	-0.296499	-0.2466
Welch's T-test log2 fold change KO_HBSS_ KO_basal	Reactome	Hedgehog ligand biogenesis	44	0.31465	0.000322521	0.00594729	0.130497	0.122558
Welch's T-test log2 fold change KO_HBSS_ KO_basal	Reactome	TCF dependent signaling in response to WNT	58	0.284162	0.000197436	0.00593596	0.12733	0.126254
Welch's T-test log2 fold change KO_HBSS_ KO_basal	Reactome	APC/C:Cdc20 mediated degradation of Securin	39	0.335767	0.000299632	0.00591988	0.142035	0.122592
Welch's T-test log2 fold change KO_HBSS_ KO_basal	Reactome	mRNA Splicing - Minor Pathway	37	0.342696	0.000324004	0.00589602	0.152224	0.16814
Welch's T-test log2 fold change KO_HBSS_ KO_basal	Reactome	DNA Replication Pre-Initiation	37	0.352173	0.00022012	0.00585434	0.149713	0.129916
Welch's T-test log2 fold change KO_HBSS_ KO_basal	Reactome	APC/C:Cdh1 mediated degradation of Cdc20 and other APC/C:Cdh1 targeted proteins in late mitosis/early G1	39	0.335767	0.000299632	0.0058365	0.142035	0.122592
Welch's T-test log2 fold change KO_HBSS_ KO_basal	Reactome	Transcriptional regulation by RUNX2	42	0.32295	0.000309214	0.00577896	0.12134	0.126254
Welch's T-test log2 fold change KO_HBSS_ KO_basal	Reactome	Autodegradation of Cdh1 by Cdh1:APC/C	39	0.335767	0.000299632	0.00575544	0.142035	0.122592
Welch's T-test log2 fold change KO_HBSS_ KO_basal	Reactome	G1/S DNA Damage Checkpoints	37	0.352173	0.00022012	0.00574388	0.149713	0.129916
Welch's T-test log2 fold change KO_HBSS_ KO_basal	Reactome	CDK-mediated phosphorylation and removal of Cdc6	39	0.335767	0.000299632	0.0056766	0.142035	0.122592
Welch's T-test log2 fold change WT_HBSS_ WT_basal	Reactome	Interleukin-1 signaling	44	0.30333	0.000532603	0.00566607	0.342517	0.549922
Welch's T-test log2 fold change KO_HBSS_ KO_basal	Reactome	M/G1 Transition	37	0.352173	0.00022012	0.00563751	0.149713	0.129916
Welch's T-test log2 fold change KO_HBSS_ KO_basal	Reactome	Ubiquitin-dependent degradation of Cyclin D	38	0.343754	0.000257848	0.00557194	0.145773	0.126254
Welch's T-test log2 fold change KO_HBSS_ KO_basal	Reactome	Activation of APC/C and APC/C:Cdc20 mediated degradation of mitotic proteins	41	0.34195	0.000160368	0.00554473	0.147639	0.122592
Welch's T-test log2 fold change KO_HBSS_ KO_basal	Reactome	p53-Dependent G1 DNA Damage Response	37	0.352173	0.00022012	0.00553501	0.149713	0.129916
Welch's T-test log2 fold change KO_HBSS_ KO_basal	Reactome	Ubiquitin-dependent degradation of Cyclin D1	38	0.343754	0.000257848	0.00548622	0.145773	0.126254
Welch's T-test log2 fold change KO_HBSS_ KO_basal	Reactome	Beta-catenin independent WNT signaling	54	0.289989	0.000245224	0.00547007	0.109193	0.120106
Welch's T-test log2 fold change KO_HBSS_ KO_basal	Reactome	Downstream signaling events of B Cell Receptor (BCR)	42	0.326986	0.000259661	0.00544107	0.126661	0.136683
Welch's T-test log2 fold change KO_HBSS_ KO_basal	Reactome	p53-Dependent G1/S DNA damage checkpoint	37	0.352173	0.00022012	0.00543617	0.149713	0.129916
Welch's T-test log2 fold change KO_HBSS_ KO_basal	Reactome	Kinesins	9	-0.701295	0.000270568	0.00542311	-0.418629	-0.3022
Welch's T-test log2 fold change KO_HBSS_ KO_basal	Reactome	APC/C:Cdc20 mediated degradation of mitotic proteins	41	0.34195	0.000160368	0.00540949	0.147639	0.122592
Welch's T-test log2 fold change KO_HBSS_ KO_basal	Reactome	GLI3 is processed to GLI3R by the proteasome	42	0.32821	0.000246165	0.00540391	0.124314	0.126254
Welch's T-test log2 fold change KO_HBSS_ KO_basal	Reactome	Deadenylation-dependent mRNA decay	15	0.545041	0.000260904	0.00538552	0.250604	0.188155
Welch's T-test log2 fold change KO_HBSS_ KO_basal	Reactome	Degradation of GLI1 by the proteasome	41	0.330599	0.000263108	0.00535115	0.124977	0.129916
Welch's T-test log2 fold change KO_HBSS_ KO_basal	Reactome	p53-Independent DNA Damage Response	37	0.352173	0.00022012	0.0053408	0.149713	0.129916
Welch's T-test log2 fold change KO_HBSS_ KO_basal	Reactome	APC:Cdc20 mediated degradation of cell cycle proteins prior to satisfation of the cell cycle checkpoint	41	0.34195	0.000160368	0.0052807	0.147639	0.122592
Welch's T-test log2 fold change KO_HBSS_ KO_basal	Reactome	p53-Independent G1/S DNA damage checkpoint	37	0.352173	0.00022012	0.00524872	0.149713	0.129916
Welch's T-test log2 fold change KO_HBSS_ KO_basal	Reactome	RUNX1 regulates transcription of genes involved in differentiation of HSCs	37	0.352173	0.00022012	0.00515975	0.149713	0.129916
Welch's T-test log2 fold change KO_HBSS_ KO_basal	Reactome	Cdc20:Phospho-APC/C mediated degradation of Cyclin A	41	0.34195	0.000160368	0.00515789	0.147639	0.122592
Welch's T-test log2 fold change KO_HBSS_ KO_basal	Reactome	Stabilization of p53	37	0.352173	0.00022012	0.00507376	0.149713	0.129916
Welch's T-test log2 fold change KO_basal_ WT_basal	GOCC name	cytoskeleton	232	0.155922	6.95823e-05	0.00506212	0.202302	0.225533
Welch's T-test log2 fold change KO_HBSS_ KO_basal	Reactome	Ubiquitin Mediated Degradation of Phosphorylated Cdc25A	37	0.352173	0.00022012	0.00499058	0.149713	0.129916
Welch's T-test log2 fold change KO_HBSS_ KO_basal	Reactome	Hedgehog 'on' state	42	0.34143	0.000136798	0.00497872	0.144009	0.126254
Welch's T-test log2 fold change WT_HBSS_ WT_basal	Reactome	Transport of Mature mRNA derived from an Intron-Containing Transcript	54	0.277369	0.000458816	0.00495736	0.409119	0.426304
Welch's T-test log2 fold change KO_HBSS_ KO_basal	Reactome	Regulation of PTEN stability and activity	38	0.358322	0.000139412	0.00494376	0.15098	0.136683
Welch's T-test log2 fold change WT_HBSS_ WT_basal	Reactome	Transport of Mature Transcript to Cytoplasm	54	0.277369	0.000458816	0.00491894	0.409119	0.426304
Welch's T-test log2 fold change KO_basal_ WT_basal	GOBP name	ubiquinone biosynthetic process	9	-0.869473	6.39474e-06	0.00491116	-0.934421	-0.924064
Welch's T-test log2 fold change KO_basal_ WT_basal	GOBP name	tricarboxylic acid cycle	25	-0.52077	6.96262e-06	0.00481257	-0.436007	-0.319464
Welch's T-test log2 fold change WT_HBSS_ WT_basal	Reactome	Regulation of PTEN gene transcription	15	0.525136	0.000437867	0.00476827	0.611344	0.67364
Welch's T-test log2 fold change KO_HBSS_ WT_HBSS	GOCC name	mitochondrial inner membrane	292	-0.136797	0.000101768	0.00473833	-0.256059	-0.196924
Welch's T-test log2 fold change KO_basal_ WT_basal	Reactome	Regulation of pyruvate dehydrogenase (PDH) complex	8	-0.818611	6.16323e-05	0.00473541	-1.04143	-1.21242
Welch's T-test log2 fold change KO_basal_ WT_basal	GOCC name	endoplasmic reticulum membrane	316	0.136443	6.05365e-05	0.00469763	0.220442	0.243969
Welch's T-test log2 fold change KO_basal_ WT_basal	GOBP name	mitochondrial electron transport, NADH to ubiquinone	12	-0.759144	5.41869e-06	0.00468175	-0.963044	-1.03502
Welch's T-test log2 fold change KO_basal_ WT_basal	GOMF name	oxidoreductase activity, acting on the CH-CH group of donors	24	-0.506227	1.85527e-05	0.00466415	-0.395066	-0.219334
Welch's T-test log2 fold change WT_HBSS_ WT_basal	GOBP name	fatty acid biosynthetic process	38	-0.426598	5.86799e-06	0.00450661	-0.219425	-0.0800986
Welch's T-test log2 fold change KO_HBSS_ KO_basal	Reactome	Cross-presentation of soluble exogenous antigens (endosomes)	36	0.371598	0.00012007	0.00448803	0.157102	0.136683
Welch's T-test log2 fold change KO_HBSS_ WT_HBSS	Reactome	Metabolism	856	-0.0896117	6.98375e-05	0.00439024	-0.160058	-0.0723872
Welch's T-test log2 fold change KO_HBSS_ WT_HBSS	GOMF name	translation initiation factor activity	36	-0.434518	6.9154e-06	0.00434633	-0.415945	-0.462778
Welch's T-test log2 fold change KO_basal_ WT_basal	GOMF name	cadherin binding	168	0.197398	1.51611e-05	0.00423501	0.285975	0.286091
Welch's T-test log2 fold change KO_HBSS_ WT_HBSS	Reactome	Endosomal/Vacuolar pathway	7	0.872564	6.40549e-05	0.00421848	1.13631	1.17355
Welch's T-test log2 fold change WT_HBSS_ WT_basal	Reactome	Degradation of beta-catenin by the destruction complex	45	0.308126	0.000373964	0.00410469	0.411533	0.547255
Welch's T-test log2 fold change WT_HBSS_ WT_basal	Reactome	Transport of vitamins, nucleosides, and related molecules	10	-0.651379	0.000365697	0.00404607	-0.310697	-0.29186
Welch's T-test log2 fold change KO_HBSS_ WT_HBSS	Reactome	Fatty acids	18	0.548533	5.73265e-05	0.00396413	0.491274	0.506141
Welch's T-test log2 fold change KO_HBSS_ WT_HBSS	GOCC name	external side of plasma membrane	48	0.330435	8.09152e-05	0.00392439	0.305298	0.224749
Welch's T-test log2 fold change KO_HBSS_ KO_basal	Reactome	Signaling by Hedgehog	55	0.305529	9.66618e-05	0.00371343	0.122818	0.122592
Welch's T-test log2 fold change KO_HBSS_ WT_HBSS	Reactome	Phase I - Functionalization of compounds	75	0.272808	5.06567e-05	0.00368728	0.18922	0.175373
Welch's T-test log2 fold change KO_HBSS_ KO_basal	GOCC name	filopodium	24	-0.481261	4.63427e-05	0.0035962	-0.320279	-0.252556
Welch's T-test log2 fold change KO_HBSS_ KO_basal	GOMF name	hydrolase activity, acting on glycosyl bonds	27	0.486573	1.26305e-05	0.00352813	0.2578	0.209791
Welch's T-test log2 fold change KO_HBSS_ KO_basal	Reactome	Regulation of PTEN gene transcription	16	0.566784	8.81875e-05	0.00348467	0.300118	0.291955
Welch's T-test log2 fold change WT_HBSS_ WT_basal	Reactome	Transcriptional regulation by RUNX3	41	0.327282	0.000307092	0.00342507	0.429276	0.566721
Welch's T-test log2 fold change KO_HBSS_ KO_basal	GOMF name	actin filament binding	64	-0.316574	1.34526e-05	0.00338199	-0.0442065	-0.200873
Welch's T-test log2 fold change WT_HBSS_ WT_basal	Reactome	Beta-oxidation of very long chain fatty acids	11	-0.630081	0.000300481	0.00337857	-0.545787	-0.248175
Welch's T-test log2 fold change WT_HBSS_ WT_basal	Reactome	Signaling by the B Cell Receptor (BCR)	49	0.300544	0.000295649	0.0033515	0.407982	0.457552
Welch's T-test log2 fold change KO_HBSS_ KO_basal	GOCC name	catalytic step 2 spliceosome	74	0.278574	3.90432e-05	0.00324616	0.142484	0.0931439
Welch's T-test log2 fold change WT_HBSS_ WT_basal	Reactome	Downstream signaling events of B Cell Receptor (BCR)	43	0.321499	0.000283593	0.00324139	0.424119	0.552589
Welch's T-test log2 fold change WT_HBSS_ WT_basal	Reactome	Biosynthesis of DHA-derived SPMs	20	-0.471412	0.000270449	0.00314311	-0.297606	-0.148065
Welch's T-test log2 fold change WT_HBSS_ WT_basal	Reactome	Biosynthesis of specialized proresolving mediators (SPMs)	20	-0.471412	0.000270449	0.00311692	-0.297606	-0.148065
Welch's T-test log2 fold change KO_HBSS_ WT_HBSS	GOBP name	ion transport	97	0.280829	2.24856e-06	0.0031084	0.148012	0.111326
Welch's T-test log2 fold change KO_basal_ WT_basal	GOBP name	fatty acid beta-oxidation	31	-0.486487	2.98633e-06	0.00294878	-0.395617	-0.197742
Welch's T-test log2 fold change WT_HBSS_ WT_basal	Reactome	CLEC7A (Dectin-1) signaling	41	0.331976	0.000251228	0.00294448	0.432417	0.566721
Welch's T-test log2 fold change WT_HBSS_ WT_basal	Reactome	Signal Transduction	369	0.116555	0.000246218	0.00291043	0.249581	0.239656
Welch's T-test log2 fold change KO_HBSS_ KO_basal	GOCC name	cytoskeleton	242	-0.159265	3.2266e-05	0.00288905	-0.0687353	-0.0785293
Welch's T-test log2 fold change KO_HBSS_ WT_HBSS	Reactome	Regulation of pyruvate dehydrogenase (PDH) complex	8	-0.843724	3.60335e-05	0.00276857	-1.22925	-1.36594
Welch's T-test log2 fold change KO_HBSS_ KO_basal	GOMF name	actin binding	100	-0.259931	8.74871e-06	0.00274928	-0.0851816	-0.14121
Welch's T-test log2 fold change WT_HBSS_ WT_basal	Reactome	TCR signaling	41	0.334755	0.000222802	0.00267943	0.432801	0.566721
Welch's T-test log2 fold change WT_HBSS_ WT_basal	Reactome	Regulation of PTEN stability and activity	39	0.343091	0.000223173	0.00266076	0.437708	0.566721
Welch's T-test log2 fold change KO_HBSS_ WT_HBSS	Reactome	mitochondrial fatty acid beta-oxidation of saturated fatty acids	9	-0.800073	3.25462e-05	0.00264773	-0.962791	-0.804656
Welch's T-test log2 fold change KO_HBSS_ KO_basal	Reactome	Generic Transcription Pathway	165	0.18344	6.46017e-05	0.00262777	0.0848834	0.0409927
Welch's T-test log2 fold change KO_HBSS_ KO_basal	Reactome	Hedgehog 'off' state	46	0.343361	6.02495e-05	0.00260391	0.139886	0.136683
Welch's T-test log2 fold change KO_HBSS_ KO_basal	Reactome	Regulation of RAS by GAPs	39	0.372192	6.12753e-05	0.00256799	0.159867	0.14345
Welch's T-test log2 fold change WT_HBSS_ WT_basal	GOMF name	chromatin binding	82	0.282133	1.22216e-05	0.00256042	0.407558	0.451982
Welch's T-test log2 fold change KO_HBSS_ KO_basal	GOCC name	chromatin	44	0.367825	2.61878e-05	0.00254022	0.227386	0.144301
Welch's T-test log2 fold change KO_HBSS_ WT_HBSS	GOCC name	MICOS complex	8	-0.832283	4.59122e-05	0.00232356	-1.08494	-1.13056
Welch's T-test log2 fold change KO_HBSS_ WT_HBSS	Reactome	ER-Phagosome pathway	15	0.629325	2.49e-05	0.00229578	0.725762	0.637152
Welch's T-test log2 fold change WT_HBSS_ WT_basal	Reactome	Mitotic Anaphase	74	0.253995	0.000180508	0.00226947	0.364073	0.379874
Welch's T-test log2 fold change WT_HBSS_ WT_basal	Reactome	Biosynthesis of maresins	16	-0.540491	0.000186154	0.00225834	-0.384004	-0.166629
Welch's T-test log2 fold change WT_HBSS_ WT_basal	Reactome	Mitotic Metaphase and Anaphase	74	0.253995	0.000180508	0.00224903	0.364073	0.379874
Welch's T-test log2 fold change KO_HBSS_ KO_basal	Reactome	Translation	137	-0.203511	5.02993e-05	0.002244	-0.126405	-0.115199
Welch's T-test log2 fold change WT_HBSS_ WT_basal	Reactome	Miscellaneous substrates	15	-0.560058	0.000176855	0.00224394	-0.506514	-0.168836
Welch's T-test log2 fold change WT_HBSS_ WT_basal	Reactome	G1/S Transition	42	0.335231	0.00018317	0.0022418	0.432198	0.559655
Welch's T-test log2 fold change WT_HBSS_ WT_basal	Reactome	Regulation of RAS by GAPs	39	0.348015	0.000180965	0.0022346	0.44213	0.566721
Welch's T-test log2 fold change KO_basal_ WT_basal	GOCC name	cell surface	111	0.233717	2.68675e-05	0.00223384	0.341169	0.290123
Welch's T-test log2 fold change KO_HBSS_ WT_HBSS	GOCC name	endosome	145	0.200251	4.21092e-05	0.00222796	0.0918584	0.039814
Welch's T-test log2 fold change WT_HBSS_ WT_basal	Reactome	DNA Replication	43	0.332854	0.000171243	0.00221336	0.429245	0.552589
Welch's T-test log2 fold change WT_HBSS_ WT_basal	Reactome	Synthesis of DNA	43	0.332854	0.000171243	0.00219286	0.429245	0.552589
Welch's T-test log2 fold change KO_basal_ WT_basal	GOMF name	actin binding	102	0.260685	6.95797e-06	0.00218654	0.321609	0.324044
Welch's T-test log2 fold change KO_basal_ WT_basal	GOBP name	fatty acid beta-oxidation using acyl-CoA dehydrogenase	15	-0.711877	1.87845e-06	0.00216398	-0.55568	-0.574352
Welch's T-test log2 fold change KO_HBSS_ WT_HBSS	Reactome	Branched-chain amino acid catabolism	19	-0.559446	2.4926e-05	0.00215454	-0.831127	-0.72052
Welch's T-test log2 fold change WT_HBSS_ WT_basal	GOBP name	chromatin organization	47	0.399367	2.4614e-06	0.00212665	0.53343	0.657934
Welch's T-test log2 fold change KO_HBSS_ KO_basal	GOCC name	aminoacyl-tRNA synthetase multienzyme complex	13	-0.683894	1.98771e-05	0.00210336	-0.41917	-0.383472
Welch's T-test log2 fold change KO_HBSS_ WT_HBSS	GOCC name	intracellular membrane-bounded organelle	274	0.149302	3.79284e-05	0.00210232	0.0523846	0.021682
Welch's T-test log2 fold change WT_HBSS_ WT_basal	Reactome	Regulation of ornithine decarboxylase (ODC)	37	0.360105	0.000160182	0.00208992	0.451255	0.577402
Welch's T-test log2 fold change KO_HBSS_ KO_basal	GOMF name	translation initiation factor activity	33	-0.457322	5.80176e-06	0.00208366	-0.256663	-0.26698
Welch's T-test log2 fold change WT_HBSS_ WT_basal	Reactome	M Phase	122	0.20178	0.000149033	0.00198185	0.322951	0.329369
Welch's T-test log2 fold change WT_HBSS_ WT_basal	Reactome	Downstream TCR signaling	40	0.347987	0.000150019	0.00197596	0.443227	0.572061
Welch's T-test log2 fold change WT_HBSS_ WT_basal	Reactome	APC/C:Cdc20 mediated degradation of Securin	37	0.386041	5.19679e-05	0.00189136	0.466012	0.577402
Welch's T-test log2 fold change WT_HBSS_ WT_basal	Reactome	Transcriptional regulation by RUNX1	65	0.275117	0.000140858	0.00189132	0.382954	0.538144
Welch's T-test log2 fold change KO_HBSS_ WT_HBSS	GOMF name	NADH dehydrogenase (ubiquinone) activity	23	-0.570793	2.2508e-06	0.00188617	-0.735166	-0.740558
Welch's T-test log2 fold change WT_HBSS_ WT_basal	Reactome	Mitotic G1-G1/S phases	46	0.326501	0.000138363	0.00187605	0.428725	0.559655
Welch's T-test log2 fold change KO_basal_ WT_basal	Reactome	Metabolism of vitamins and cofactors	77	-0.281758	2.27115e-05	0.00184765	-0.207089	-0.0539327
Welch's T-test log2 fold change WT_HBSS_ WT_basal	Reactome	APC/C:Cdh1 mediated degradation of Cdc20 and other APC/C:Cdh1 targeted proteins in late mitosis/early G1	37	0.386041	5.19679e-05	0.00184286	0.466012	0.577402
Welch's T-test log2 fold change WT_HBSS_ WT_basal	Reactome	Cellular response to heat stress	41	0.346236	0.000134396	0.00184029	0.46907	0.468302
Welch's T-test log2 fold change WT_HBSS_ WT_basal	GOMF name	actin binding	94	0.269553	7.97191e-06	0.00182194	0.379136	0.396884
Welch's T-test log2 fold change WT_HBSS_ WT_basal	Reactome	SUMO E3 ligases SUMOylate target proteins	43	0.338975	0.000129633	0.00181094	0.458296	0.426991
Welch's T-test log2 fold change KO_HBSS_ WT_HBSS	Reactome	Transport of small molecules	219	0.172299	1.82838e-05	0.00180618	0.0902375	0.0378389
Welch's T-test log2 fold change WT_HBSS_ WT_basal	Reactome	Transcriptional regulation by RUNX2	42	0.364182	4.8186e-05	0.00180111	0.450154	0.559655
Welch's T-test log2 fold change KO_HBSS_ KO_basal	GOMF name	hydrolase activity	493	0.128975	3.57496e-06	0.00179749	0.0401065	0.013526
Welch's T-test log2 fold change WT_HBSS_ WT_basal	Reactome	Assembly of the pre-replicative complex	37	0.386041	5.19679e-05	0.00179679	0.466012	0.577402
Welch's T-test log2 fold change WT_HBSS_ WT_basal	Reactome	SUMOylation	43	0.338975	0.000129633	0.00179283	0.458296	0.426991
Welch's T-test log2 fold change WT_HBSS_ WT_basal	Reactome	GLI3 is processed to GLI3R by the proteasome	42	0.364858	4.66497e-05	0.00179213	0.448921	0.559655
Welch's T-test log2 fold change WT_HBSS_ WT_basal	Reactome	Regulation of RUNX3 expression and activity	38	0.361189	0.000124871	0.00176222	0.450257	0.572061
Welch's T-test log2 fold change WT_HBSS_ WT_basal	Reactome	Degradation of GLI1 by the proteasome	40	0.376713	4.0609e-05	0.00175507	0.460226	0.572061
Welch's T-test log2 fold change WT_HBSS_ WT_basal	Reactome	Asymmetric localization of PCP proteins	37	0.386041	5.19679e-05	0.00175297	0.466012	0.577402
Welch's T-test log2 fold change KO_HBSS_ WT_HBSS	GOMF name	catalytic activity	231	-0.189326	1.38502e-06	0.00174098	-0.260231	-0.255668
Welch's T-test log2 fold change WT_HBSS_ WT_basal	Reactome	Ub-specific processing proteases	63	0.28205	0.000121433	0.00173136	0.368768	0.403464
Welch's T-test log2 fold change WT_HBSS_ WT_basal	Reactome	Hedgehog 'on' state	40	0.377811	3.85587e-05	0.00172022	0.45567	0.559655
Welch's T-test log2 fold change WT_HBSS_ WT_basal	Reactome	Autodegradation of Cdh1 by Cdh1:APC/C	37	0.386041	5.19679e-05	0.00171123	0.466012	0.577402
Welch's T-test log2 fold change WT_HBSS_ WT_basal	Reactome	FBXL7 down-regulates AURKA during mitotic entry and in early mitosis	40	0.376713	4.0609e-05	0.00170188	0.460226	0.572061
Welch's T-test log2 fold change WT_HBSS_ WT_basal	Reactome	Activation of NF-kappaB in B cells	40	0.354246	0.000113746	0.00169152	0.446545	0.572061
Welch's T-test log2 fold change KO_HBSS_ KO_basal	GOMF name	chromatin binding	89	0.285371	3.99598e-06	0.00167432	0.194347	0.15376
Welch's T-test log2 fold change WT_HBSS_ WT_basal	Reactome	Dectin-1 mediated noncanonical NF-kB signaling	40	0.354246	0.000113746	0.00167352	0.446545	0.572061
Welch's T-test log2 fold change WT_HBSS_ WT_basal	Reactome	Autodegradation of the E3 ubiquitin ligase COP1	37	0.386041	5.19679e-05	0.00167143	0.466012	0.577402
Welch's T-test log2 fold change WT_HBSS_ WT_basal	Reactome	Fc epsilon receptor (FCERI) signaling	47	0.32769	0.000110758	0.00166498	0.42547	0.460064
Welch's T-test log2 fold change WT_HBSS_ WT_basal	Reactome	NIK-->noncanonical NF-kB signaling	40	0.354246	0.000113746	0.00165591	0.446545	0.572061
Welch's T-test log2 fold change WT_HBSS_ WT_basal	Reactome	Orc1 removal from chromatin	40	0.376713	4.0609e-05	0.00165183	0.460226	0.572061
Welch's T-test log2 fold change WT_HBSS_ WT_basal	Reactome	TNFR2 non-canonical NF-kB pathway	40	0.354246	0.000113746	0.00163866	0.446545	0.572061
Welch's T-test log2 fold change WT_HBSS_ WT_basal	Reactome	CDK-mediated phosphorylation and removal of Cdc6	37	0.386041	5.19679e-05	0.00163345	0.466012	0.577402
Welch's T-test log2 fold change WT_HBSS_ WT_basal	Reactome	Phase I - Functionalization of compounds	74	-0.280586	3.52032e-05	0.00162287	-0.111108	-0.0729441
Welch's T-test log2 fold change WT_HBSS_ WT_basal	Reactome	Switching of origins to a post-replicative state	40	0.376713	4.0609e-05	0.00160463	0.460226	0.572061
Welch's T-test log2 fold change WT_HBSS_ WT_basal	Reactome	CDT1 association with the CDC6:ORC:origin complex	37	0.386041	5.19679e-05	0.00159715	0.466012	0.577402
Welch's T-test log2 fold change WT_HBSS_ WT_basal	Reactome	Separation of Sister Chromatids	73	0.265135	0.000103111	0.00156705	0.370857	0.385017
Welch's T-test log2 fold change WT_HBSS_ WT_basal	Reactome	Degradation of AXIN	37	0.386041	5.19679e-05	0.00156243	0.466012	0.577402
Welch's T-test log2 fold change KO_HBSS_ WT_HBSS	GOBP name	mitochondrial respiratory chain complex I assembly	39	-0.468895	4.46389e-07	0.00154272	-0.657637	-0.632646
Welch's T-test log2 fold change KO_HBSS_ WT_HBSS	GOCC name	ribosome	166	0.192578	2.65031e-05	0.00154248	0.120124	0.0642347
Welch's T-test log2 fold change WT_HBSS_ WT_basal	Reactome	Degradation of DVL	38	0.39141	3.21968e-05	0.00153545	0.46815	0.572061
Welch's T-test log2 fold change WT_HBSS_ WT_basal	Reactome	DNA Replication Pre-Initiation	37	0.386041	5.19679e-05	0.00152918	0.466012	0.577402
Welch's T-test log2 fold change KO_basal_ WT_basal	GOMF name	acyl-CoA dehydrogenase activity	15	-0.686919	4.24554e-06	0.00152475	-0.566874	-0.423719
Welch's T-test log2 fold change WT_HBSS_ WT_basal	Reactome	G1/S DNA Damage Checkpoints	37	0.386041	5.19679e-05	0.00149733	0.466012	0.577402
Welch's T-test log2 fold change WT_HBSS_ WT_basal	Reactome	Fatty acyl-CoA biosynthesis	22	-0.515094	3.01167e-05	0.00148755	-0.353441	-0.393215
Welch's T-test log2 fold change KO_HBSS_ KO_basal	Reactome	Transport of Mature mRNA derived from an Intron-Containing Transcript	56	0.323479	3.11781e-05	0.00148687	0.153826	0.171174
Welch's T-test log2 fold change WT_HBSS_ WT_basal	Reactome	Cell Cycle, Mitotic	137	0.196713	9.25558e-05	0.00147132	0.327968	0.326846
Welch's T-test log2 fold change WT_HBSS_ WT_basal	Reactome	M/G1 Transition	37	0.386041	5.19679e-05	0.00146677	0.466012	0.577402
Welch's T-test log2 fold change WT_HBSS_ WT_basal	Reactome	Deubiquitination	73	0.266901	9.26721e-05	0.00145643	0.360306	0.403464
Welch's T-test log2 fold change WT_HBSS_ WT_basal	Reactome	FCERI mediated NF-kB activation	40	0.358338	9.46907e-05	0.00145508	0.447678	0.572061
Welch's T-test log2 fold change WT_HBSS_ WT_basal	Reactome	Phase II - Conjugation of compounds	61	-0.291334	9.3316e-05	0.00145007	-0.0931579	-0.00838184
Welch's T-test log2 fold change KO_HBSS_ WT_HBSS	GOBP name	protein glycosylation	38	0.463533	8.36756e-07	0.00144591	0.419829	0.390315
Welch's T-test log2 fold change WT_HBSS_ WT_basal	Reactome	p53-Dependent G1 DNA Damage Response	37	0.386041	5.19679e-05	0.00143743	0.466012	0.577402
Welch's T-test log2 fold change KO_HBSS_ KO_basal	Reactome	Transport of Mature Transcript to Cytoplasm	56	0.323479	3.11781e-05	0.00143731	0.153826	0.171174
Welch's T-test log2 fold change WT_HBSS_ WT_basal	Reactome	S Phase	49	0.325614	8.81941e-05	0.00141828	0.416097	0.552589
Welch's T-test log2 fold change WT_HBSS_ WT_basal	Reactome	p53-Dependent G1/S DNA damage checkpoint	37	0.386041	5.19679e-05	0.00140925	0.466012	0.577402
Welch's T-test log2 fold change WT_HBSS_ WT_basal	Reactome	Generic Transcription Pathway	140	0.21072	2.32273e-05	0.00139667	0.336307	0.389831
Welch's T-test log2 fold change WT_HBSS_ WT_basal	Reactome	Hedgehog 'off' state	45	0.367351	2.21885e-05	0.00139485	0.455849	0.552589
Welch's T-test log2 fold change WT_HBSS_ WT_basal	Reactome	p53-Independent DNA Damage Response	37	0.386041	5.19679e-05	0.00138215	0.466012	0.577402
Welch's T-test log2 fold change WT_HBSS_ WT_basal	Reactome	Cross-presentation of soluble exogenous antigens (endosomes)	36	0.386606	6.38886e-05	0.00138059	0.468548	0.588279
Welch's T-test log2 fold change WT_HBSS_ WT_basal	Reactome	Activation of APC/C and APC/C:Cdc20 mediated degradation of mitotic proteins	38	0.376192	6.45015e-05	0.00137239	0.457287	0.572061
Welch's T-test log2 fold change WT_HBSS_ WT_basal	Reactome	APC/C-mediated degradation of cell cycle proteins	40	0.362247	7.93363e-05	0.00137153	0.449906	0.572061
Welch's T-test log2 fold change WT_HBSS_ WT_basal	Reactome	UCH proteinases	47	0.339364	6.24245e-05	0.00137037	0.417061	0.573709
Welch's T-test log2 fold change WT_HBSS_ WT_basal	Reactome	G2/M Transition	67	0.280353	8.24479e-05	0.00135745	0.403896	0.403464
Welch's T-test log2 fold change WT_HBSS_ WT_basal	Reactome	p53-Independent G1/S DNA damage checkpoint	37	0.386041	5.19679e-05	0.00135607	0.466012	0.577402
Welch's T-test log2 fold change WT_HBSS_ WT_basal	Reactome	Antigen processing: Ubiquitination & Proteasome degradation	62	0.291463	8.1341e-05	0.00135536	0.395432	0.434039
Welch's T-test log2 fold change WT_HBSS_ WT_basal	Reactome	Regulation of APC/C activators between G1/S and early anaphase	40	0.362247	7.93363e-05	0.00135459	0.449906	0.572061
Welch's T-test log2 fold change WT_HBSS_ WT_basal	Reactome	Cellular response to hypoxia	41	0.383486	2.34682e-05	0.00135235	0.461279	0.566721
Welch's T-test log2 fold change WT_HBSS_ WT_basal	Reactome	APC/C:Cdc20 mediated degradation of mitotic proteins	38	0.376192	6.45015e-05	0.0013516	0.457287	0.572061
Welch's T-test log2 fold change WT_HBSS_ WT_basal	Reactome	Mitotic G2-G2/M phases	67	0.280353	8.24479e-05	0.00134148	0.403896	0.403464
Welch's T-test log2 fold change WT_HBSS_ WT_basal	Reactome	Regulation of mitotic cell cycle	40	0.362247	7.93363e-05	0.00133807	0.449906	0.572061
Welch's T-test log2 fold change WT_HBSS_ WT_basal	Reactome	alpha-linolenic (omega3) and linoleic (omega6) acid metabolism	13	-0.634917	7.53256e-05	0.00133558	-0.523927	-0.545603
Welch's T-test log2 fold change WT_HBSS_ WT_basal	Reactome	APC:Cdc20 mediated degradation of cell cycle proteins prior to satisfation of the cell cycle checkpoint	38	0.376192	6.45015e-05	0.00133143	0.457287	0.572061
Welch's T-test log2 fold change WT_HBSS_ WT_basal	Reactome	RUNX1 regulates transcription of genes involved in differentiation of HSCs	37	0.386041	5.19679e-05	0.00133096	0.466012	0.577402
Welch's T-test log2 fold change WT_HBSS_ WT_basal	Reactome	alpha-linolenic acid (ALA) metabolism	13	-0.634917	7.53256e-05	0.00131867	-0.523927	-0.545603
Welch's T-test log2 fold change WT_HBSS_ WT_basal	Reactome	Cell Cycle Checkpoints	77	0.26746	5.80193e-05	0.00131542	0.382167	0.39706
Welch's T-test log2 fold change WT_HBSS_ WT_basal	Reactome	Cdc20:Phospho-APC/C mediated degradation of Cyclin A	38	0.376192	6.45015e-05	0.00131185	0.457287	0.572061
Welch's T-test log2 fold change WT_HBSS_ WT_basal	Reactome	Stabilization of p53	37	0.386041	5.19679e-05	0.00130676	0.466012	0.577402
Welch's T-test log2 fold change WT_HBSS_ WT_basal	Reactome	Biosynthesis of maresin-like SPMs	15	-0.600349	5.82611e-05	0.0012996	-0.43459	-0.168836
Welch's T-test log2 fold change WT_HBSS_ WT_basal	Reactome	G2/M Checkpoints	51	0.325252	6.48131e-05	0.00129908	0.429523	0.505228
Welch's T-test log2 fold change WT_HBSS_ WT_basal	Reactome	Oxygen-dependent proline hydroxylation of Hypoxia-inducible Factor Alpha	41	0.383486	2.34682e-05	0.00129826	0.461279	0.566721
Welch's T-test log2 fold change WT_HBSS_ WT_basal	Reactome	Regulation of RUNX2 expression and activity	41	0.36001	7.18246e-05	0.00129004	0.449001	0.566721
Welch's T-test log2 fold change KO_HBSS_ KO_basal	GOBP name	translational initiation	38	-0.455225	1.30263e-06	0.00128626	-0.268551	-0.251858
Welch's T-test log2 fold change WT_HBSS_ WT_basal	Reactome	Cyclin A:Cdk2-associated events at S phase entry	39	0.371232	6.49716e-05	0.00128365	0.457995	0.577402
Welch's T-test log2 fold change WT_HBSS_ WT_basal	Reactome	Regulation of TP53 Activity through Acetylation	9	0.765654	7.05297e-05	0.00128346	0.779657	0.858872
Welch's T-test log2 fold change WT_HBSS_ WT_basal	Reactome	Ubiquitin Mediated Degradation of Phosphorylated Cdc25A	37	0.386041	5.19679e-05	0.00128342	0.466012	0.577402
Welch's T-test log2 fold change WT_HBSS_ WT_basal	Reactome	Cyclin E associated events during G1/S transition	39	0.371232	6.49716e-05	0.00126557	0.457995	0.577402
Welch's T-test log2 fold change WT_HBSS_ WT_basal	Reactome	Ubiquitin-dependent degradation of Cyclin D	37	0.386041	5.19679e-05	0.00126091	0.466012	0.577402
Welch's T-test log2 fold change WT_HBSS_ WT_basal	Reactome	Xenobiotics	22	-0.491831	6.77269e-05	0.00124888	-0.310229	-0.181469
Welch's T-test log2 fold change WT_HBSS_ WT_basal	Reactome	Regulation of Hypoxia-inducible Factor (HIF) by oxygen	41	0.383486	2.34682e-05	0.00124833	0.461279	0.566721
Welch's T-test log2 fold change WT_HBSS_ WT_basal	Reactome	SCF(Skp2)-mediated degradation of p27/p21	39	0.371232	6.49716e-05	0.001248	0.457995	0.577402
Welch's T-test log2 fold change WT_HBSS_ WT_basal	Reactome	Beta-catenin independent WNT signaling	53	0.33726	2.42963e-05	0.00124451	0.434369	0.552589
Welch's T-test log2 fold change WT_HBSS_ WT_basal	Reactome	Ubiquitin-dependent degradation of Cyclin D1	37	0.386041	5.19679e-05	0.00123917	0.466012	0.577402
Welch's T-test log2 fold change KO_HBSS_ KO_basal	Reactome	RHO GTPase Effectors	90	-0.259388	2.50178e-05	0.0012357	-0.157206	-0.187773
Welch's T-test log2 fold change KO_basal_ WT_basal	GOCC name	external side of plasma membrane	46	0.372432	1.37771e-05	0.00123358	0.502758	0.501323
Welch's T-test log2 fold change WT_HBSS_ WT_basal	Reactome	Regulation of mRNA stability by proteins that bind AU-rich elements	60	0.321708	1.87024e-05	0.00123169	0.436304	0.530157
Welch's T-test log2 fold change WT_HBSS_ WT_basal	Reactome	SCF-beta-TrCP mediated degradation of Emi1	39	0.371232	6.49716e-05	0.0012309	0.457995	0.577402
Welch's T-test log2 fold change WT_HBSS_ WT_basal	Reactome	The role of GTSE1 in G2/M progression after G2 checkpoint	44	0.349664	6.52702e-05	0.00121985	0.43726	0.505248
Welch's T-test log2 fold change WT_HBSS_ WT_basal	Reactome	AUF1 (hnRNP D0) binds and destabilizes mRNA	42	0.362584	5.20053e-05	0.00121904	0.447665	0.588279
Welch's T-test log2 fold change WT_HBSS_ WT_basal	Reactome	Hedgehog ligand biogenesis	44	0.354208	5.23701e-05	0.00120713	0.42798	0.569417
Welch's T-test log2 fold change KO_basal_ WT_basal	Reactome	mitochondrial fatty acid beta-oxidation of saturated fatty acids	9	-0.837968	1.36524e-05	0.00118008	-0.827403	-0.660644
Welch's T-test log2 fold change KO_basal_ WT_basal	Reactome	Fcgamma receptor (FCGR) dependent phagocytosis	22	0.53873	1.2783e-05	0.00117859	0.574122	0.62045
Welch's T-test log2 fold change WT_HBSS_ WT_basal	GOCC name	Cajal body	22	0.529076	1.82046e-05	0.00117723	0.611939	0.681922
Welch's T-test log2 fold change WT_HBSS_ WT_basal	Reactome	Cell Cycle	149	0.208498	1.60782e-05	0.00117033	0.339783	0.331893
Welch's T-test log2 fold change WT_HBSS_ WT_basal	Reactome	Signaling by Hedgehog	53	0.344381	1.62981e-05	0.00112702	0.424681	0.547255
Welch's T-test log2 fold change KO_HBSS_ WT_HBSS	GOBP name	mitochondrial electron transport, NADH to ubiquinone	12	-0.840466	4.7095e-07	0.00108507	-1.06459	-1.02539
Welch's T-test log2 fold change KO_HBSS_ KO_basal	Reactome	Cleavage of Growing Transcript in the Termination Region	49	0.354246	1.95327e-05	0.00103899	0.206284	0.177389
Welch's T-test log2 fold change KO_HBSS_ KO_basal	Reactome	RNA Polymerase II Transcription Termination	49	0.354246	1.95327e-05	0.00100051	0.206284	0.177389
Welch's T-test log2 fold change WT_HBSS_ WT_basal	GOCC name	organelle membrane	61	-0.324551	1.34382e-05	0.000920122	-0.125991	-0.0957657
Welch's T-test log2 fold change KO_HBSS_ KO_basal	GOCC name	nucleus	1311	0.0878894	7.47528e-06	0.000870122	0.0192782	0
Welch's T-test log2 fold change KO_HBSS_ WT_HBSS	GOMF name	ligase activity	82	-0.32876	3.36848e-07	0.000846836	-0.452321	-0.401763
Welch's T-test log2 fold change KO_basal_ WT_basal	GOBP name	fatty acid biosynthetic process	40	-0.458367	5.92571e-07	0.00081917	-0.336901	-0.22922
Welch's T-test log2 fold change KO_basal_ WT_basal	GOCC name	mitochondrial respiratory chain complex IV	10	-0.814378	8.39101e-06	0.000813928	-0.706889	-0.725389
Welch's T-test log2 fold change KO_HBSS_ KO_basal	Reactome	mRNA 3'-end processing	46	0.371775	1.40022e-05	0.000774602	0.211907	0.195243
Welch's T-test log2 fold change WT_HBSS_ WT_basal	GOMF name	heme binding	69	-0.327572	3.05513e-06	0.00076806	-0.143519	-0.122555
Welch's T-test log2 fold change KO_basal_ WT_basal	Reactome	Mitochondrial translation	78	0.295966	7.52753e-06	0.000743613	0.343529	0.352564
Welch's T-test log2 fold change WT_HBSS_ WT_basal	GOMF name	DNA binding	202	0.196515	2.65942e-06	0.000742864	0.33073	0.322481
Welch's T-test log2 fold change KO_basal_ WT_basal	Reactome	Branched-chain amino acid catabolism	21	-0.569031	6.67177e-06	0.000709773	-0.622798	-0.448996
Welch's T-test log2 fold change KO_HBSS_ WT_HBSS	GOCC name	organelle membrane	63	0.321762	1.14359e-05	0.000700598	0.214693	0.137916
Welch's T-test log2 fold change WT_HBSS_ WT_basal	Reactome	PCP/CE pathway	48	0.372933	8.77415e-06	0.000674147	0.463041	0.572061
Welch's T-test log2 fold change KO_HBSS_ KO_basal	GOCC name	Cajal body	23	0.550778	5.01485e-06	0.000648587	0.258498	0.30521
Welch's T-test log2 fold change KO_HBSS_ WT_HBSS	Reactome	Immunoregulatory interactions between a Lymphoid and a non-Lymphoid cell	13	0.725323	6.05337e-06	0.000643986	0.808254	0.474344
Welch's T-test log2 fold change KO_HBSS_ KO_basal	GOBP name	regulation of transcription, DNA-templated	284	0.179162	4.74937e-07	0.000547128	0.0639925	0.0434604
Welch's T-test log2 fold change WT_HBSS_ WT_basal	Reactome	PIP3 activates AKT signaling	66	0.323305	6.57407e-06	0.00053482	0.434024	0.546593
Welch's T-test log2 fold change WT_HBSS_ WT_basal	GOCC name	proteasome complex	48	0.37629	7.27826e-06	0.000529494	0.447818	0.588279
Welch's T-test log2 fold change WT_HBSS_ WT_basal	Reactome	Intracellular signaling by second messengers	70	0.315843	5.84864e-06	0.000505541	0.431344	0.539335
Welch's T-test log2 fold change KO_HBSS_ KO_basal	Reactome	Glutathione conjugation	23	-0.536542	8.74026e-06	0.000503658	-0.383315	-0.325303
Welch's T-test log2 fold change KO_HBSS_ KO_basal	GOCC name	lysosome	127	0.244762	2.589e-06	0.000430513	0.0921791	0.0733595
Welch's T-test log2 fold change KO_HBSS_ KO_basal	GOCC name	nuclear chromosome	12	0.781741	2.78668e-06	0.000405462	0.61137	0.350238
Welch's T-test log2 fold change WT_HBSS_ WT_basal	GOCC name	integral component of plasma membrane	85	-0.288944	5.1556e-06	0.000400075	-0.0221738	-0.0441113
Welch's T-test log2 fold change KO_basal_ WT_basal	Reactome	Mitochondrial translation termination	77	0.310337	3.06943e-06	0.000353752	0.355294	0.35718
Welch's T-test log2 fold change KO_basal_ WT_basal	GOBP name	metabolic process	216	-0.211203	1.87449e-07	0.000323911	-0.0908727	0
Welch's T-test log2 fold change KO_basal_ WT_basal	GOMF name	cytochrome-c oxidase activity	15	-0.738679	7.594e-07	0.000318189	-0.628309	-0.725463
Welch's T-test log2 fold change KO_HBSS_ KO_basal	GOMF name	DNA binding	241	0.192885	5.04436e-07	0.000317038	0.0833544	0.0462914
Welch's T-test log2 fold change KO_HBSS_ WT_HBSS	GOCC name	extracellular region	238	0.177078	4.69302e-06	0.000303482	0.103705	0.0101738
Welch's T-test log2 fold change KO_HBSS_ KO_basal	Reactome	Signaling by Rho GTPases	98	-0.272494	3.92597e-06	0.000246801	-0.164698	-0.19574
Welch's T-test log2 fold change KO_HBSS_ KO_basal	Reactome	Phase II - Conjugation of compounds	65	-0.332556	4.07888e-06	0.000245265	-0.224103	-0.14433
Welch's T-test log2 fold change WT_HBSS_ WT_basal	Reactome	RNA Polymerase II Transcription	201	0.198442	2.23918e-06	0.000206453	0.327739	0.348701
Welch's T-test log2 fold change KO_basal_ WT_basal	Reactome	Mitochondrial Fatty Acid Beta-Oxidation	31	-0.5044	1.27394e-06	0.000195762	-0.567583	-0.363868
Welch's T-test log2 fold change KO_basal_ WT_basal	GOCC name	membrane raft	66	0.343923	1.62616e-06	0.000189285	0.458508	0.370924
Welch's T-test log2 fold change KO_basal_ WT_basal	Reactome	Pyruvate metabolism and Citric Acid (TCA) cycle	36	-0.465493	1.48121e-06	0.000186229	-0.424026	-0.350421
Welch's T-test log2 fold change KO_HBSS_ KO_basal	Reactome	PIP3 activates AKT signaling	68	0.330608	2.82722e-06	0.000186192	0.146786	0.126746
Welch's T-test log2 fold change KO_basal_ WT_basal	GOCC name	mitochondrial respiratory chain complex III	11	-0.840384	1.42898e-06	0.000184814	-0.817097	-0.600621
Welch's T-test log2 fold change KO_basal_ WT_basal	Reactome	Mitochondrial translation elongation	76	0.32381	1.31369e-06	0.000181684	0.366978	0.365021
Welch's T-test log2 fold change KO_basal_ WT_basal	GOCC name	endoplasmic reticulum	535	0.129628	1.68858e-06	0.000178682	0.221109	0.233994
Welch's T-test log2 fold change KO_HBSS_ KO_basal	GOMF name	glutathione transferase activity	23	-0.637416	1.27697e-07	0.000160516	-0.442639	-0.450096
Welch's T-test log2 fold change KO_HBSS_ KO_basal	GOCC name	cytosolic small ribosomal subunit	41	-0.446894	8.10522e-07	0.000157241	-0.255207	-0.206673
Welch's T-test log2 fold change KO_HBSS_ WT_HBSS	Reactome	Mitochondrial Fatty Acid Beta-Oxidation	32	-0.495362	1.32884e-06	0.000153149	-0.697976	-0.579644
Welch's T-test log2 fold change KO_HBSS_ WT_HBSS	GOCC name	mitochondrial large ribosomal subunit	47	0.401143	2.18325e-06	0.000149489	0.299032	0.317101
Welch's T-test log2 fold change WT_HBSS_ WT_basal	GOBP name	mRNA splicing, via spliceosome	68	0.372684	1.34972e-07	0.000133275	0.463062	0.556717
Welch's T-test log2 fold change KO_HBSS_ KO_basal	GOBP name	mRNA splicing, via spliceosome	77	0.3549	9.1393e-08	0.000126342	0.169165	0.179331
Welch's T-test log2 fold change KO_basal_ WT_basal	GOCC name	nucleolus	325	0.166538	7.135e-07	0.000118645	0.279421	0.22573
Welch's T-test log2 fold change KO_basal_ WT_basal	GOCC name	mitochondrial large ribosomal subunit	45	0.42712	8.14074e-07	0.000118448	0.427904	0.412955
Welch's T-test log2 fold change KO_HBSS_ KO_basal	GOMF name	nucleic acid binding	253	0.197538	1.41243e-07	0.000118361	0.0692783	0.0754852
Welch's T-test log2 fold change KO_HBSS_ KO_basal	Reactome	Transcriptional regulation by RUNX1	66	0.343388	1.64137e-06	0.0001135	0.178357	0.134499
Welch's T-test log2 fold change WT_HBSS_ WT_basal	Reactome	SLC-mediated transmembrane transport	39	-0.454468	1.01094e-06	9.9866e-05	-0.10607	-0.152247
Welch's T-test log2 fold change WT_HBSS_ WT_basal	GOMF name	oxidoreductase activity, acting on paired donors, with incorporation or reduction of molecular oxygen	45	-0.444321	2.8915e-07	9.08655e-05	-0.280613	-0.164422
Welch's T-test log2 fold change KO_HBSS_ WT_HBSS	Reactome	Mitochondrial translation	80	0.323393	7.119e-07	8.95053e-05	0.217121	0.210353
Welch's T-test log2 fold change KO_HBSS_ KO_basal	Reactome	Biological oxidations	144	-0.239429	1.03173e-06	7.50989e-05	-0.158248	-0.0742531
Welch's T-test log2 fold change WT_HBSS_ WT_basal	Reactome	Cytochrome P450 - arranged by substrate type	39	-0.461171	6.991e-07	7.43735e-05	-0.279839	-0.164422
Welch's T-test log2 fold change KO_HBSS_ WT_HBSS	GOCC name	phagocytic vesicle membrane	25	0.566696	9.87558e-07	7.18449e-05	0.566377	0.394955
Welch's T-test log2 fold change KO_HBSS_ WT_HBSS	Reactome	Glyoxylate metabolism and glycine degradation	25	-0.581278	5.16633e-07	7.14504e-05	-0.857311	-1.00814
Welch's T-test log2 fold change WT_HBSS_ WT_basal	Reactome	Gene expression (Transcription)	242	0.193345	5.02492e-07	5.79122e-05	0.325493	0.326383
Welch's T-test log2 fold change KO_HBSS_ WT_HBSS	GOCC name	plasma membrane	577	0.129575	7.39527e-07	5.73873e-05	0.0382596	0
Welch's T-test log2 fold change KO_HBSS_ WT_HBSS	GOCC name	Golgi apparatus	289	0.175936	6.53351e-07	5.43215e-05	0.0927304	0
Welch's T-test log2 fold change KO_HBSS_ WT_HBSS	Reactome	Pyruvate metabolism and Citric Acid (TCA) cycle	35	-0.500686	3.23507e-07	4.97123e-05	-0.671933	-0.683095
Welch's T-test log2 fold change KO_HBSS_ WT_HBSS	Reactome	Mitochondrial translation termination	79	0.338609	2.47533e-07	4.27922e-05	0.232009	0.21212
Welch's T-test log2 fold change WT_HBSS_ WT_basal	Reactome	Fatty acid metabolism	130	-0.264898	2.84367e-07	3.57527e-05	-0.108848	0.000633717
Welch's T-test log2 fold change WT_HBSS_ WT_basal	Reactome	PTEN Regulation	56	0.402477	2.26897e-07	3.48665e-05	0.489636	0.578274
Welch's T-test log2 fold change WT_HBSS_ WT_basal	Reactome	Metabolism of lipids	261	-0.192197	2.30924e-07	3.19368e-05	-0.0179977	0.0526245
Welch's T-test log2 fold change KO_HBSS_ KO_basal	Reactome	Intracellular signaling by second messengers	71	0.349953	4.12377e-07	3.16843e-05	0.160054	0.134842
Welch's T-test log2 fold change WT_HBSS_ WT_basal	GOBP name	transmembrane transport	79	-0.366725	2.37148e-08	2.73194e-05	-0.152495	-0.112045
Welch's T-test log2 fold change KO_HBSS_ KO_basal	GOCC name	nucleoplasm	650	0.132962	8.48229e-08	1.97468e-05	0.0399694	0.00560538
Welch's T-test log2 fold change KO_HBSS_ WT_HBSS	Reactome	Mitochondrial translation elongation	78	0.352276	9.58273e-08	1.89327e-05	0.244905	0.213809
Welch's T-test log2 fold change WT_HBSS_ WT_basal	GOCC name	mitochondrion	963	-0.113479	2.19877e-07	1.82812e-05	0.0728908	0.0993541
Welch's T-test log2 fold change KO_HBSS_ KO_basal	Reactome	Nonsense Mediated Decay (NMD) enhanced by the Exon Junction Complex (EJC)	69	-0.365735	1.81046e-07	1.56492e-05	-0.213866	-0.168861
Welch's T-test log2 fold change KO_HBSS_ KO_basal	Reactome	Nonsense-Mediated Decay (NMD)	69	-0.365735	1.81046e-07	1.47286e-05	-0.213866	-0.168861
Welch's T-test log2 fold change KO_HBSS_ KO_basal	Reactome	Formation of a pool of free 40S subunits	39	-0.491375	1.21493e-07	1.12016e-05	-0.264498	-0.209655
Welch's T-test log2 fold change KO_HBSS_ KO_basal	GOBP name	translation	236	-0.227122	4.66131e-09	1.07397e-05	-0.132121	-0.111127
Welch's T-test log2 fold change KO_HBSS_ KO_basal	GOBP name	transcription, DNA-templated	279	0.209093	5.55541e-09	9.59975e-06	0.090144	0.0553293
Welch's T-test log2 fold change KO_HBSS_ KO_basal	GOCC name	spliceosomal complex	109	0.309878	3.2565e-08	9.47642e-06	0.155214	0.118279
Welch's T-test log2 fold change WT_HBSS_ WT_basal	Reactome	Cellular responses to external stimuli	149	0.262859	5.38857e-08	9.31549e-06	0.368216	0.391749
Welch's T-test log2 fold change KO_basal_ WT_basal	GOMF name	NADH dehydrogenase activity	13	-0.902283	1.85151e-08	9.30942e-06	-0.979158	-0.922234
Welch's T-test log2 fold change KO_basal_ WT_basal	GOCC name	plasma membrane	557	0.145868	4.32807e-08	8.39645e-06	0.225339	0.222231
Welch's T-test log2 fold change KO_HBSS_ KO_basal	Reactome	PTEN Regulation	56	0.418611	7.06646e-08	6.98065e-06	0.190402	0.156566
Welch's T-test log2 fold change KO_HBSS_ WT_HBSS	GOCC name	nucleus	1230	-0.108786	7.167e-08	6.41722e-06	-0.125549	-0.0889847
Welch's T-test log2 fold change WT_HBSS_ WT_basal	GOMF name	transferase activity	352	-0.183562	1.56046e-08	5.60429e-06	0.0167037	0.00663789
Welch's T-test log2 fold change KO_HBSS_ WT_HBSS	Reactome	Metabolism of amino acids and derivatives	153	-0.265978	2.3841e-08	5.49535e-06	-0.359043	-0.298167
Welch's T-test log2 fold change KO_basal_ WT_basal	GOMF name	protein binding	1020	0.123628	7.6269e-09	4.79351e-06	0.21135	0.188006
Welch's T-test log2 fold change KO_HBSS_ WT_HBSS	GOCC name	nucleoplasm	621	-0.13918	4.32261e-08	4.19293e-06	-0.157581	-0.147908
Welch's T-test log2 fold change WT_HBSS_ WT_basal	Reactome	Cellular responses to stress	137	0.28263	1.94558e-08	3.84391e-06	0.377276	0.397751
Welch's T-test log2 fold change WT_HBSS_ WT_basal	Reactome	Biological oxidations	137	-0.284639	1.54322e-08	3.55713e-06	-0.100127	-0.0175902
Welch's T-test log2 fold change KO_HBSS_ KO_basal	GOMF name	cadherin binding	174	-0.271526	1.31482e-09	3.30545e-06	-0.130142	-0.18188
Welch's T-test log2 fold change KO_HBSS_ WT_HBSS	Reactome	SLC-mediated transmembrane transport	45	0.49498	1.06926e-08	2.95758e-06	0.284216	0.500354
Welch's T-test log2 fold change KO_basal_ WT_basal	Reactome	Fatty acid metabolism	125	-0.296408	1.71001e-08	2.95619e-06	-0.19019	-0.103456
Welch's T-test log2 fold change WT_HBSS_ WT_basal	GOMF name	iron ion binding	69	-0.408879	5.69442e-09	2.38596e-06	-0.232774	-0.154187
Welch's T-test log2 fold change WT_HBSS_ WT_basal	GOCC name	mitochondrial inner membrane	287	-0.198353	2.47564e-08	2.21665e-06	-0.0156246	0.0354881
Welch's T-test log2 fold change WT_HBSS_ WT_basal	GOCC name	ribonucleoprotein complex	39	0.522008	1.95263e-08	1.89405e-06	0.625338	0.641478
Welch's T-test log2 fold change KO_basal_ WT_basal	GOBP name	fatty acid metabolic process	97	-0.366	7.33254e-10	1.68942e-06	-0.222359	-0.134406
Welch's T-test log2 fold change KO_HBSS_ WT_HBSS	GOCC name	mitochondrion	995	-0.122035	1.25401e-08	1.32697e-06	-0.190604	-0.120429
Welch's T-test log2 fold change KO_basal_ WT_basal	GOMF name	NADH dehydrogenase (ubiquinone) activity	22	-0.746303	1.49259e-09	1.25079e-06	-0.840909	-0.931983
Welch's T-test log2 fold change WT_HBSS_ WT_basal	GOCC name	endoplasmic reticulum	534	-0.155287	1.08643e-08	1.14964e-06	0.0286858	0.0642029
Welch's T-test log2 fold change KO_HBSS_ KO_basal	Reactome	Formation of the ternary complex, and subsequently, the 43S complex	42	-0.514651	8.98707e-09	9.56086e-07	-0.278982	-0.251858
Welch's T-test log2 fold change WT_HBSS_ WT_basal	GOCC name	catalytic step 2 spliceosome	64	0.426598	4.68728e-09	5.456e-07	0.516778	0.582696
Welch's T-test log2 fold change WT_HBSS_ WT_basal	GOCC name	cytoplasm	1388	0.117897	3.95088e-09	5.10981e-07	0.214024	0.215456
Welch's T-test log2 fold change WT_HBSS_ WT_basal	GOMF name	monooxygenase activity	53	-0.490671	8.18083e-10	4.11332e-07	-0.304716	-0.168836
Welch's T-test log2 fold change KO_HBSS_ KO_basal	Reactome	RNA Polymerase II Transcription	233	0.23633	1.36116e-09	1.56873e-07	0.11874	0.086534
Welch's T-test log2 fold change KO_HBSS_ KO_basal	Reactome	Eukaryotic Translation Initiation	49	-0.507425	9.55766e-10	1.20166e-07	-0.281678	-0.26698
Welch's T-test log2 fold change KO_HBSS_ WT_HBSS	Reactome	Respiratory electron transport, ATP synthesis by chemiosmotic coupling, and heat production by uncoupling proteins.	69	-0.44236	2.82267e-10	9.75937e-08	-0.532897	-0.570295
Welch's T-test log2 fold change KO_basal_ WT_basal	Reactome	Glyoxylate metabolism and glycine degradation	26	-0.710629	3.99805e-10	7.899e-08	-0.754884	-0.818995
Welch's T-test log2 fold change KO_HBSS_ KO_basal	Reactome	L13a-mediated translational silencing of Ceruloplasmin expression	48	-0.521014	5.07291e-10	7.01583e-08	-0.287624	-0.267419
Welch's T-test log2 fold change KO_basal_ WT_basal	Reactome	Metabolism of amino acids and derivatives	155	-0.299179	2.78481e-10	6.41898e-08	-0.217577	-0.0480156
Welch's T-test log2 fold change KO_HBSS_ KO_basal	Reactome	Cap-dependent Translation Initiation	48	-0.524671	3.83809e-10	5.89786e-08	-0.289079	-0.267419
Welch's T-test log2 fold change KO_HBSS_ WT_HBSS	Reactome	Complex I biogenesis	51	-0.524931	1.10537e-10	5.09574e-08	-0.629787	-0.632646
Welch's T-test log2 fold change WT_HBSS_ WT_basal	GOMF name	protein binding	982	0.14158	7.85308e-11	4.93566e-08	0.262713	0.238224
Welch's T-test log2 fold change KO_basal_ WT_basal	GOBP name	mitochondrial respiratory chain complex I assembly	39	-0.628358	1.37585e-11	4.75494e-08	-0.587342	-0.721179
Welch's T-test log2 fold change KO_HBSS_ KO_basal	Reactome	Activation of the mRNA upon binding of the cap-binding complex and eIFs, and subsequent binding to 43S	47	-0.538914	1.96672e-10	4.53329e-08	-0.295309	-0.267858
Welch's T-test log2 fold change WT_HBSS_ WT_basal	GOCC name	nucleolus	313	0.215773	2.8398e-10	4.1319e-08	0.35023	0.300877
Welch's T-test log2 fold change KO_HBSS_ WT_HBSS	GOBP name	transmembrane transport	89	0.426299	5.78046e-12	3.99545e-08	0.288602	0.25378
Welch's T-test log2 fold change KO_HBSS_ KO_basal	Reactome	Ribosomal scanning and start codon recognition	47	-0.538914	1.96672e-10	3.88567e-08	-0.295309	-0.267858
Welch's T-test log2 fold change KO_HBSS_ KO_basal	Reactome	Gene expression (Transcription)	274	0.232189	1.36484e-10	3.77515e-08	0.114572	0.0841286
Welch's T-test log2 fold change KO_HBSS_ KO_basal	Reactome	Translation initiation complex formation	47	-0.538914	1.96672e-10	3.39997e-08	-0.295309	-0.267858
Welch's T-test log2 fold change WT_HBSS_ WT_basal	GOBP name	transcription, DNA-templated	231	0.264723	1.65195e-11	2.28366e-08	0.399743	0.397793
Welch's T-test log2 fold change KO_HBSS_ KO_basal	Reactome	Metabolism of RNA	348	0.213191	4.90047e-11	1.69434e-08	0.100134	0.0848986
Welch's T-test log2 fold change WT_HBSS_ WT_basal	GOBP name	oxidation-reduction process	394	-0.213765	4.52633e-12	7.8215e-09	-0.0363532	0.0520655
Welch's T-test log2 fold change KO_HBSS_ WT_HBSS	Reactome	Respiratory electron transport	54	-0.540373	8.41581e-12	5.81954e-09	-0.639546	-0.638566
Welch's T-test log2 fold change WT_HBSS_ WT_basal	Reactome	mRNA Splicing	120	0.363306	1.24787e-11	5.75269e-09	0.474222	0.560223
Welch's T-test log2 fold change WT_HBSS_ WT_basal	Reactome	Metabolism of RNA	323	0.226728	1.79468e-11	4.96407e-09	0.341394	0.374731
Welch's T-test log2 fold change WT_HBSS_ WT_basal	Reactome	mRNA Splicing - Major Pathway	120	0.363306	1.24787e-11	4.31452e-09	0.474222	0.560223
Welch's T-test log2 fold change WT_HBSS_ WT_basal	GOCC name	spliceosomal complex	98	0.398859	1.54737e-11	2.57306e-09	0.503815	0.608761
Welch's T-test log2 fold change KO_HBSS_ KO_basal	GOBP name	RNA splicing	166	0.328811	6.85905e-13	2.37049e-09	0.150674	0.130067
Welch's T-test log2 fold change WT_HBSS_ WT_basal	GOMF name	oxidoreductase activity	315	-0.238772	2.56706e-12	2.1512e-09	-0.0719694	0.0385423
Welch's T-test log2 fold change KO_HBSS_ KO_basal	GOCC name	nuclear speck	143	0.339148	5.30803e-12	2.05952e-09	0.149941	0.118279
Welch's T-test log2 fold change WT_HBSS_ WT_basal	Reactome	Metabolism	836	-0.16007	2.91962e-12	2.01892e-09	0.0403764	0.0704071
Welch's T-test log2 fold change KO_basal_ WT_basal	GOMF name	catalytic activity	227	-0.281507	1.16852e-12	1.46883e-09	-0.162935	-0.0943529
Welch's T-test log2 fold change WT_HBSS_ WT_basal	GOCC name	nucleoplasm	581	0.183066	3.1065e-12	6.02662e-10	0.316602	0.287413
Welch's T-test log2 fold change KO_HBSS_ WT_HBSS	GOCC name	respiratory chain	55	-0.54499	3.59654e-12	4.18638e-10	-0.702888	-0.67521
Welch's T-test log2 fold change KO_HBSS_ WT_HBSS	GOCC name	cytoplasm	1463	-0.137242	1.82758e-12	2.36367e-10	-0.11881	-0.113976
Welch's T-test log2 fold change KO_HBSS_ WT_HBSS	GOCC name	mitochondrial respiratory chain complex I	45	-0.612637	1.45348e-12	2.11481e-10	-0.820307	-0.739383
Welch's T-test log2 fold change KO_basal_ WT_basal	GOMF name	oxidoreductase activity	323	-0.253647	5.07906e-14	1.27688e-10	-0.138631	-0.0357701
Welch's T-test log2 fold change WT_HBSS_ WT_basal	GOCC name	endoplasmic reticulum membrane	320	-0.248281	2.30082e-13	5.35632e-11	-0.0502778	0
Welch's T-test log2 fold change WT_HBSS_ WT_basal	Reactome	Processing of Capped Intron-Containing Pre-mRNA	157	0.357134	3.59428e-14	4.97089e-11	0.470469	0.536014
Welch's T-test log2 fold change KO_HBSS_ WT_HBSS	GOCC name	mitochondrial matrix	146	-0.356512	2.5638e-13	4.26322e-11	-0.515685	-0.503929
Welch's T-test log2 fold change WT_HBSS_ WT_basal	GOBP name	regulation of transcription, DNA-templated	236	0.299813	1.33337e-14	3.07208e-11	0.432238	0.423282
Welch's T-test log2 fold change KO_HBSS_ KO_basal	Reactome	mRNA Splicing - Major Pathway	137	0.384842	1.76624e-14	1.22136e-11	0.205515	0.177359
Welch's T-test log2 fold change KO_HBSS_ KO_basal	Reactome	mRNA Splicing	138	0.382371	2.10439e-14	9.70126e-12	0.204025	0.174363
Welch's T-test log2 fold change KO_HBSS_ WT_HBSS	GOCC name	integral component of plasma membrane	93	0.456525	4.9677e-14	9.63734e-12	0.295723	0.289918
Welch's T-test log2 fold change KO_HBSS_ KO_basal	GOCC name	cytosol	1029	-0.163193	8.02412e-15	4.67004e-12	-0.0797178	-0.0411259
Welch's T-test log2 fold change WT_HBSS_ WT_basal	GOCC name	nuclear speck	132	0.396374	1.01009e-14	2.93937e-12	0.497482	0.55801
Welch's T-test log2 fold change KO_HBSS_ WT_HBSS	Reactome	The citric acid (TCA) cycle and respiratory electron transport	104	-0.468153	3.46068e-16	4.78611e-13	-0.579688	-0.575491
Welch's T-test log2 fold change KO_HBSS_ WT_HBSS	GOCC name	cytosol	992	-0.170988	1.61238e-15	3.75361e-13	-0.163471	-0.160871
Welch's T-test log2 fold change KO_HBSS_ KO_basal	GOBP name	mRNA processing	201	0.356689	1.43263e-17	9.90231e-14	0.17079	0.156863
Welch's T-test log2 fold change KO_HBSS_ KO_basal	Reactome	Processing of Capped Intron-Containing Pre-mRNA	176	0.374138	4.33629e-17	5.99709e-14	0.188795	0.174363
Welch's T-test log2 fold change KO_basal_ WT_basal	Reactome	Complex I biogenesis	50	-0.678517	1.54747e-16	4.28031e-14	-0.626061	-0.735921
Welch's T-test log2 fold change KO_HBSS_ KO_basal	GOCC name	cytoplasm	1520	-0.163742	7.36069e-18	8.56784e-15	-0.0619214	-0.0303686
Welch's T-test log2 fold change KO_basal_ WT_basal	GOCC name	mitochondrial respiratory chain complex I	44	-0.739914	2.92438e-17	6.80795e-15	-0.748089	-0.798176
Welch's T-test log2 fold change KO_basal_ WT_basal	Reactome	Respiratory electron transport	53	-0.687064	7.96433e-18	2.75367e-15	-0.623769	-0.721179
Welch's T-test log2 fold change WT_HBSS_ WT_basal	GOMF name	RNA binding	396	0.272096	1.07209e-18	2.69523e-15	0.374788	0.382831
Welch's T-test log2 fold change WT_HBSS_ WT_basal	GOMF name	nucleic acid binding	230	0.347068	1.24288e-18	1.5623e-15	0.458006	0.466214
Welch's T-test log2 fold change WT_HBSS_ WT_basal	GOBP name	mRNA processing	181	0.398776	1.44929e-19	5.00876e-16	0.493038	0.557247
Welch's T-test log2 fold change KO_basal_ WT_basal	Reactome	Respiratory electron transport, ATP synthesis by chemiosmotic coupling, and heat production by uncoupling proteins.	67	-0.638481	3.02563e-19	1.39482e-16	-0.53863	-0.624861
Welch's T-test log2 fold change WT_HBSS_ WT_basal	GOBP name	RNA splicing	150	0.449398	1.09121e-20	7.54245e-17	0.533952	0.61442
Welch's T-test log2 fold change KO_basal_ WT_basal	GOBP name	oxidation-reduction process	405	-0.284636	9.53544e-21	6.5909e-17	-0.165968	-0.0397854
Welch's T-test log2 fold change KO_basal_ WT_basal	Reactome	Metabolism	845	-0.213511	6.10548e-21	4.22194e-18	-0.0618281	0.0157317
Welch's T-test log2 fold change KO_basal_ WT_basal	GOCC name	respiratory chain	54	-0.743173	6.08976e-21	1.77212e-18	-0.73679	-0.755509
Welch's T-test log2 fold change WT_HBSS_ WT_basal	GOCC name	membrane	1324	-0.190284	4.45771e-21	1.72959e-18	0.0584499	0.0376463
Welch's T-test log2 fold change KO_basal_ WT_basal	Reactome	The citric acid (TCA) cycle and respiratory electron transport	103	-0.585504	3.53473e-24	4.88853e-21	-0.498574	-0.611342
Welch's T-test log2 fold change KO_HBSS_ WT_HBSS	GOCC name	endoplasmic reticulum	561	0.282764	1.25793e-26	3.66057e-24	0.172619	0.0853295
Welch's T-test log2 fold change KO_basal_ WT_basal	GOCC name	mitochondrial inner membrane	292	-0.377679	9.00681e-27	3.49464e-24	-0.294194	-0.267461
Welch's T-test log2 fold change KO_HBSS_ WT_HBSS	GOCC name	endoplasmic reticulum membrane	346	0.351192	4.60981e-27	1.78861e-24	0.231873	0.150114
Welch's T-test log2 fold change KO_basal_ WT_basal	GOCC name	mitochondrial matrix	147	-0.539514	1.32749e-28	7.72601e-26	-0.481499	-0.430591
Welch's T-test log2 fold change WT_HBSS_ WT_basal	GOCC name	nucleus	1160	0.238917	1.47289e-30	8.57224e-28	0.303041	0.296198
Welch's T-test log2 fold change KO_HBSS_ WT_HBSS	GOCC name	membrane	1401	0.234349	7.25741e-33	4.22381e-30	0.0581588	0
Welch's T-test log2 fold change WT_HBSS_ WT_basal	GOCC name	integral component of membrane	781	-0.28744	1.80884e-34	2.10549e-31	-0.0273068	0
Welch's T-test log2 fold change KO_basal_ WT_basal	GOCC name	mitochondrion	979	-0.267447	5.43351e-35	6.3246e-32	-0.110288	0
Welch's T-test log2 fold change KO_HBSS_ WT_HBSS	GOCC name	integral component of membrane	840	0.361084	4.66293e-57	5.42765e-54	0.179969	0.140652

## Sheet: 1Denrichment transcriptomics
C: Column	C: Type	C: Name	C: Type C: Name	N: Size	N: Score	N: P value	N: Benj. Hoch. FDR	N: Mean	N: Median
log2 fold change HBSS KO / HBSS WT	GOCC name	extracellular space	GOCC name extracellular space	536	-0.0912131	0.000324536	0.0194574	-0.0497535	-0.0976108
log2 fold change HBSS KO / HBSS WT	GOCC name	fibrillar center	GOCC name fibrillar center	39	0.33187	0.000336724	0.0193104	0.311309	0.378512
log2 fold change HBSS KO / HBSS WT	GOMF name	oxidoreductase activity, acting on the CH-CH group of donors	GOMF name oxidoreductase activity, acting on the CH-CH group of donors	20	-0.500502	0.000106886	0.0186991	-0.53454	-0.315855
log2 fold change HBSS KO / HBSS WT	GOCC name	centriole	GOCC name centriole	52	0.28745	0.000337961	0.0185738	0.256904	0.339126
log2 fold change HBSS KO / HBSS WT	GOBP name	gluconeogenesis	GOBP name gluconeogenesis	12	-0.694039	3.14589e-05	0.0177206	-0.759292	-0.405982
log2 fold change HBSS KO / HBSS WT	GOBP name	G-protein coupled receptor signaling pathway	GOBP name G-protein coupled receptor signaling pathway	419	-0.118792	3.24888e-05	0.017284	-0.0866778	-0.0976108
log2 fold change HBSS KO / HBSS WT	Reactome	Mitotic Prophase	Reactome Mitotic Prophase	35	0.338169	0.000537486	0.0165223	0.314347	0.378512
log2 fold change HBSS KO / HBSS WT	Reactome	Metabolism of non-coding RNA	Reactome Metabolism of non-coding RNA	18	0.477675	0.000451197	0.0165116	0.431653	0.510242
log2 fold change HBSS KO / HBSS WT	Reactome	Neuronal System	Reactome Neuronal System	104	-0.198136	0.000486284	0.0162482	-0.152082	-0.176323
log2 fold change HBSS KO / HBSS WT	Reactome	Activation of the pre-replicative complex	Reactome Activation of the pre-replicative complex	13	0.558048	0.000494785	0.0161805	0.476822	0.545968
log2 fold change HBSS KO / HBSS WT	Reactome	snRNP Assembly	Reactome snRNP Assembly	18	0.477675	0.000451197	0.0161277	0.431653	0.510242
log2 fold change HBSS KO / HBSS WT	Reactome	Glyoxylate metabolism and glycine degradation	Reactome Glyoxylate metabolism and glycine degradation	13	-0.560236	0.000470122	0.0160573	-0.773784	-0.545968
log2 fold change HBSS KO / HBSS WT	Reactome	Transcriptional Regulation by TP53	Reactome Transcriptional Regulation by TP53	105	0.198097	0.0004581	0.0160022	0.188537	0.250962
log2 fold change HBSS KO / HBSS WT	Reactome	Synthesis of Ketone Bodies	Reactome Synthesis of Ketone Bodies	5	-0.898965	0.000499322	0.0159887	-1.26408	-1.1177
log2 fold change HBSS KO / HBSS WT	Reactome	Potassium Channels	Reactome Potassium Channels	45	-0.299657	0.000507588	0.0159217	-0.231173	-0.226509
log2 fold change HBSS KO / HBSS WT	GOMF name	serine-type endopeptidase activity	GOMF name serine-type endopeptidase activity	86	-0.24517	8.59245e-05	0.0159163	-0.198503	-0.214125
log2 fold change HBSS KO / HBSS WT	GOBP name	ion transport	GOBP name ion transport	254	-0.154117	2.44456e-05	0.0146307	-0.0973077	-0.15056
log2 fold change HBSS KO / HBSS WT	GOMF name	acyl-CoA dehydrogenase activity	GOMF name acyl-CoA dehydrogenase activity	9	-0.778984	5.19762e-05	0.0136394	-0.986255	-1.0072
log2 fold change HBSS KO / HBSS WT	GOMF name	hormone activity	GOMF name hormone activity	50	-0.329545	5.58536e-05	0.0135295	-0.267884	-0.384039
log2 fold change HBSS KO / HBSS WT	Reactome	Major pathway of rRNA processing in the nucleolus and cytosol	Reactome Major pathway of rRNA processing in the nucleolus and cytosol	33	0.361923	0.000321522	0.0130047	0.344392	0.526069
log2 fold change HBSS KO / HBSS WT	Reactome	Chromosome Maintenance	Reactome Chromosome Maintenance	28	0.390991	0.000343201	0.0128658	0.343192	0.416344
log2 fold change HBSS KO / HBSS WT	Reactome	SUMO E3 ligases SUMOylate target proteins	Reactome SUMO E3 ligases SUMOylate target proteins	33	0.362931	0.000309364	0.0128512	0.316169	0.378512
log2 fold change HBSS KO / HBSS WT	Reactome	rRNA processing	Reactome rRNA processing	33	0.361923	0.000321522	0.0126713	0.344392	0.526069
log2 fold change HBSS KO / HBSS WT	GOMF name	G-protein coupled receptor activity	GOMF name G-protein coupled receptor activity	333	-0.128805	5.6283e-05	0.0126596	-0.0918557	-0.124328
log2 fold change HBSS KO / HBSS WT	Reactome	rRNA processing in the nucleus and cytosol	Reactome rRNA processing in the nucleus and cytosol	33	0.361923	0.000321522	0.0123545	0.344392	0.526069
log2 fold change HBSS KO / HBSS WT	GOMF name	flavin adenine dinucleotide binding	GOMF name flavin adenine dinucleotide binding	50	-0.328971	5.75458e-05	0.0120808	-0.399432	-0.315855
log2 fold change HBSS KO / HBSS WT	GOMF name	translation initiation factor activity	GOMF name translation initiation factor activity	33	0.412329	4.16158e-05	0.0119135	0.401447	0.495695
log2 fold change HBSS KO / HBSS WT	GOMF name	2'-5'-oligoadenylate synthetase activity	GOMF name 2'-5'-oligoadenylate synthetase activity	7	0.876198	5.96106e-05	0.0117321	1.46861	1.53605
log2 fold change HBSS KO / HBSS WT	Reactome	Phase II - Conjugation of compounds	Reactome Phase II - Conjugation of compounds	54	0.286437	0.000273181	0.0116633	0.266084	0.356144
log2 fold change HBSS KO / HBSS WT	Reactome	Nuclear Envelope Breakdown	Reactome Nuclear Envelope Breakdown	20	0.472852	0.000251854	0.01106	0.435513	0.427596
log2 fold change HBSS KO / HBSS WT	Reactome	SUMOylation	Reactome SUMOylation	34	0.365232	0.000228992	0.0103518	0.317012	0.36167
log2 fold change HBSS KO / HBSS WT	GOCC name	PML body	GOCC name PML body	26	0.427945	0.000159125	0.00999457	0.360981	0.41683
log2 fold change HBSS KO / HBSS WT	GOBP name	neuropeptide signaling pathway	GOBP name neuropeptide signaling pathway	31	-0.450153	1.44549e-05	0.00922802	-0.364802	-0.250962
log2 fold change HBSS KO / HBSS WT	GOBP name	multicellular organism development	GOBP name multicellular organism development	334	-0.138979	1.34644e-05	0.00920963	-0.101651	-0.124328
log2 fold change HBSS KO / HBSS WT	Reactome	S Phase	Reactome S Phase	54	0.293221	0.000194784	0.00907222	0.262916	0.333378
log2 fold change HBSS KO / HBSS WT	GOMF name	cysteine-type peptidase activity	GOMF name cysteine-type peptidase activity	58	0.318295	2.77908e-05	0.00875132	0.279124	0.339126
log2 fold change HBSS KO / HBSS WT	Reactome	RHO GTPase Effectors	Reactome RHO GTPase Effectors	91	0.228062	0.000171758	0.00851589	0.223307	0.250962
log2 fold change HBSS KO / HBSS WT	Reactome	Ketone body metabolism	Reactome Ketone body metabolism	7	-0.822678	0.000163811	0.00839256	-1.02486	-0.687061
log2 fold change HBSS KO / HBSS WT	Reactome	Generic Transcription Pathway	Reactome Generic Transcription Pathway	320	0.122506	0.000171991	0.00826094	0.120518	0.137504
log2 fold change HBSS KO / HBSS WT	GOMF name	voltage-gated ion channel activity	GOMF name voltage-gated ion channel activity	53	-0.340357	1.83147e-05	0.0064081	-0.299917	-0.367371
log2 fold change HBSS KO / HBSS WT	GOCC name	condensed chromosome kinetochore	GOCC name condensed chromosome kinetochore	31	0.405809	9.24395e-05	0.00609639	0.360763	0.31034
log2 fold change HBSS KO / HBSS WT	Reactome	Metabolism of amino acids and derivatives	Reactome Metabolism of amino acids and derivatives	99	-0.224882	0.00011184	0.00592754	-0.276201	-0.137504
log2 fold change HBSS KO / HBSS WT	GOBP name	regulation of signaling receptor activity	GOBP name regulation of signaling receptor activity	209	-0.179861	7.68621e-06	0.00566178	-0.135509	-0.163499
log2 fold change HBSS KO / HBSS WT	GOCC name	spindle	GOCC name spindle	60	0.29567	7.51796e-05	0.00550899	0.268424	0.333424
log2 fold change HBSS KO / HBSS WT	GOCC name	spliceosomal complex	GOCC name spliceosomal complex	60	0.295024	7.7952e-05	0.00541151	0.26356	0.339126
log2 fold change HBSS KO / HBSS WT	Reactome	RNA Polymerase II Pre-transcription Events	Reactome RNA Polymerase II Pre-transcription Events	35	0.380636	9.77861e-05	0.00536776	0.349042	0.333424
log2 fold change HBSS KO / HBSS WT	GOCC name	centrosome	GOCC name centrosome	191	0.168896	5.86067e-05	0.00454719	0.164318	0.214125
log2 fold change HBSS KO / HBSS WT	Reactome	Synthesis of DNA	Reactome Synthesis of DNA	44	0.345047	7.53451e-05	0.00428909	0.304146	0.367198
log2 fold change HBSS KO / HBSS WT	GOCC name	integral component of plasma membrane	GOCC name integral component of plasma membrane	360	-0.125201	4.75707e-05	0.00392161	-0.10252	-0.0976108
log2 fold change HBSS KO / HBSS WT	GOBP name	translational initiation	GOBP name translational initiation	39	0.425047	4.39266e-06	0.00382401	0.40759	0.485427
log2 fold change HBSS KO / HBSS WT	GOBP name	metabolic process	GOBP name metabolic process	263	-0.16441	4.6625e-06	0.00372067	-0.153108	-0.15056
log2 fold change HBSS KO / HBSS WT	Reactome	DNA Replication	Reactome DNA Replication	47	0.338314	6.03961e-05	0.00357034	0.297039	0.344828
log2 fold change HBSS KO / HBSS WT	GOMF name	oxidoreductase activity	GOMF name oxidoreductase activity	376	-0.133986	8.74798e-06	0.00344342	-0.118754	-0.0976108
log2 fold change HBSS KO / HBSS WT	GOBP name	cellular response to DNA damage stimulus	GOBP name cellular response to DNA damage stimulus	161	0.213488	3.04381e-06	0.00291475	0.194458	0.298658
log2 fold change HBSS KO / HBSS WT	GOBP name	RNA splicing	GOBP name RNA splicing	78	0.309668	2.29822e-06	0.00275096	0.28028	0.339126
log2 fold change HBSS KO / HBSS WT	GOBP name	regulation of transcription, DNA-templated	GOBP name regulation of transcription, DNA-templated	1086	0.0857174	2.34639e-06	0.00249656	0.0815314	0.111031
log2 fold change HBSS KO / HBSS WT	Reactome	Cellular hexose transport	Reactome Cellular hexose transport	8	-0.837944	4.06025e-05	0.00249624	-0.802853	-0.699613
log2 fold change HBSS KO / HBSS WT	GOMF name	structural constituent of ribosome	GOMF name structural constituent of ribosome	119	-0.242793	4.87561e-06	0.00219333	-0.150171	-0.189034
log2 fold change HBSS KO / HBSS WT	GOBP name	cGMP biosynthetic process	GOBP name cGMP biosynthetic process	12	-0.802262	1.49628e-06	0.00204692	-0.761605	-0.669882
log2 fold change HBSS KO / HBSS WT	GOCC name	extracellular matrix	GOCC name extracellular matrix	183	-0.182212	2.19096e-05	0.00192659	-0.13641	-0.163499
log2 fold change HBSS KO / HBSS WT	GOCC name	chromosome	GOCC name chromosome	133	0.214418	2.00016e-05	0.00188444	0.202694	0.250962
log2 fold change HBSS KO / HBSS WT	Reactome	mRNA Splicing	Reactome mRNA Splicing	75	0.280048	2.78096e-05	0.00178097	0.249844	0.286881
log2 fold change HBSS KO / HBSS WT	Reactome	mRNA Splicing - Major Pathway	Reactome mRNA Splicing - Major Pathway	73	0.285142	2.55456e-05	0.00170711	0.253508	0.286881
log2 fold change HBSS KO / HBSS WT	Reactome	SUMOylation of DNA replication proteins	Reactome SUMOylation of DNA replication proteins	17	0.592981	2.31168e-05	0.00161502	0.524598	0.495695
log2 fold change HBSS KO / HBSS WT	GOBP name	oxidation-reduction process	GOBP name oxidation-reduction process	521	-0.125992	9.67966e-07	0.00154487	-0.103034	-0.0976108
log2 fold change HBSS KO / HBSS WT	GOMF name	lyase activity	GOMF name lyase activity	57	-0.358474	2.88045e-06	0.00151175	-0.36528	-0.378512
log2 fold change HBSS KO / HBSS WT	GOCC name	ribosome	GOCC name ribosome	136	-0.218302	1.13141e-05	0.00114795	-0.12905	-0.195334
log2 fold change HBSS KO / HBSS WT	Reactome	GPCR downstream signalling	Reactome GPCR downstream signalling	317	-0.142246	1.41019e-05	0.00108373	-0.116881	-0.137504
log2 fold change HBSS KO / HBSS WT	Reactome	Signaling by GPCR	Reactome Signaling by GPCR	325	-0.140517	1.411e-05	0.00103271	-0.112864	-0.124328
log2 fold change HBSS KO / HBSS WT	GOBP name	cell division	GOBP name cell division	119	0.272398	2.93893e-07	0.000938106	0.245429	0.286881
log2 fold change HBSS KO / HBSS WT	GOMF name	helicase activity	GOMF name helicase activity	55	0.376596	1.37214e-06	0.000864172	0.348799	0.356144
log2 fold change HBSS KO / HBSS WT	GOBP name	defense response to virus	GOBP name defense response to virus	88	0.31643	2.94409e-07	0.000704815	0.361347	0.316041
log2 fold change HBSS KO / HBSS WT	GOBP name	cell cycle	GOBP name cell cycle	194	0.212981	3.28434e-07	0.000629017	0.200217	0.256998
log2 fold change HBSS KO / HBSS WT	Reactome	RHO GTPases Activate Formins	Reactome RHO GTPases Activate Formins	55	0.35112	6.72117e-06	0.000543707	0.334124	0.333424
log2 fold change HBSS KO / HBSS WT	Reactome	Processing of Capped Intron-Containing Pre-mRNA	Reactome Processing of Capped Intron-Containing Pre-mRNA	96	0.272616	3.98174e-06	0.000339996	0.245134	0.250911
log2 fold change HBSS KO / HBSS WT	GOMF name	catalytic activity	GOMF name catalytic activity	294	-0.174459	2.85779e-07	0.00022498	-0.175352	-0.163499
log2 fold change HBSS KO / HBSS WT	GOCC name	kinetochore	GOCC name kinetochore	51	0.38902	1.55443e-06	0.000170857	0.350115	0.298658
log2 fold change HBSS KO / HBSS WT	GOCC name	cytosol	GOCC name cytosol	1237	0.0827366	1.30974e-06	0.00015705	0.0894283	0.0840643
log2 fold change HBSS KO / HBSS WT	GOBP name	DNA replication	GOBP name DNA replication	55	0.431583	3.12847e-08	0.000149791	0.403653	0.443607
log2 fold change HBSS KO / HBSS WT	GOCC name	nucleoplasm	GOCC name nucleoplasm	776	0.104748	8.30842e-07	0.000109588	0.102861	0.137504
log2 fold change HBSS KO / HBSS WT	Reactome	Separation of Sister Chromatids	Reactome Separation of Sister Chromatids	76	0.328759	7.33922e-07	7.05023e-05	0.302808	0.304499
log2 fold change HBSS KO / HBSS WT	Reactome	Metabolism of RNA	Reactome Metabolism of RNA	196	0.205354	7.47884e-07	6.76175e-05	0.197663	0.220317
log2 fold change HBSS KO / HBSS WT	Reactome	RNA Polymerase II Transcription	Reactome RNA Polymerase II Transcription	367	0.152166	6.0405e-07	6.1895e-05	0.143269	0.163499
log2 fold change HBSS KO / HBSS WT	Reactome	Mitotic Prometaphase	Reactome Mitotic Prometaphase	76	0.335876	4.20651e-07	5.87764e-05	0.305247	0.344784
log2 fold change HBSS KO / HBSS WT	Reactome	Amplification of signal from unattached kinetochores via a MAD2 inhibitory signal	Reactome Amplification of signal from unattached kinetochores via a MAD2 inhibitory signal	40	0.462343	4.2308e-07	5.41895e-05	0.414581	0.389525
log2 fold change HBSS KO / HBSS WT	Reactome	Resolution of Sister Chromatid Cohesion	Reactome Resolution of Sister Chromatid Cohesion	54	0.401154	3.44909e-07	5.30125e-05	0.367998	0.378512
log2 fold change HBSS KO / HBSS WT	Reactome	Cell Cycle Checkpoints	Reactome Cell Cycle Checkpoints	96	0.305672	2.32118e-07	5.09664e-05	0.273794	0.304499
log2 fold change HBSS KO / HBSS WT	Reactome	Amplification of signal from the kinetochores	Reactome Amplification of signal from the kinetochores	40	0.462343	4.2308e-07	5.0021e-05	0.414581	0.389525
log2 fold change HBSS KO / HBSS WT	Reactome	Mitotic Anaphase	Reactome Mitotic Anaphase	77	0.333286	4.3467e-07	4.77205e-05	0.305837	0.31034
log2 fold change HBSS KO / HBSS WT	Reactome	Mitotic Metaphase and Anaphase	Reactome Mitotic Metaphase and Anaphase	78	0.33857	2.38789e-07	4.58774e-05	0.309661	0.321882
log2 fold change HBSS KO / HBSS WT	Reactome	Class A/1 (Rhodopsin-like receptors)	Reactome Class A/1 (Rhodopsin-like receptors)	124	-0.272165	1.70769e-07	4.37453e-05	-0.248206	-0.250962
log2 fold change HBSS KO / HBSS WT	Reactome	Mitotic Spindle Checkpoint	Reactome Mitotic Spindle Checkpoint	47	0.435456	2.42988e-07	4.1497e-05	0.389475	0.400538
log2 fold change HBSS KO / HBSS WT	GOCC name	chromosome, centromeric region	GOCC name chromosome, centromeric region	48	0.43434	1.94912e-07	2.85654e-05	0.379925	0.384039
log2 fold change HBSS KO / HBSS WT	GOMF name	double-stranded RNA binding	GOMF name double-stranded RNA binding	34	0.554828	2.17549e-08	2.28354e-05	0.649164	0.5698
log2 fold change HBSS KO / HBSS WT	GOCC name	mitochondrial matrix	GOCC name mitochondrial matrix	88	-0.327754	1.09345e-07	1.80283e-05	-0.358983	-0.372941
log2 fold change HBSS KO / HBSS WT	GOCC name	cytoplasm	GOCC name cytoplasm	2316	0.0719722	3.01024e-08	5.67215e-06	0.077584	0.0703893
log2 fold change HBSS KO / HBSS WT	GOBP name	mRNA processing	GOBP name mRNA processing	109	0.347071	3.99104e-10	3.82182e-06	0.312401	0.333424
log2 fold change HBSS KO / HBSS WT	Reactome	GPCR ligand binding	Reactome GPCR ligand binding	147	-0.281839	3.84005e-09	1.18043e-06	-0.243746	-0.250962
log2 fold change HBSS KO / HBSS WT	Reactome	M Phase	Reactome M Phase	131	0.305465	1.63577e-09	6.28543e-07	0.279375	0.321928
log2 fold change HBSS KO / HBSS WT	GOCC name	extracellular region	GOCC name extracellular region	668	-0.136293	2.36431e-09	5.19753e-07	-0.0889676	-0.144032
log2 fold change HBSS KO / HBSS WT	Reactome	Gene expression (Transcription)	Reactome Gene expression (Transcription)	411	0.176915	8.75254e-10	4.48422e-07	0.162355	0.201634
log2 fold change HBSS KO / HBSS WT	GOCC name	mitochondrion	GOCC name mitochondrion	755	-0.135885	2.78662e-10	7.3511e-08	-0.106984	-0.111031
log2 fold change HBSS KO / HBSS WT	GOCC name	nucleolus	GOCC name nucleolus	333	0.202965	2.19602e-10	7.24138e-08	0.201655	0.214125
log2 fold change HBSS KO / HBSS WT	GOCC name	membrane	GOCC name membrane	3722	-0.0743493	6.59423e-12	2.89926e-09	-0.0270742	-0.0426443
log2 fold change HBSS KO / HBSS WT	Reactome	Cell Cycle, Mitotic	Reactome Cell Cycle, Mitotic	184	0.304209	1.19955e-12	9.21856e-10	0.275914	0.333424
log2 fold change HBSS KO / HBSS WT	Reactome	Cell Cycle	Reactome Cell Cycle	200	0.312557	2.79905e-14	4.30214e-11	0.281432	0.339126
log2 fold change HBSS KO / HBSS WT	GOCC name	integral component of membrane	GOCC name integral component of membrane	2969	-0.0909521	1.05078e-14	6.92992e-12	-0.0428836	-0.0565835
log2 fold change HBSS KO / HBSS WT	GOCC name	nucleus	GOCC name nucleus	2545	0.113622	9.80087e-20	1.29273e-16	0.106147	0.111031
log2 fold change HBSS KO / HBSS WT	GOMF name	nucleic acid binding	GOMF name nucleic acid binding	796	0.199404	2.2027e-21	3.46816e-18	0.175463	0.201634
log2 fold change HBSS KO / HBSS WT	GOMF name	RNA binding	GOMF name RNA binding	422	0.27308	9.2083e-22	2.89969e-18	0.257558	0.280944
log2 fold change basal KO / basal WT	Reactome	Branched-chain amino acid catabolism	Reactome Branched-chain amino acid catabolism	10	-0.709521	0.00010227	0.00436637	-0.766896	-0.636519
log2 fold change basal KO / basal WT	Reactome	mitochondrial fatty acid beta-oxidation of saturated fatty acids	Reactome mitochondrial fatty acid beta-oxidation of saturated fatty acids	5	-0.889219	0.000574185	0.016343	-0.750547	-0.782409
log2 fold change basal KO / basal WT	Reactome	Regulation of pyruvate dehydrogenase (PDH) complex	Reactome Regulation of pyruvate dehydrogenase (PDH) complex	8	-0.797583	9.36369e-05	0.004112	-0.630225	-0.593757
log2 fold change basal KO / basal WT	Reactome	Mitochondrial Fatty Acid Beta-Oxidation	Reactome Mitochondrial Fatty Acid Beta-Oxidation	17	-0.541259	0.000111793	0.00464393	-0.47195	-0.475085
log2 fold change basal KO / basal WT	GOBP name	fatty acid beta-oxidation	GOBP name fatty acid beta-oxidation	23	-0.51614	1.83176e-05	0.0159463	-0.402203	-0.344828
log2 fold change basal KO / basal WT	GOMF name	pyridoxal phosphate binding	GOMF name pyridoxal phosphate binding	38	-0.394427	2.59352e-05	0.008167	-0.358818	-0.219998
log2 fold change basal KO / basal WT	Reactome	Pyruvate metabolism and Citric Acid (TCA) cycle	Reactome Pyruvate metabolism and Citric Acid (TCA) cycle	22	-0.498995	5.09486e-05	0.00244713	-0.337062	-0.327126
log2 fold change basal KO / basal WT	Reactome	Mitochondrial translation elongation	Reactome Mitochondrial translation elongation	45	-0.375152	1.34332e-05	0.00108668	-0.171647	-0.189034
log2 fold change basal KO / basal WT	Reactome	Mitochondrial translation termination	Reactome Mitochondrial translation termination	45	-0.363819	2.42749e-05	0.00149242	-0.166145	-0.189034
log2 fold change basal KO / basal WT	Reactome	Mitochondrial translation	Reactome Mitochondrial translation	46	-0.361693	2.20541e-05	0.00141238	-0.164361	-0.182678
log2 fold change basal KO / basal WT	GOCC name	mitochondrial inner membrane	GOCC name mitochondrial inner membrane	161	-0.173757	0.000144889	0.00868675	-0.1081	-0.0285692
log2 fold change basal KO / basal WT	Reactome	Metabolism	Reactome Metabolism	755	-0.0995204	3.76378e-06	0.000385662	-0.054419	-0.0143553
log2 fold change basal KO / basal WT	GOCC name	nuclear speck	GOCC name nuclear speck	136	0.200513	5.50323e-05	0.00403264	0.152533	0.189034
log2 fold change basal KO / basal WT	Reactome	DNA Repair	Reactome DNA Repair	84	0.215335	0.000650761	0.0172452	0.155491	0.176323
log2 fold change basal KO / basal WT	Reactome	Signaling by Rho GTPases	Reactome Signaling by Rho GTPases	138	0.206396	2.89415e-05	0.00164752	0.171727	0.176323
log2 fold change basal KO / basal WT	Reactome	Regulation of TP53 Activity	Reactome Regulation of TP53 Activity	56	0.270852	0.000457209	0.0132591	0.21185	0.214125
log2 fold change basal KO / basal WT	GOCC name	catalytic step 2 spliceosome	GOCC name catalytic step 2 spliceosome	37	0.364402	0.000125594	0.00788853	0.23393	0.263034
log2 fold change basal KO / basal WT	Reactome	Transport of Mature mRNA derived from an Intron-Containing Transcript	Reactome Transport of Mature mRNA derived from an Intron-Containing Transcript	28	0.3918	0.000333333	0.0111377	0.244294	0.244566
log2 fold change basal KO / basal WT	Reactome	Transport of Mature Transcript to Cytoplasm	Reactome Transport of Mature Transcript to Cytoplasm	28	0.3918	0.000333333	0.0109007	0.244294	0.244566
log2 fold change basal KO / basal WT	Reactome	RNA polymerase II transcribes snRNA genes	Reactome RNA polymerase II transcribes snRNA genes	29	0.388958	0.000289157	0.0105818	0.245227	0.263034
log2 fold change basal KO / basal WT	GOCC name	nuclear pore	GOCC name nuclear pore	26	0.414687	0.000252619	0.0133282	0.260348	0.315855
log2 fold change basal KO / basal WT	Reactome	Formation of RNA Pol II elongation complex	Reactome Formation of RNA Pol II elongation complex	27	0.416108	0.000182588	0.00719584	0.263122	0.333424
log2 fold change basal KO / basal WT	Reactome	RNA Polymerase II Transcription Elongation	Reactome RNA Polymerase II Transcription Elongation	27	0.416108	0.000182588	0.00701594	0.263122	0.333424
log2 fold change basal KO / basal WT	Reactome	Nuclear Pore Complex (NPC) Disassembly	Reactome Nuclear Pore Complex (NPC) Disassembly	13	0.54413	0.000681678	0.0177583	0.327583	0.344828
log2 fold change basal KO / basal WT	Reactome	Cellular hexose transport	Reactome Cellular hexose transport	10	-0.628538	0.000578071	0.0161545	-0.369801	-0.436631
log2 fold change basal KO / basal WT	Reactome	Activation of the pre-replicative complex	Reactome Activation of the pre-replicative complex	13	0.661135	3.6709e-05	0.00194558	0.440122	0.400538
log2 fold change basal KO / basal WT	Reactome	GPCR ligand binding	Reactome GPCR ligand binding	159	-0.18759	4.56465e-05	0.00226318	-0.0988455	-0.111031
log2 fold change basal KO / basal WT	Reactome	Class A/1 (Rhodopsin-like receptors)	Reactome Class A/1 (Rhodopsin-like receptors)	133	-0.180792	0.000322534	0.0112667	-0.10664	-0.111031
log2 fold change basal KO / basal WT	GOCC name	condensed chromosome kinetochore	GOCC name condensed chromosome kinetochore	31	0.482094	3.40345e-06	0.000374096	0.318479	0.344828
log2 fold change basal KO / basal WT	GOCC name	kinetochore	GOCC name kinetochore	51	0.45245	2.29941e-08	3.79115e-06	0.309567	0.344828
log2 fold change basal KO / basal WT	GOMF name	lyase activity	GOMF name lyase activity	57	-0.324582	2.26441e-05	0.00792293	-0.27159	-0.238787
log2 fold change basal KO / basal WT	Reactome	Transcriptional Regulation by TP53	Reactome Transcriptional Regulation by TP53	105	0.231727	4.14136e-05	0.00212176	0.182083	0.189034
log2 fold change basal KO / basal WT	GOMF name	acyl-CoA dehydrogenase activity	GOMF name acyl-CoA dehydrogenase activity	9	-0.752626	9.23696e-05	0.0193915	-0.82857	-0.847997
log2 fold change basal KO / basal WT	Reactome	Processing of Capped Intron-Containing Pre-mRNA	Reactome Processing of Capped Intron-Containing Pre-mRNA	95	0.298841	4.89752e-07	9.40935e-05	0.197253	0.214125
log2 fold change basal KO / basal WT	Reactome	RNA Polymerase II Pre-transcription Events	Reactome RNA Polymerase II Pre-transcription Events	35	0.405698	3.28435e-05	0.00180287	0.258136	0.333424
log2 fold change basal KO / basal WT	Reactome	Metabolism of RNA	Reactome Metabolism of RNA	195	0.227272	4.66167e-08	1.433e-05	0.1628	0.176323
log2 fold change basal KO / basal WT	GOCC name	centrosome	GOCC name centrosome	191	0.185889	9.71761e-06	0.000915538	0.145378	0.201634
log2 fold change basal KO / basal WT	Reactome	RHO GTPase Effectors	Reactome RHO GTPase Effectors	92	0.244436	5.13505e-05	0.00239169	0.186207	0.207879
log2 fold change basal KO / basal WT	Reactome	Synthesis of Ketone Bodies	Reactome Synthesis of Ketone Bodies	5	-0.882986	0.000627627	0.0169239	-1.16448	-1.28688
log2 fold change basal KO / basal WT	Reactome	mRNA Splicing - Major Pathway	Reactome mRNA Splicing - Major Pathway	73	0.300699	8.99628e-06	0.000864205	0.197242	0.226509
log2 fold change basal KO / basal WT	Reactome	SUMOylation of DNA replication proteins	Reactome SUMOylation of DNA replication proteins	17	0.607362	1.4556e-05	0.00111863	0.384902	0.422233
log2 fold change basal KO / basal WT	GOCC name	extracellular region	GOCC name extracellular region	700	-0.12251	4.00232e-08	5.86562e-06	-0.0335388	-0.0426443
log2 fold change basal KO / basal WT	GOCC name	nucleus	GOCC name nucleus	2566	0.125544	5.61699e-24	7.4088e-21	0.0988108	0.124328
log2 fold change basal KO / basal WT	GOMF name	double-stranded RNA binding	GOMF name double-stranded RNA binding	34	0.566383	1.10126e-08	6.93575e-06	0.559009	0.3561
log2 fold change basal KO / basal WT	GOCC name	spindle	GOCC name spindle	58	0.306821	5.34316e-05	0.00414566	0.229679	0.256897
log2 fold change basal KO / basal WT	GOCC name	centriole	GOCC name centriole	52	0.296604	0.00021669	0.0124267	0.222157	0.250962
log2 fold change basal KO / basal WT	GOCC name	cytoplasm	GOCC name cytoplasm	2353	0.0806221	3.88116e-10	8.53208e-08	0.0771299	0.0976108
log2 fold change basal KO / basal WT	Reactome	mRNA Splicing	Reactome mRNA Splicing	75	0.2886	1.56702e-05	0.00114691	0.190996	0.214125
log2 fold change basal KO / basal WT	Reactome	Gene expression (Transcription)	Reactome Gene expression (Transcription)	408	0.183761	2.1932e-10	1.12365e-07	0.135164	0.157029
log2 fold change basal KO / basal WT	GOBP name	regulation of transcription, DNA-templated	GOBP name regulation of transcription, DNA-templated	1095	0.092273	3.29809e-07	0.000526376	0.0850678	0.111031
log2 fold change basal KO / basal WT	Reactome	RNA Polymerase II Transcription	Reactome RNA Polymerase II Transcription	364	0.158651	2.18105e-07	4.78895e-05	0.122315	0.15056
log2 fold change basal KO / basal WT	GOCC name	integral component of plasma membrane	GOCC name integral component of plasma membrane	381	-0.119133	6.89691e-05	0.00478791	-0.0438925	-0.0285692
log2 fold change basal KO / basal WT	Reactome	Mitotic Prometaphase	Reactome Mitotic Prometaphase	78	0.341637	1.85269e-07	4.74598e-05	0.249946	0.238787
log2 fold change basal KO / basal WT	GOMF name	2'-5'-oligoadenylate synthetase activity	GOMF name 2'-5'-oligoadenylate synthetase activity	7	0.881078	5.41669e-05	0.0142143	1.37496	1.36177
log2 fold change basal KO / basal WT	GOBP name	cell division	GOBP name cell division	120	0.27725	1.59729e-07	0.000382391	0.204438	0.238787
log2 fold change basal KO / basal WT	GOCC name	nucleoplasm	GOCC name nucleoplasm	781	0.108177	3.26089e-07	3.91011e-05	0.0927019	0.124328
log2 fold change basal KO / basal WT	Reactome	Generic Transcription Pathway	Reactome Generic Transcription Pathway	318	0.125801	0.000119513	0.00483397	0.105678	0.130916
log2 fold change basal KO / basal WT	GOCC name	membrane	GOCC name membrane	3854	-0.0714599	2.07991e-11	5.48679e-09	0.00198862	0.0143553
log2 fold change basal KO / basal WT	GOBP name	cell cycle	GOBP name cell cycle	194	0.21492	2.55387e-07	0.000489117	0.162352	0.214125
log2 fold change basal KO / basal WT	Reactome	Metabolism of non-coding RNA	Reactome Metabolism of non-coding RNA	18	0.479316	0.000430897	0.012986	0.30715	0.350486
log2 fold change basal KO / basal WT	Reactome	snRNP Assembly	Reactome snRNP Assembly	18	0.479316	0.000430897	0.0127363	0.30715	0.350486
log2 fold change basal KO / basal WT	Reactome	Cell Cycle, Mitotic	Reactome Cell Cycle, Mitotic	186	0.305176	7.64758e-13	5.87717e-10	0.225827	0.238787
log2 fold change basal KO / basal WT	GOMF name	structural constituent of ribosome	GOMF name structural constituent of ribosome	118	-0.243008	5.22521e-06	0.0023506	-0.081626	-0.0703893
log2 fold change basal KO / basal WT	GOCC name	chromosome, centromeric region	GOCC name chromosome, centromeric region	48	0.433964	1.99305e-07	2.62883e-05	0.303445	0.321928
log2 fold change basal KO / basal WT	GOMF name	serine-type endopeptidase activity	GOMF name serine-type endopeptidase activity	87	-0.247225	6.79434e-05	0.016458	-0.124755	-0.111031
log2 fold change basal KO / basal WT	GOCC name	PML body	GOCC name PML body	25	0.425717	0.000229527	0.0126144	0.266969	0.275007
log2 fold change basal KO / basal WT	GOCC name	spliceosomal complex	GOCC name spliceosomal complex	61	0.291834	8.13101e-05	0.0053624	0.19546	0.226509
log2 fold change basal KO / basal WT	GOCC name	integral component of membrane	GOCC name integral component of membrane	3094	-0.0941576	3.5669e-16	1.56825e-13	-0.0125642	0
log2 fold change basal KO / basal WT	Reactome	Cell Cycle	Reactome Cell Cycle	202	0.308696	4.29978e-14	6.60876e-11	0.228078	0.238787
log2 fold change basal KO / basal WT	Reactome	Mitotic Prophase	Reactome Mitotic Prophase	35	0.334228	0.000623422	0.0171107	0.229086	0.286881
log2 fold change basal KO / basal WT	Reactome	DNA Replication	Reactome DNA Replication	47	0.333995	7.48513e-05	0.00338372	0.244487	0.250962
log2 fold change basal KO / basal WT	Reactome	Nuclear Envelope Breakdown	Reactome Nuclear Envelope Breakdown	20	0.467709	0.000293766	0.0105004	0.304818	0.321743
log2 fold change basal KO / basal WT	GOMF name	RNA binding	GOMF name RNA binding	423	0.266915	6.42706e-21	2.02388e-17	0.192051	0.226509
log2 fold change basal KO / basal WT	GOCC name	chromosome	GOCC name chromosome	131	0.207814	4.07682e-05	0.00336083	0.168849	0.176323
log2 fold change basal KO / basal WT	GOCC name	ribosome	GOCC name ribosome	135	-0.225136	6.42549e-06	0.00065194	-0.0730741	-0.0703893
log2 fold change basal KO / basal WT	GOCC name	cytosol	GOCC name cytosol	1240	0.0753142	1.01926e-05	0.00089627	0.0778945	0.0976108
log2 fold change basal KO / basal WT	Reactome	Major pathway of rRNA processing in the nucleolus and cytosol	Reactome Major pathway of rRNA processing in the nucleolus and cytosol	34	0.353376	0.000363473	0.0116387	0.238764	0.344828
log2 fold change basal KO / basal WT	Reactome	rRNA processing	Reactome rRNA processing	34	0.353376	0.000363473	0.0114012	0.238764	0.344828
log2 fold change basal KO / basal WT	Reactome	rRNA processing in the nucleus and cytosol	Reactome rRNA processing in the nucleus and cytosol	34	0.353376	0.000363473	0.0111732	0.238764	0.344828
log2 fold change basal KO / basal WT	Reactome	Cell Cycle Checkpoints	Reactome Cell Cycle Checkpoints	97	0.294816	5.32612e-07	9.09583e-05	0.22016	0.238787
log2 fold change basal KO / basal WT	GOBP name	RNA splicing	GOBP name RNA splicing	80	0.29612	4.73479e-06	0.00503781	0.200262	0.232648
log2 fold change basal KO / basal WT	Reactome	RHO GTPases Activate Formins	Reactome RHO GTPases Activate Formins	57	0.334245	1.28153e-05	0.00109429	0.252135	0.321928
log2 fold change basal KO / basal WT	GOCC name	nucleolus	GOCC name nucleolus	339	0.185612	4.72022e-09	8.89424e-07	0.141599	0.189034
log2 fold change basal KO / basal WT	Reactome	Mitotic Spindle Checkpoint	Reactome Mitotic Spindle Checkpoint	48	0.415687	6.32641e-07	9.72369e-05	0.28306	0.327676
log2 fold change basal KO / basal WT	GOMF name	oxidoreductase activity, acting on the CH-CH group of donors	GOMF name oxidoreductase activity, acting on the CH-CH group of donors	20	-0.522238	5.27996e-05	0.0151151	-0.445107	-0.264536
log2 fold change basal KO / basal WT	GOMF name	translation initiation factor activity	GOMF name translation initiation factor activity	34	0.390559	8.13363e-05	0.0182949	0.273521	0.29277
log2 fold change basal KO / basal WT	Reactome	M Phase	Reactome M Phase	133	0.283184	1.76722e-08	6.79055e-06	0.20996	0.226509
log2 fold change basal KO / basal WT	GOBP name	mRNA processing	GOBP name mRNA processing	109	0.322114	6.42595e-09	2.05116e-05	0.216509	0.238787
log2 fold change basal KO / basal WT	GOBP name	translational initiation	GOBP name translational initiation	40	0.39726	1.3832e-05	0.0132455	0.272138	0.29277
log2 fold change basal KO / basal WT	GOBP name	defense response to virus	GOBP name defense response to virus	89	0.288262	2.63547e-06	0.00315465	0.29944	0.275007
log2 fold change basal KO / basal WT	Reactome	Resolution of Sister Chromatid Cohesion	Reactome Resolution of Sister Chromatid Cohesion	56	0.372536	1.43283e-06	0.000183521	0.274656	0.274958
log2 fold change basal KO / basal WT	GOMF name	nucleic acid binding	GOMF name nucleic acid binding	808	0.170227	3.13599e-16	4.93761e-13	0.121553	0.15056
log2 fold change basal KO / basal WT	Reactome	Amplification of signal from unattached kinetochores via a MAD2 inhibitory signal	Reactome Amplification of signal from unattached kinetochores via a MAD2 inhibitory signal	41	0.430451	1.86048e-06	0.000219966	0.296709	0.344828
log2 fold change basal KO / basal WT	Reactome	Amplification of signal from the kinetochores	Reactome Amplification of signal from the kinetochores	41	0.430451	1.86048e-06	0.000204254	0.296709	0.344828
log2 fold change basal KO / basal WT	Reactome	Synthesis of DNA	Reactome Synthesis of DNA	44	0.313068	0.000328036	0.0112043	0.229955	0.244874
log2 fold change basal KO / basal WT	Reactome	Ketone body metabolism	Reactome Ketone body metabolism	6	-0.855533	0.000284327	0.0106588	-1.02976	-1.14344
log2 fold change basal KO / basal WT	GOMF name	helicase activity	GOMF name helicase activity	57	0.334744	1.24396e-05	0.00489653	0.224262	0.275007
log2 fold change basal KO / basal WT	GOBP name	DNA replication	GOBP name DNA replication	55	0.389699	5.81106e-07	0.000794954	0.291446	0.298658
log2 fold change basal KO / basal WT	GOMF name	catalytic activity	GOMF name catalytic activity	299	-0.218391	9.17598e-11	7.22379e-08	-0.166	-0.0976108
log2 fold change basal KO / basal WT	Reactome	Mitotic Anaphase	Reactome Mitotic Anaphase	79	0.286029	1.11956e-05	0.00101222	0.216376	0.226509
log2 fold change basal KO / basal WT	Reactome	Separation of Sister Chromatids	Reactome Separation of Sister Chromatids	78	0.279763	1.9607e-05	0.00131026	0.213463	0.220317
log2 fold change basal KO / basal WT	GOBP name	oxidation-reduction process	GOBP name oxidation-reduction process	526	-0.176277	5.68997e-12	5.44871e-08	-0.100541	-0.0565835
log2 fold change basal KO / basal WT	GOCC name	mitochondrion	GOCC name mitochondrion	758	-0.192306	3.49167e-19	2.30275e-16	-0.106473	-0.0703893
log2 fold change basal KO / basal WT	GOBP name	metabolic process	GOBP name metabolic process	263	-0.221715	6.53824e-10	3.13051e-06	-0.158653	-0.0976108
log2 fold change basal KO / basal WT	Reactome	Metabolism of amino acids and derivatives	Reactome Metabolism of amino acids and derivatives	99	-0.282213	1.24235e-06	0.00017359	-0.261883	-0.0976108
log2 fold change basal KO / basal WT	Reactome	Mitotic Metaphase and Anaphase	Reactome Mitotic Metaphase and Anaphase	80	0.278728	1.65153e-05	0.00115382	0.212451	0.220317
log2 fold change basal KO / basal WT	GOMF name	oxidoreductase activity	GOMF name oxidoreductase activity	380	-0.197191	4.73542e-11	4.97061e-08	-0.120261	-0.0634864
log2 fold change basal KO / basal WT	Reactome	Glyoxylate metabolism and glycine degradation	Reactome Glyoxylate metabolism and glycine degradation	15	-0.629555	2.42822e-05	0.00143545	-0.683668	-0.464668
log2 fold change basal KO / basal WT	GOMF name	flavin adenine dinucleotide binding	GOMF name flavin adenine dinucleotide binding	51	-0.426487	1.3854e-07	7.27104e-05	-0.380117	-0.275007
log2 fold change basal KO / basal WT	GOCC name	mitochondrial matrix	GOCC name mitochondrial matrix	86	-0.473014	3.51829e-14	1.16016e-11	-0.392871	-0.344784
log2 fold change HBSS KO / basal KO	Reactome	Regulation of HSF1-mediated heat shock response	Reactome Regulation of HSF1-mediated heat shock response	24	-0.505859	1.79401e-05	0.00393912	-0.722502	-0.607062
log2 fold change HBSS KO / basal KO	GOMF name	nucleic acid binding	GOMF name nucleic acid binding	807	-0.302346	1.28766e-47	4.05483e-44	-0.406291	-0.432959
log2 fold change HBSS KO / basal KO	Reactome	Gene expression (Transcription)	Reactome Gene expression (Transcription)	408	-0.248481	9.36652e-18	1.43963e-14	-0.346048	-0.356144
log2 fold change HBSS KO / basal KO	Reactome	RNA Polymerase II Transcription	Reactome RNA Polymerase II Transcription	364	-0.236033	1.25435e-14	9.6397e-12	-0.335481	-0.339126
log2 fold change HBSS KO / basal KO	Reactome	Generic Transcription Pathway	Reactome Generic Transcription Pathway	317	-0.224832	6.68386e-12	3.42436e-09	-0.328791	-0.321928
log2 fold change HBSS KO / basal KO	GOCC name	centrosome	GOCC name centrosome	192	-0.183248	1.23443e-05	0.00162821	-0.307117	-0.269021
log2 fold change HBSS KO / basal KO	GOBP name	regulation of transcription, DNA-templated	GOBP name regulation of transcription, DNA-templated	1095	-0.187182	4.01187e-25	3.84177e-21	-0.283319	-0.298658
log2 fold change HBSS KO / basal KO	GOCC name	intracellular	GOCC name intracellular	815	-0.131261	2.5708e-10	6.78177e-08	-0.258532	-0.201634
log2 fold change HBSS KO / basal KO	GOMF name	RNA binding	GOMF name RNA binding	426	-0.131484	3.52984e-06	0.00222309	-0.239464	-0.207879
log2 fold change HBSS KO / basal KO	GOCC name	nucleolus	GOCC name nucleolus	337	-0.119429	0.000171904	0.0174416	-0.217982	-0.263034
log2 fold change HBSS KO / basal KO	GOMF name	metal ion binding	GOMF name metal ion binding	1472	-0.0966923	9.22602e-10	9.68424e-07	-0.203344	-0.189034
log2 fold change HBSS KO / basal KO	GOMF name	ATP binding	GOMF name ATP binding	878	-0.0965343	1.46265e-06	0.00115147	-0.200188	-0.176323
log2 fold change HBSS KO / basal KO	GOCC name	nucleus	GOCC name nucleus	2555	-0.0807127	9.3782e-11	3.09246e-08	-0.175926	-0.176323
log2 fold change HBSS KO / basal KO	GOCC name	membrane	GOCC name membrane	3817	0.0658552	7.8569e-10	1.72721e-07	-0.059838	-0.0426443
log2 fold change HBSS KO / basal KO	GOCC name	integral component of membrane	GOCC name integral component of membrane	3064	0.0792901	8.2533e-12	3.6287e-09	-0.0441699	-0.0285692
log2 fold change HBSS KO / basal KO	GOCC name	extracellular region	GOCC name extracellular region	688	0.127494	1.46119e-08	2.75331e-06	0.0016039	0.0426443
log2 fold change HBSS KO / basal KO	GOBP name	oxidation-reduction process	GOBP name oxidation-reduction process	524	0.12428	1.25989e-06	0.00402157	0.00183109	0.0426443
log2 fold change HBSS KO / basal KO	GOCC name	extracellular space	GOCC name extracellular space	549	0.130438	1.97361e-07	3.25399e-05	0.0087008	0.0565835
log2 fold change HBSS KO / basal KO	GOCC name	mitochondrion	GOCC name mitochondrion	764	0.161342	4.80101e-14	3.16627e-11	0.0266948	0.0976108
log2 fold change HBSS KO / basal KO	GOCC name	mitochondrial inner membrane	GOCC name mitochondrial inner membrane	164	0.213058	2.58252e-06	0.000378483	0.0706752	0.176323
log2 fold change HBSS KO / basal KO	GOBP name	translation	GOBP name translation	178	0.249743	9.53065e-09	4.56328e-05	0.105931	0.220317
log2 fold change HBSS KO / basal KO	Reactome	Translation	Reactome Translation	75	0.263534	8.0239e-05	0.0154159	0.116446	0.226509
log2 fold change HBSS KO / basal KO	Reactome	Mitochondrial translation	Reactome Mitochondrial translation	45	0.372157	1.57486e-05	0.00403426	0.211528	0.344828
log2 fold change HBSS KO / basal KO	Reactome	Mitochondrial translation termination	Reactome Mitochondrial translation termination	44	0.380537	1.26553e-05	0.00389023	0.218246	0.350486
log2 fold change HBSS KO / basal KO	Reactome	Mitochondrial translation elongation	Reactome Mitochondrial translation elongation	44	0.395109	5.81071e-06	0.00223277	0.231126	0.350486
log2 fold change HBSS KO / basal KO	GOCC name	ribosome	GOCC name ribosome	135	0.410459	1.94732e-16	2.56852e-13	0.24823	0.31034
log2 fold change HBSS KO / basal KO	GOMF name	structural constituent of ribosome	GOMF name structural constituent of ribosome	119	0.440339	1.14347e-16	1.8004e-13	0.274109	0.31034
log2 fold change HBSS KO / basal KO	GOCC name	mitochondrial respiratory chain complex I	GOCC name mitochondrial respiratory chain complex I	24	0.484586	3.97853e-05	0.00477061	0.312342	0.459422
log2 fold change HBSS KO / basal KO	GOCC name	keratin filament	GOCC name keratin filament	19	0.504816	0.000139542	0.015338	0.327642	0.275007
log2 fold change HBSS KO / basal KO	GOBP name	lymphocyte chemotaxis	GOBP name lymphocyte chemotaxis	12	0.748189	7.20944e-06	0.0172594	0.612181	0.613501
log2 fold change HBSS WT / basal WT	GOMF name	helicase activity	GOMF name helicase activity	55	-0.336967	1.55405e-05	0.00815617	-0.609027	-0.594549
log2 fold change HBSS WT / basal WT	Reactome	Amplification of signal from unattached kinetochores via a MAD2 inhibitory signal	Reactome Amplification of signal from unattached kinetochores via a MAD2 inhibitory signal	41	-0.392963	1.34593e-05	0.00517173	-0.577494	-0.555816
log2 fold change HBSS WT / basal WT	Reactome	Amplification of signal from the kinetochores	Reactome Amplification of signal from the kinetochores	41	-0.392963	1.34593e-05	0.00413739	-0.577494	-0.555816
log2 fold change HBSS WT / basal WT	Reactome	Mitotic Spindle Checkpoint	Reactome Mitotic Spindle Checkpoint	48	-0.350095	2.73179e-05	0.00699794	-0.526512	-0.545935
log2 fold change HBSS WT / basal WT	GOMF name	nucleic acid binding	GOMF name nucleic acid binding	809	-0.306662	4.90585e-49	1.54485e-45	-0.512403	-0.464668
log2 fold change HBSS WT / basal WT	GOCC name	centriole	GOCC name centriole	52	-0.327601	4.40782e-05	0.00484493	-0.487158	-0.521042
log2 fold change HBSS WT / basal WT	Reactome	Gene expression (Transcription)	Reactome Gene expression (Transcription)	409	-0.242155	5.63731e-17	8.66455e-14	-0.420027	-0.31034
log2 fold change HBSS WT / basal WT	Reactome	RNA Polymerase II Transcription	Reactome RNA Polymerase II Transcription	365	-0.228057	8.68747e-14	6.67632e-11	-0.401823	-0.31034
log2 fold change HBSS WT / basal WT	Reactome	Generic Transcription Pathway	Reactome Generic Transcription Pathway	318	-0.213748	6.33323e-11	3.24472e-08	-0.390848	-0.263034
log2 fold change HBSS WT / basal WT	GOCC name	centrosome	GOCC name centrosome	192	-0.19103	5.19053e-06	0.000684631	-0.354412	-0.339126
log2 fold change HBSS WT / basal WT	GOMF name	RNA binding	GOMF name RNA binding	424	-0.170358	2.04354e-09	1.60878e-06	-0.339789	-0.250962
log2 fold change HBSS WT / basal WT	GOCC name	nucleolus	GOCC name nucleolus	335	-0.150205	2.46098e-06	0.00036067	-0.323144	-0.226509
log2 fold change HBSS WT / basal WT	GOBP name	regulation of transcription, DNA-templated	GOBP name regulation of transcription, DNA-templated	1097	-0.160063	7.98597e-19	7.64736e-15	-0.308107	-0.214125
log2 fold change HBSS WT / basal WT	GOCC name	intracellular	GOCC name intracellular	817	-0.1098	1.19317e-07	1.96723e-05	-0.276914	-0.189034
log2 fold change HBSS WT / basal WT	GOMF name	metal ion binding	GOMF name metal ion binding	1455	-0.101184	1.86409e-10	1.95668e-07	-0.242133	-0.15056
log2 fold change HBSS WT / basal WT	GOMF name	ATP binding	GOMF name ATP binding	870	-0.0932908	3.58796e-06	0.0022597	-0.235561	-0.137504
log2 fold change HBSS WT / basal WT	GOCC name	nucleus	GOCC name nucleus	2564	-0.0779439	3.8202e-10	1.00777e-07	-0.205358	-0.0908375
log2 fold change HBSS WT / basal WT	GOCC name	membrane	GOCC name membrane	3784	0.0675486	3.30923e-10	1.09122e-07	-0.0445248	0.0426443
log2 fold change HBSS WT / basal WT	GOCC name	integral component of membrane	GOCC name integral component of membrane	3034	0.0783376	1.7705e-11	1.16765e-08	-0.0274207	0.0565835
log2 fold change HBSS WT / basal WT	GOCC name	mitochondrion	GOCC name mitochondrion	760	0.120871	1.78152e-08	3.35689e-06	0.00882173	0.163499
log2 fold change HBSS WT / basal WT	GOCC name	extracellular space	GOCC name extracellular space	543	0.14368	1.20353e-08	2.64575e-06	0.0650964	0.163499
log2 fold change HBSS WT / basal WT	GOCC name	extracellular region	GOCC name extracellular region	687	0.148955	3.72347e-11	1.63708e-08	0.0724271	0.163499
log2 fold change HBSS WT / basal WT	GOCC name	mitochondrial inner membrane	GOCC name mitochondrial inner membrane	159	0.195075	2.24396e-05	0.00269071	0.0998246	0.275007
log2 fold change HBSS WT / basal WT	GOBP name	translation	GOBP name translation	179	0.225604	2.00976e-07	0.000962272	0.122521	0.356144
log2 fold change HBSS WT / basal WT	GOCC name	ribosome	GOCC name ribosome	136	0.382121	1.52594e-14	2.01271e-11	0.305296	0.411426
log2 fold change HBSS WT / basal WT	GOMF name	structural constituent of ribosome	GOMF name structural constituent of ribosome	119	0.415327	5.37175e-15	8.45782e-12	0.344814	0.422233
